# Supplementary material for: Recent genetic drift in the co-diversified gut bacterial symbionts of laboratory mice
Source: bioRxiv. 2024 Aug 14:2024.08.14.607958. Preprint. [Version 1] doi: 10.1101/2024.08.14.607958 (PMC11343198; doi:10.1101/2024.08.14.607958)
Supplement: Supplement 2 — Extended Data Table 10. Read counts for laboratory- and wildling-specific ASVs from co-diversified taxa in samples from ex-germ-free mice. [file media-2.xlsx]

## Sheet: Extended Data Table 10
Extended Data Table 10. Read counts for laboratory- and wildling-specific ASVs from co-diversified taxa in samples from ex-germ-free mice.
				taxonomy-->	d__Bacteria;p__Bacteroidota;c__Bacteroidia;o__Bacteroidales;f__Bacteroidaceae;g__Bacteroides;s__Bacteroides sp902362375	d__Bacteria;p__Bacteroidota;c__Bacteroidia;o__Bacteroidales;f__Bacteroidaceae;g__Bacteroides;s__Bacteroides sp902362375	d__Bacteria;p__Bacteroidota;c__Bacteroidia;o__Bacteroidales;f__Bacteroidaceae;g__Bacteroides	d__Bacteria;p__Bacteroidota;c__Bacteroidia;o__Bacteroidales;f__Bacteroidaceae;g__Bacteroides	d__Bacteria;p__Bacteroidota;c__Bacteroidia;o__Bacteroidales;f__Bacteroidaceae;g__Bacteroides	d__Bacteria;p__Bacteroidota;c__Bacteroidia;o__Bacteroidales;f__Bacteroidaceae;g__Bacteroides	d__Bacteria;p__Bacteroidota;c__Bacteroidia;o__Bacteroidales;f__Bacteroidaceae;g__Bacteroides	d__Bacteria;p__Bacteroidota;c__Bacteroidia;o__Bacteroidales;f__Bacteroidaceae;g__Bacteroides	d__Bacteria;p__Bacteroidota;c__Bacteroidia;o__Bacteroidales;f__Bacteroidaceae;g__Bacteroides	d__Bacteria;p__Bacteroidota;c__Bacteroidia;o__Bacteroidales;f__Muribaculaceae;g__UBA7173;s__UBA7173 sp013316675	d__Bacteria;p__Bacteroidota;c__Bacteroidia;o__Bacteroidales;f__Muribaculaceae;g__UBA7173;s__UBA7173 sp013316675	d__Bacteria;p__Bacteroidota;c__Bacteroidia;o__Bacteroidales;f__Muribaculaceae;g__UBA7173;s__UBA7173 sp013316675	d__Bacteria;p__Bacteroidota;c__Bacteroidia;o__Bacteroidales;f__Muribaculaceae;g__UBA7173;s__UBA7173 sp001689685	d__Bacteria;p__Bacteroidota;c__Bacteroidia;o__Bacteroidales;f__Muribaculaceae;g__UBA7173;s__UBA7173 sp001689685	d__Bacteria;p__Bacteroidota;c__Bacteroidia;o__Bacteroidales;f__Muribaculaceae;g__Muribaculum;s__Muribaculum caecicola	d__Bacteria;p__Bacteroidota;c__Bacteroidia;o__Bacteroidales;f__Muribaculaceae;g__Muribaculum;s__Muribaculum caecicola	d__Bacteria;p__Bacteroidota;c__Bacteroidia;o__Bacteroidales;f__Muribaculaceae;g__Muribaculum;s__Muribaculum caecicola	d__Bacteria;p__Bacteroidota;c__Bacteroidia;o__Bacteroidales;f__Muribaculaceae;g__Muribaculum;s__Muribaculum caecicola	d__Bacteria;p__Bacteroidota;c__Bacteroidia;o__Bacteroidales;f__Muribaculaceae;g__Muribaculum;s__Muribaculum caecicola	d__Bacteria;p__Bacteroidota;c__Bacteroidia;o__Bacteroidales;f__Muribaculaceae;g__Muribaculum;s__Muribaculum caecicola	d__Bacteria;p__Bacteroidota;c__Bacteroidia;o__Bacteroidales;f__Muribaculaceae;g__Muribaculum;s__Muribaculum caecicola	d__Bacteria;p__Bacteroidota;c__Bacteroidia;o__Bacteroidales;f__Muribaculaceae;g__Muribaculum;s__Muribaculum caecicola	d__Bacteria;p__Bacteroidota;c__Bacteroidia;o__Bacteroidales;f__Muribaculaceae;g__Muribaculum	d__Bacteria;p__Bacteroidota;c__Bacteroidia;o__Bacteroidales;f__Muribaculaceae;g__Muribaculum	d__Bacteria;p__Bacteroidota;c__Bacteroidia;o__Bacteroidales;f__Muribaculaceae;g__Muribaculum	d__Bacteria;p__Bacillota_A;c__Clostridia;o__Oscillospirales;f__Ruminococcaceae;g__Ruminococcus;s__Ruminococcus sp947345935	d__Bacteria;p__Bacillota_A;c__Clostridia;o__Oscillospirales;f__Ruminococcaceae;g__Ruminococcus;s__Ruminococcus sp947345935	d__Bacteria;p__Bacillota_A;c__Clostridia;o__Oscillospirales;f__Oscillospiraceae;g__Dysosmobacter;s__Dysosmobacter sp949959305	d__Bacteria;p__Bacillota_A;c__Clostridia;o__Oscillospirales;f__Oscillospiraceae;g__Dysosmobacter;s__Dysosmobacter sp949959305	d__Bacteria;p__Bacillota_A;c__Clostridia;o__Oscillospirales;f__Oscillospiraceae;g__Dysosmobacter;s__Dysosmobacter sp949959305	d__Bacteria;p__Bacillota_A;c__Clostridia;o__Oscillospirales;f__Oscillospiraceae;g__Dysosmobacter;s__Dysosmobacter sp949959305	d__Bacteria;p__Bacillota_A;c__Clostridia;o__Oscillospirales;f__Oscillospiraceae;g__Dysosmobacter;s__Dysosmobacter sp019418625	d__Bacteria;p__Bacillota_A;c__Clostridia;o__Oscillospirales;f__Oscillospiraceae;g__Dysosmobacter;s__Dysosmobacter sp000403435	d__Bacteria;p__Bacillota_A;c__Clostridia;o__Oscillospirales;f__Oscillospiraceae;g__Dysosmobacter;s__Dysosmobacter sp000403435	d__Bacteria;p__Bacillota_A;c__Clostridia;o__Oscillospirales;f__Oscillospiraceae;g__Dysosmobacter;s__Dysosmobacter excrementavium	d__Bacteria;p__Bacillota_A;c__Clostridia;o__Oscillospirales;f__Oscillospiraceae;g__Dysosmobacter;s__Dysosmobacter excrementavium	d__Bacteria;p__Bacillota_A;c__Clostridia;o__Oscillospirales;f__Oscillospiraceae;g__Dysosmobacter;s__Dysosmobacter excrementavium	d__Bacteria;p__Bacillota_A;c__Clostridia;o__Oscillospirales;f__Oscillospiraceae;g__Dysosmobacter	d__Bacteria;p__Bacillota_A;c__Clostridia;o__Oscillospirales;f__Oscillospiraceae;g__Dysosmobacter	d__Bacteria;p__Bacillota_A;c__Clostridia;o__Oscillospirales;f__Oscillospiraceae;g__Dysosmobacter	d__Bacteria;p__Bacillota_A;c__Clostridia;o__Oscillospirales;f__Oscillospiraceae;g__Dysosmobacter	d__Bacteria;p__Bacillota_A;c__Clostridia;o__Oscillospirales;f__Oscillospiraceae;g__Dysosmobacter	d__Bacteria;p__Bacillota_A;c__Clostridia;o__Oscillospirales;f__Acutalibacteraceae;g__Eubacterium_R;s__Eubacterium_R sp014799585	d__Bacteria;p__Bacillota_A;c__Clostridia;o__Oscillospirales;f__Acutalibacteraceae;g__Eubacterium_R;s__Eubacterium_R sp014799585	d__Bacteria;p__Bacillota_A;c__Clostridia;o__Oscillospirales;f__Acutalibacteraceae;g__Eubacterium_R;s__Eubacterium_R sp014799585
sample-id	host_type	experiment_cage	day	#OTU ID	5d6053a6c3097e5717e0bf1924366c2c	bfd2e5060b1f56f09ada8e9284057e9f	1ea4a19f0b6eab15bc5f7c8e78f18fb6	2c8c2e8f6589ba73d22f0a2c1214432d	451d26f19abd041df9478f6c1438d2f9	7c5c49d78c6787139007ee5537c07967	a1a0093acd9f9c6d720efb3ecfa7a858	e585f01746687284028074bed8c51f49	f6588b21e63785aaffa6b365763014f5	2db20358c3389b04dd3249a724fe67d0	3ac5325364185575f8752b210f378119	876c7978792a796da4df51c3f738570c	2f2e8bf3d789dca6d6b4ba345da56068	cf1556c6feb144acb034df968a9810f6	5b7616f291ca5ccb3b3d42b721e6be5e	5f5b1b3df83578b2ada23ded89f0bb2e	97ea75084db84189a9e69d014a4a9012	cb7a8c8aab784c25ab57603a4e2435ec	cd90c2845abe327a27e4ed855c456e68	d39b65ba274f2644dce3f3919efc0af4	eaa8fc5e042f0029baadd742e0333553	fd47ffd18b32deec242cb6e38a26a235	1caa4a1428a4c3191edf42ef10cd4959	a4572aaf40de6532b5ae3a1499bfd35c	f539cf7efbf639d82a9173acd680c998	82f231b105302c77b9a2da5990f5a086	dffc5f43ae3b520301daf527bdaeee1e	06f6d597941f725597117ddbf4a28284	0b1aeee758c02a894dbdcd88671a18cd	2bfaaf8c43877d97d23eca2678c46a54	d7aef64fab66f95f640cfef9f1c163c4	493048705ff4a0d5ef34ab881d69caf7	03028cb02e7cbd802ddc9719daa61027	dcc43f03ae501591429ea9d98bedaf89	99509fb12dd7f955a820365f79176aec	9b37eac0aeafbcf519127ea29ce89d3e	fa3e60aad05440fa6cdd64fb7656292c	08351d4691d1da6e4ccecc85631d5866	53d865f32630931752ef0619798f8a21	63d118615e9863323e2a2d7090b822f3	93185d5e432d853adfcb466df329a34e	d87a26f2cca416c1622c232f3dfa7c5c	27e53ec1fb9bf3bff57bbed70853c39c	2a7d5526d37960496451aa6124b34a83	373d39dd22b9c1ef595783e202d585c6
SRR9212700	germ-free	3_1	7	SRR9212700	2775	0	0	0	81	167	0	0	70	126	54	83	0	0	27	89	391	0	108	0	0	132	0	0	38	0	473	0	0	0	0	0	0	0	0	0	0	0	0	0	0	0	0	0	0
SRR9212706	germ-free	3_2	7	SRR9212706	3130	101	0	0	350	23	0	34	0	628	351	455	0	0	0	267	395	82	371	0	0	286	0	0	0	0	151	0	37	0	0	0	0	0	0	0	0	0	0	0	19	0	188	0	0
SRR9212717	germ-free	4_1	7	SRR9212717	363	0	12	0	284	91	0	52	0	0	0	0	573	0	0	414	919	92	744	0	21	391	0	0	0	0	166	0	0	0	43	0	0	0	0	0	0	0	0	0	0	0	0	200	288
SRR9212732	germ-free	3_3	7	SRR9212732	568	86	0	0	478	0	0	342	0	192	175	193	0	0	0	889	433	0	678	0	0	265	0	0	0	0	0	0	0	0	0	0	0	0	0	0	9	0	0	0	0	0	654	0	0
SRR9212751	germ-free	4_3	7	SRR9212751	277	0	0	0	0	478	0	668	0	112	0	0	1832	0	0	224	431	75	248	0	0	185	0	0	0	0	0	0	23	0	0	0	0	0	0	0	8	0	0	0	0	0	0	145	242
SRR9213107	germ-free	4_2	7	SRR9213107	301	0	0	0	39	285	0	519	0	229	60	72	2954	133	307	627	1355	205	901	0	266	624	0	0	0	0	0	0	0	0	0	0	0	0	0	0	0	0	0	0	0	0	293	187	206
SRR9212701	germ-free	3_1	14	SRR9212701	704	0	0	0	0	55	0	75	17	90	78	118	0	0	131	161	296	83	211	0	89	338	0	0	0	0	0	0	0	0	0	0	0	0	0	0	0	0	0	0	0	0	0	0	0
SRR9212707	germ-free	3_2	14	SRR9212707	470	0	0	0	0	323	0	227	52	168	58	75	0	0	28	275	784	119	643	0	42	388	0	0	0	0	0	0	72	0	88	0	0	0	0	0	9	0	47	0	0	0	60	0	0
SRR9212727	germ-free	3_3	14	SRR9212727	770	104	83	0	27	932	0	443	0	177	127	174	0	0	0	490	96	42	415	0	0	133	0	0	0	0	0	0	0	25	0	0	0	0	67	0	0	0	56	0	0	0	49	0	0
SRR9212752	germ-free	4_3	14	SRR9212752	497	0	0	0	0	119	0	278	25	39	0	0	223	0	0	113	212	0	181	0	0	155	0	0	0	0	0	52	0	57	68	0	0	0	0	0	13	23	29	0	0	0	44	42	0
SRR9213104	germ-free	4_2	14	SRR9213104	289	158	16	0	0	157	0	412	0	96	0	35	1306	0	93	509	952	45	451	0	76	147	0	0	0	0	0	0	45	28	0	0	0	0	0	17	0	0	0	0	0	0	37	81	101
SRR9213110	germ-free	4_1	14	SRR9213110	264	109	0	0	0	472	0	250	31	82	18	0	281	0	0	180	241	0	254	0	12	123	0	0	0	0	0	0	0	0	0	0	0	0	18	35	0	0	0	0	0	0	0	38	72
SRR9212702	germ-free	3_1	17	SRR9212702	339	0	0	0	0	84	0	40	12	61	53	83	0	0	0	126	352	0	78	0	30	188	0	0	0	0	0	0	0	0	18	0	0	0	0	0	0	0	31	0	0	0	0	0	0
SRR9212708	germ-free	3_2	17	SRR9212708	173	0	0	0	0	82	0	0	25	143	63	103	0	0	61	139	316	0	209	0	52	157	0	0	0	0	39	42	27	77	0	25	0	0	0	17	31	18	0	0	59	0	59	0	0
SRR9212726	germ-free	3_3	17	SRR9212726	941	0	19	0	0	255	0	322	0	185	161	206	0	0	0	270	160	0	297	0	0	210	0	0	0	0	0	25	0	0	0	39	0	0	0	0	25	0	0	0	0	0	126	0	0
SRR9212753	germ-free	4_3	17	SRR9212753	866	127	41	0	0	292	0	363	70	85	0	0	1732	0	10	586	1023	161	557	0	0	603	0	0	0	0	0	70	0	0	0	0	0	0	0	0	45	0	0	0	0	0	454	244	277
SRR9213105	germ-free	4_2	17	SRR9213105	277	0	12	0	0	85	0	352	0	137	0	0	1389	0	211	94	836	37	891	0	185	86	0	0	0	0	53	33	0	42	77	0	0	0	0	0	14	0	31	0	0	0	0	225	299
SRR9213111	germ-free	4_1	17	SRR9213111	236	0	8	0	0	85	0	166	0	121	0	0	1278	0	88	435	644	0	588	0	64	160	0	0	0	0	42	0	0	0	51	0	0	0	0	0	0	0	39	0	0	11	201	0	73
				sum_jackson	0	0	0	178	13327	0	0	0	0	0	0	0	14036	550	0	0	0	0	0	192	0	0	0	2777	7296	0	758	0	0	0	0	0	52	61	0	0	60	0	0	93	0	0	0	506	709
				sum_wildling	1552	178	78	0	0	2382	2	1225	6	589	173	267	0	0	315	2207	6713	323	3725	0	210	1480	58	0	0	5	0	272	121	478	245	196	0	0	25	7	0	26	113	0	49	68	1317	0	0
[truncated: 60 more columns]
