# Supplementary material for: Recent genetic drift in the co-diversified gut bacterial symbionts of laboratory mice
Source: bioRxiv. 2024 Aug 14:2024.08.14.607958. Preprint. [Version 1] doi: 10.1101/2024.08.14.607958 (PMC11343198; doi:10.1101/2024.08.14.607958)
Supplement: Supplement 5 — Extended Data Table 2. Metadata for MAGs. [file media-5.xlsx]

## Sheet: Extended Data Table 2a
Extended Data Table 2. Metadata for MAGs
Symbiont_label_with_GTDB-tk_taxonomy	Host	MAG_label	run	population
s__Actinomyces_bowdenii_B___Mus_musculus_domesticus___873	Mus_musculus_domesticus	Actinomyces_bowdenii_ERR1211990.scaffolds	Actinomyces	Laboratory
s__Anaerotruncus_colihominis_A___Mus_musculus_domesticus___816	Mus_musculus_domesticus	Anaerotruncus_colihominis_ERR1212009.scaffolds	Anaerotruncus	Laboratory
s__Adlercreutzia_muris___Mus_musculus_domesticus___852	Mus_musculus_domesticus	Asaccharobacter_muris_ERR1211992.scaffolds	Asaccharobacter	Laboratory
g__CAG-873___Castor_canadensis___4207	Castor_canadensis	beaver_1	beaver	Captive
f__UBA3663___Castor_canadensis___6009	Castor_canadensis	beaver_10	beaver	Captive
g__Bacteroides___Castor_canadensis___5229	Castor_canadensis	beaver_11	beaver	Captive
g__CAG-462___Castor_canadensis___4927	Castor_canadensis	beaver_12	beaver	Captive
g__CAG-485___Castor_canadensis___4579	Castor_canadensis	beaver_13	beaver	Captive
g__Lachnospira___Castor_canadensis___3369	Castor_canadensis	beaver_14	beaver	Captive
g__CAG-485___Castor_canadensis___4580	Castor_canadensis	beaver_15	beaver	Captive
g__UBA5884___Castor_canadensis___1691	Castor_canadensis	beaver_16	beaver	Captive
g__Lawsonibacter___Castor_canadensis___3271	Castor_canadensis	beaver_18	beaver	Captive
g__CAG-485___Castor_canadensis___4581	Castor_canadensis	beaver_19	beaver	Captive
g__CAG-873___Castor_canadensis___4208	Castor_canadensis	beaver_2	beaver	Captive
g__CAG-873___Castor_canadensis___4209	Castor_canadensis	beaver_3	beaver	Captive
g__Phocaeicola___Castor_canadensis___2880	Castor_canadensis	beaver_5	beaver	Captive
g__Parabacteroides___Castor_canadensis___3019	Castor_canadensis	beaver_6	beaver	Captive
o__Bacteroidales___Castor_canadensis___924	Castor_canadensis	beaver_7	beaver	Captive
g__UBA4334___Castor_canadensis___1722	Castor_canadensis	beaver_9	beaver	Captive
s__Blautia_A_caecimuris___Mus_musculus_domesticus___779	Mus_musculus_domesticus	Blautia_caecimuris_ERR1211989.scaffolds	Blautia	Laboratory
g__Clostridium___Mus_musculus_domesticus___4112	Mus_musculus_domesticus	Clostridium_ERR1212028.scaffolds	Clostridium	Laboratory
s__Muricomes_intestini___Mus_musculus_domesticus___364	Mus_musculus_domesticus	Cuniformibacter_caecimuris_ERR1211982.scaffolds	Cuniformibacter	Laboratory
f__P3___Neotoma_albigula___6171	Neotoma_albigula	ERR1654741_1	ERR1654741	Wild
g__Prevotella___Neotoma_albigula___2870	Neotoma_albigula	ERR1654741_16	ERR1654741	Wild
f__Borkfalkiaceae___Neotoma_albigula___6578	Neotoma_albigula	ERR1654741_18	ERR1654741	Wild
f__Ruminococcaceae___Neotoma_albigula___6076	Neotoma_albigula	ERR1654741_19	ERR1654741	Wild
g__Acetatifactor___Neotoma_albigula___5731	Neotoma_albigula	ERR1654741_20	ERR1654741	Wild
f__CAG-552___Neotoma_albigula___6490	Neotoma_albigula	ERR1654741_23	ERR1654741	Wild
g__Odoribacter___Neotoma_albigula___3087	Neotoma_albigula	ERR1654741_26	ERR1654741	Wild
g__CAG-353___Neotoma_albigula___4944	Neotoma_albigula	ERR1654741_27	ERR1654741	Wild
g__UMGS268___Neotoma_albigula___1042	Neotoma_albigula	ERR1654741_3	ERR1654741	Wild
f__CAG-552___Neotoma_albigula___6491	Neotoma_albigula	ERR1654741_30	ERR1654741	Wild
g__Ruminiclostridium_E___Neotoma_albigula___2643	Neotoma_albigula	ERR1654741_33	ERR1654741	Wild
g__UBA11940___Neotoma_albigula___2299	Neotoma_albigula	ERR1654741_34	ERR1654741	Wild
g__Acetatifactor___Neotoma_albigula___5732	Neotoma_albigula	ERR1654741_37	ERR1654741	Wild
g__CAG-632___Neotoma_albigula___4472	Neotoma_albigula	ERR1654741_5	ERR1654741	Wild
g__CAG-1435___Neotoma_albigula___5074	Neotoma_albigula	ERR1654741_7	ERR1654741	Wild
g__Duncaniella___Neotoma_albigula___3927	Neotoma_albigula	ERR1654742_10	ERR1654742	Wild
g__UBA11940___Neotoma_albigula___2300	Neotoma_albigula	ERR1654742_11	ERR1654742	Wild
g__CAG-485___Neotoma_albigula___4798	Neotoma_albigula	ERR1654742_12	ERR1654742	Wild
g__UMGS268___Neotoma_albigula___1043	Neotoma_albigula	ERR1654742_18	ERR1654742	Wild
g__CAG-353___Neotoma_albigula___4945	Neotoma_albigula	ERR1654742_2	ERR1654742	Wild
g__UMGS1865___Neotoma_albigula___1162	Neotoma_albigula	ERR1654742_21	ERR1654742	Wild
g__Paramuribaculum___Neotoma_albigula___2967	Neotoma_albigula	ERR1654742_23	ERR1654742	Wild
g__Ruminococcus___Neotoma_albigula___2590	Neotoma_albigula	ERR1654742_24	ERR1654742	Wild
g__UBA6857___Neotoma_albigula___1680	Neotoma_albigula	ERR1654742_25	ERR1654742	Wild
g__Ruminococcus___Neotoma_albigula___2591	Neotoma_albigula	ERR1654742_27	ERR1654742	Wild
g__UMGS1045___Neotoma_albigula___1239	Neotoma_albigula	ERR1654742_28	ERR1654742	Wild
g__UBA1183___Neotoma_albigula___2357	Neotoma_albigula	ERR1654742_29	ERR1654742	Wild
g__RC9___Neotoma_albigula___2784	Neotoma_albigula	ERR1654742_3	ERR1654742	Wild
g__Duncaniella___Neotoma_albigula___3928	Neotoma_albigula	ERR1654742_30	ERR1654742	Wild
g__Muribaculum___Neotoma_albigula___3137	Neotoma_albigula	ERR1654742_31	ERR1654742	Wild
g__Muribaculum___Neotoma_albigula___3138	Neotoma_albigula	ERR1654742_32	ERR1654742	Wild
g__CAG-495___Neotoma_albigula___4555	Neotoma_albigula	ERR1654742_34	ERR1654742	Wild
g__CAG-313___Neotoma_albigula___4955	Neotoma_albigula	ERR1654742_35	ERR1654742	Wild
g__UBA7050___Neotoma_albigula___1644	Neotoma_albigula	ERR1654742_39	ERR1654742	Wild
g__Paramuribaculum___Neotoma_albigula___2968	Neotoma_albigula	ERR1654742_40	ERR1654742	Wild
g__Eubacterium_R___Neotoma_albigula___3563	Neotoma_albigula	ERR1654742_42	ERR1654742	Wild
f__Borkfalkiaceae___Neotoma_albigula___6579	Neotoma_albigula	ERR1654742_44	ERR1654742	Wild
f__CAG-552___Neotoma_albigula___6492	Neotoma_albigula	ERR1654742_46	ERR1654742	Wild
g__UBA3263___Neotoma_albigula___2007	Neotoma_albigula	ERR1654742_48	ERR1654742	Wild
g__CAG-196___Neotoma_albigula___5014	Neotoma_albigula	ERR1654742_49	ERR1654742	Wild
g__Oxalobacter___Neotoma_albigula___3036	Neotoma_albigula	ERR1654742_5	ERR1654742	Wild
g__Acetatifactor___Neotoma_albigula___5733	Neotoma_albigula	ERR1654742_50	ERR1654742	Wild
g__HGM13634___Neotoma_albigula___3474	Neotoma_albigula	ERR1654742_51	ERR1654742	Wild
g__CAG-590___Neotoma_albigula___4488	Neotoma_albigula	ERR1654742_52	ERR1654742	Wild
g__Acetatifactor___Neotoma_albigula___5734	Neotoma_albigula	ERR1654742_53	ERR1654742	Wild
g__UBA7173___Neotoma_albigula___1571	Neotoma_albigula	ERR1654742_54	ERR1654742	Wild
g__UBA9475___Neotoma_albigula___1387	Neotoma_albigula	ERR1654742_55	ERR1654742	Wild
g__Paramuribaculum___Neotoma_albigula___2969	Neotoma_albigula	ERR1654742_57	ERR1654742	Wild
g__UBA11940___Neotoma_albigula___2301	Neotoma_albigula	ERR1654742_7	ERR1654742	Wild
f__CAG-552___Neotoma_albigula___6493	Neotoma_albigula	ERR1654742_8	ERR1654742	Wild
g__Agathobacter___Neotoma_albigula___5561	Neotoma_albigula	ERR1654742_9	ERR1654742	Wild
f__Lachnospiraceae___Neotoma_albigula___6360	Neotoma_albigula	ERR1654743_10	ERR1654743	Wild
g__UBA11940___Neotoma_albigula___2302	Neotoma_albigula	ERR1654743_101	ERR1654743	Wild
g__UMGS1815___Neotoma_albigula___1170	Neotoma_albigula	ERR1654743_11	ERR1654743	Wild
g__UBA9475___Neotoma_albigula___1388	Neotoma_albigula	ERR1654743_112	ERR1654743	Wild
g__Alistipes___Neotoma_albigula___5506	Neotoma_albigula	ERR1654743_113	ERR1654743	Wild
g__UBA11940___Neotoma_albigula___2303	Neotoma_albigula	ERR1654743_115	ERR1654743	Wild
g__UBA9475___Neotoma_albigula___1389	Neotoma_albigula	ERR1654743_122	ERR1654743	Wild
g__CAG-267___Neotoma_albigula___5009	Neotoma_albigula	ERR1654743_14	ERR1654743	Wild
g__UBA3631___Neotoma_albigula___1753	Neotoma_albigula	ERR1654743_15	ERR1654743	Wild
g__Ruminococcus___Neotoma_albigula___2592	Neotoma_albigula	ERR1654743_16	ERR1654743	Wild
g__UBA3282___Neotoma_albigula___1907	Neotoma_albigula	ERR1654743_17	ERR1654743	Wild
f__Ruminococcaceae___Neotoma_albigula___6077	Neotoma_albigula	ERR1654743_18	ERR1654743	Wild
g__CAG-313___Neotoma_albigula___4956	Neotoma_albigula	ERR1654743_2	ERR1654743	Wild
f__Treponemataceae___Neotoma_albigula___6026	Neotoma_albigula	ERR1654743_21	ERR1654743	Wild
g__CAG-1031___Neotoma_albigula___5160	Neotoma_albigula	ERR1654743_22	ERR1654743	Wild
f__UBA1242___Neotoma_albigula___6021	Neotoma_albigula	ERR1654743_26	ERR1654743	Wild
g__UBA7173___Neotoma_albigula___1572	Neotoma_albigula	ERR1654743_31	ERR1654743	Wild
g__Akkermansia___Neotoma_albigula___5551	Neotoma_albigula	ERR1654743_32	ERR1654743	Wild
g__UBA6857___Neotoma_albigula___1681	Neotoma_albigula	ERR1654743_35	ERR1654743	Wild
g__TF01-11___Neotoma_albigula___2453	Neotoma_albigula	ERR1654743_36	ERR1654743	Wild
g__Alistipes___Neotoma_albigula___5507	Neotoma_albigula	ERR1654743_38	ERR1654743	Wild
g__RACS-045___Neotoma_albigula___2821	Neotoma_albigula	ERR1654743_4	ERR1654743	Wild
g__CAG-873___Neotoma_albigula___4335	Neotoma_albigula	ERR1654743_41	ERR1654743	Wild
g__UBA4372___Neotoma_albigula___1720	Neotoma_albigula	ERR1654743_44	ERR1654743	Wild
g__TF01-11___Neotoma_albigula___2454	Neotoma_albigula	ERR1654743_45	ERR1654743	Wild
g__CAG-1435___Neotoma_albigula___5075	Neotoma_albigula	ERR1654743_46	ERR1654743	Wild
g__Acetatifactor___Neotoma_albigula___5735	Neotoma_albigula	ERR1654743_47	ERR1654743	Wild
g__CAG-485___Neotoma_albigula___4799	Neotoma_albigula	ERR1654743_49	ERR1654743	Wild
g__Ruminiclostridium_E___Neotoma_albigula___2644	Neotoma_albigula	ERR1654743_5	ERR1654743	Wild
g__CAG-873___Neotoma_albigula___4336	Neotoma_albigula	ERR1654743_51	ERR1654743	Wild
g__Muribaculum___Neotoma_albigula___3139	Neotoma_albigula	ERR1654743_52	ERR1654743	Wild
g__CAG-485___Neotoma_albigula___4800	Neotoma_albigula	ERR1654743_54	ERR1654743	Wild
g__UBA3282___Neotoma_albigula___1908	Neotoma_albigula	ERR1654743_55	ERR1654743	Wild
g__Parabacteroides___Neotoma_albigula___3028	Neotoma_albigula	ERR1654743_57	ERR1654743	Wild
g__UBA3263___Neotoma_albigula___2008	Neotoma_albigula	ERR1654743_59	ERR1654743	Wild
g__CAG-196___Neotoma_albigula___5015	Neotoma_albigula	ERR1654743_60	ERR1654743	Wild
g__CAG-485___Neotoma_albigula___4801	Neotoma_albigula	ERR1654743_61	ERR1654743	Wild
g__SFRY01___Neotoma_albigula___2493	Neotoma_albigula	ERR1654743_62	ERR1654743	Wild
g__UBA7173___Neotoma_albigula___1573	Neotoma_albigula	ERR1654743_68	ERR1654743	Wild
g__Eubacterium_R___Neotoma_albigula___3564	Neotoma_albigula	ERR1654743_7	ERR1654743	Wild
g__UBA3282___Neotoma_albigula___1909	Neotoma_albigula	ERR1654743_70	ERR1654743	Wild
g__Paramuribaculum___Neotoma_albigula___2970	Neotoma_albigula	ERR1654743_72	ERR1654743	Wild
g__Marseille-P3106___Neotoma_albigula___3212	Neotoma_albigula	ERR1654743_75	ERR1654743	Wild
g__Paramuribaculum___Neotoma_albigula___2971	Neotoma_albigula	ERR1654743_76	ERR1654743	Wild
g__Alistipes___Neotoma_albigula___5508	Neotoma_albigula	ERR1654743_78	ERR1654743	Wild
g__UBA2866___Neotoma_albigula___2074	Neotoma_albigula	ERR1654743_80	ERR1654743	Wild
g__UBA11940___Neotoma_albigula___2304	Neotoma_albigula	ERR1654743_84	ERR1654743	Wild
g__UMGS1004___Neotoma_albigula___1258	Neotoma_albigula	ERR1654743_85	ERR1654743	Wild
g__CAG-127___Neotoma_albigula___5091	Neotoma_albigula	ERR1654743_9	ERR1654743	Wild
g__UBA11940___Neotoma_albigula___2305	Neotoma_albigula	ERR1654743_90	ERR1654743	Wild
g__UBA7173___Neotoma_albigula___1574	Neotoma_albigula	ERR1654743_92	ERR1654743	Wild
g__Muribaculum___Neotoma_albigula___3140	Neotoma_albigula	ERR1654743_94	ERR1654743	Wild
g__UBA11940___Neotoma_albigula___2306	Neotoma_albigula	ERR1654743_97	ERR1654743	Wild
g__UBA2883___Neotoma_albigula___2017	Neotoma_albigula	ERR1654743_98	ERR1654743	Wild
f__CAG-552___Neotoma_albigula___6494	Neotoma_albigula	ERR1654743_99	ERR1654743	Wild
g__RF16___Neotoma_albigula___2766	Neotoma_albigula	ERR1654744_1	ERR1654744	Wild
f__Borkfalkiaceae___Neotoma_albigula___6580	Neotoma_albigula	ERR1654744_11	ERR1654744	Wild
f__Bacteroidaceae___Neotoma_albigula___6593	Neotoma_albigula	ERR1654744_13	ERR1654744	Wild
g__CAG-1435___Neotoma_albigula___5076	Neotoma_albigula	ERR1654744_18	ERR1654744	Wild
g__CAG-127___Neotoma_albigula___5092	Neotoma_albigula	ERR1654744_20	ERR1654744	Wild
g__Acetatifactor___Neotoma_albigula___5736	Neotoma_albigula	ERR1654744_21	ERR1654744	Wild
f__UBA1242___Neotoma_albigula___6022	Neotoma_albigula	ERR1654744_26	ERR1654744	Wild
g__CAG-485___Neotoma_albigula___4802	Neotoma_albigula	ERR1654744_29	ERR1654744	Wild
g__CAG-475___Neotoma_albigula___4920	Neotoma_albigula	ERR1654744_3	ERR1654744	Wild
g__Oxalobacter___Neotoma_albigula___3037	Neotoma_albigula	ERR1654744_32	ERR1654744	Wild
g__UBA7177___Neotoma_albigula___1471	Neotoma_albigula	ERR1654744_36	ERR1654744	Wild
g__CAG-267___Neotoma_albigula___5010	Neotoma_albigula	ERR1654744_37	ERR1654744	Wild
g__Acetatifactor___Neotoma_albigula___5737	Neotoma_albigula	ERR1654744_39	ERR1654744	Wild
f__CAG-552___Neotoma_albigula___6495	Neotoma_albigula	ERR1654744_4	ERR1654744	Wild
g__Butyrivibrio_A___Neotoma_albigula___5194	Neotoma_albigula	ERR1654744_40	ERR1654744	Wild
g__Bacteroides_F___Neotoma_albigula___5218	Neotoma_albigula	ERR1654744_43	ERR1654744	Wild
g__UBA3282___Neotoma_albigula___1910	Neotoma_albigula	ERR1654744_44	ERR1654744	Wild
g__Ruminiclostridium_E___Neotoma_albigula___2645	Neotoma_albigula	ERR1654744_45	ERR1654744	Wild
g__CAG-873___Neotoma_albigula___4337	Neotoma_albigula	ERR1654744_48	ERR1654744	Wild
g__CAG-485___Neotoma_albigula___4803	Neotoma_albigula	ERR1654744_49	ERR1654744	Wild
g__Zag111___Neotoma_albigula___946	Neotoma_albigula	ERR1654744_5	ERR1654744	Wild
g__UBA7173___Neotoma_albigula___1575	Neotoma_albigula	ERR1654744_50	ERR1654744	Wild
g__Paramuribaculum___Neotoma_albigula___2972	Neotoma_albigula	ERR1654744_51	ERR1654744	Wild
g__Akkermansia___Neotoma_albigula___5552	Neotoma_albigula	ERR1654744_53	ERR1654744	Wild
g__SFRY01___Neotoma_albigula___2494	Neotoma_albigula	ERR1654744_56	ERR1654744	Wild
g__COE1___Neotoma_albigula___4087	Neotoma_albigula	ERR1654744_58	ERR1654744	Wild
g__UBA1436___Neotoma_albigula___2115	Neotoma_albigula	ERR1654744_61	ERR1654744	Wild
g__UMGS268___Neotoma_albigula___1044	Neotoma_albigula	ERR1654744_62	ERR1654744	Wild
g__UBA11940___Neotoma_albigula___2307	Neotoma_albigula	ERR1654744_63	ERR1654744	Wild
g__TF01-11___Neotoma_albigula___2455	Neotoma_albigula	ERR1654744_64	ERR1654744	Wild
g__Muribaculum___Neotoma_albigula___3141	Neotoma_albigula	ERR1654744_65	ERR1654744	Wild
g__Eubacterium_F___Neotoma_albigula___3678	Neotoma_albigula	ERR1654744_66	ERR1654744	Wild
g__UMGS1707___Neotoma_albigula___1175	Neotoma_albigula	ERR1654744_71	ERR1654744	Wild
g__CAG-485___Neotoma_albigula___4804	Neotoma_albigula	ERR1654744_76	ERR1654744	Wild
g__UBA11940___Neotoma_albigula___2308	Neotoma_albigula	ERR1654744_77	ERR1654744	Wild
g__Rs-D84___Neotoma_albigula___2716	Neotoma_albigula	ERR1654744_8	ERR1654744	Wild
g__Paramuribaculum___Neotoma_albigula___2973	Neotoma_albigula	ERR1654744_80	ERR1654744	Wild
g__CAG-485___Neotoma_albigula___4805	Neotoma_albigula	ERR1654744_81	ERR1654744	Wild
g__Gastranaerophilus___Neotoma_albigula___3502	Neotoma_albigula	ERR1654744_87	ERR1654744	Wild
f__Lachnospiraceae___Neotoma_albigula___6361	Neotoma_albigula	ERR1654745_10	ERR1654745	Wild
g__CAG-590___Neotoma_albigula___4489	Neotoma_albigula	ERR1654745_12	ERR1654745	Wild
g__Eubacterium_F___Neotoma_albigula___3679	Neotoma_albigula	ERR1654745_13	ERR1654745	Wild
g__CAG-1435___Neotoma_albigula___5077	Neotoma_albigula	ERR1654745_17	ERR1654745	Wild
g__1XD42-69___Neotoma_albigula___5845	Neotoma_albigula	ERR1654745_18	ERR1654745	Wild
g__CAG-115___Neotoma_albigula___5127	Neotoma_albigula	ERR1654745_2	ERR1654745	Wild
g__Eubacterium_R___Neotoma_albigula___3565	Neotoma_albigula	ERR1654745_25	ERR1654745	Wild
g__TF01-11___Neotoma_albigula___2456	Neotoma_albigula	ERR1654745_26	ERR1654745	Wild
g__TF01-11___Neotoma_albigula___2457	Neotoma_albigula	ERR1654745_27	ERR1654745	Wild
g__UBA1394___Neotoma_albigula___2134	Neotoma_albigula	ERR1654745_3	ERR1654745	Wild
g__UMGS1004___Neotoma_albigula___1259	Neotoma_albigula	ERR1654745_33	ERR1654745	Wild
g__UMGS1004___Neotoma_albigula___1260	Neotoma_albigula	ERR1654745_34	ERR1654745	Wild
g__Duncaniella___Neotoma_albigula___3929	Neotoma_albigula	ERR1654745_38	ERR1654745	Wild
g__Alistipes___Neotoma_albigula___5509	Neotoma_albigula	ERR1654745_4	ERR1654745	Wild
f__Oscillospiraceae___Neotoma_albigula___6203	Neotoma_albigula	ERR1654745_41	ERR1654745	Wild
g__Dysosmobacter___Neotoma_albigula___3814	Neotoma_albigula	ERR1654745_44	ERR1654745	Wild
g__UBA11940___Neotoma_albigula___2309	Neotoma_albigula	ERR1654745_47	ERR1654745	Wild
g__TF01-11___Neotoma_albigula___2458	Neotoma_albigula	ERR1654745_52	ERR1654745	Wild
g__UBA3282___Neotoma_albigula___1911	Neotoma_albigula	ERR1654745_53	ERR1654745	Wild
g__UBA11940___Neotoma_albigula___2310	Neotoma_albigula	ERR1654745_54	ERR1654745	Wild
g__Acetatifactor___Neotoma_albigula___5738	Neotoma_albigula	ERR1654745_55	ERR1654745	Wild
g__UBA11940___Neotoma_albigula___2311	Neotoma_albigula	ERR1654745_57	ERR1654745	Wild
g__Ruminococcus___Neotoma_albigula___2593	Neotoma_albigula	ERR1654745_6	ERR1654745	Wild
f__CAG-552___Neotoma_albigula___6496	Neotoma_albigula	ERR1654746_11	ERR1654746	Wild
f__CAG-552___Neotoma_albigula___6497	Neotoma_albigula	ERR1654746_15	ERR1654746	Wild
g__Alistipes___Neotoma_albigula___5510	Neotoma_albigula	ERR1654746_17	ERR1654746	Wild
f__CAG-552___Neotoma_albigula___6498	Neotoma_albigula	ERR1654746_19	ERR1654746	Wild
g__UBA1394___Neotoma_albigula___2135	Neotoma_albigula	ERR1654746_20	ERR1654746	Wild
f__CAG-552___Neotoma_albigula___6499	Neotoma_albigula	ERR1654746_21	ERR1654746	Wild
g__CAG-776___Neotoma_albigula___4469	Neotoma_albigula	ERR1654746_22	ERR1654746	Wild
f__CAG-552___Neotoma_albigula___6500	Neotoma_albigula	ERR1654746_24	ERR1654746	Wild
g__CAG-485___Neotoma_albigula___4806	Neotoma_albigula	ERR1654746_25	ERR1654746	Wild
f__Oscillospiraceae___Neotoma_albigula___6204	Neotoma_albigula	ERR1654746_26	ERR1654746	Wild
g__COE1___Neotoma_albigula___4088	Neotoma_albigula	ERR1654746_27	ERR1654746	Wild
g__UMGS1004___Neotoma_albigula___1261	Neotoma_albigula	ERR1654746_30	ERR1654746	Wild
g__CAG-873___Neotoma_albigula___4338	Neotoma_albigula	ERR1654746_32	ERR1654746	Wild
g__UBA11940___Neotoma_albigula___2312	Neotoma_albigula	ERR1654746_34	ERR1654746	Wild
g__UMGS1004___Neotoma_albigula___1262	Neotoma_albigula	ERR1654746_36	ERR1654746	Wild
g__CAG-485___Neotoma_albigula___4807	Neotoma_albigula	ERR1654746_37	ERR1654746	Wild
g__Roseburia___Neotoma_albigula___2738	Neotoma_albigula	ERR1654746_38	ERR1654746	Wild
f__CAG-552___Neotoma_albigula___6501	Neotoma_albigula	ERR1654746_40	ERR1654746	Wild
g__UBA3282___Neotoma_albigula___1912	Neotoma_albigula	ERR1654746_44	ERR1654746	Wild
g__UBA3282___Neotoma_albigula___1913	Neotoma_albigula	ERR1654746_45	ERR1654746	Wild
g__Eubacterium_R___Neotoma_albigula___3566	Neotoma_albigula	ERR1654746_46	ERR1654746	Wild
g__UBA2882___Neotoma_albigula___2022	Neotoma_albigula	ERR1654746_47	ERR1654746	Wild
g__UBA11940___Neotoma_albigula___2313	Neotoma_albigula	ERR1654746_48	ERR1654746	Wild
g__Duncaniella___Neotoma_albigula___3930	Neotoma_albigula	ERR1654746_49	ERR1654746	Wild
g__CAG-590___Neotoma_albigula___4490	Neotoma_albigula	ERR1654746_5	ERR1654746	Wild
g__Duncaniella___Neotoma_albigula___3931	Neotoma_albigula	ERR1654746_50	ERR1654746	Wild
g__1XD42-69___Neotoma_albigula___5846	Neotoma_albigula	ERR1654746_51	ERR1654746	Wild
g__Muribaculum___Neotoma_albigula___3142	Neotoma_albigula	ERR1654746_53	ERR1654746	Wild
g__UBA3282___Neotoma_albigula___1914	Neotoma_albigula	ERR1654746_57	ERR1654746	Wild
f__CAG-552___Neotoma_albigula___6502	Neotoma_albigula	ERR1654746_59	ERR1654746	Wild
g__CAG-127___Neotoma_albigula___5093	Neotoma_albigula	ERR1654746_6	ERR1654746	Wild
g__UBA7173___Neotoma_albigula___1576	Neotoma_albigula	ERR1654746_65	ERR1654746	Wild
g__UBA11940___Neotoma_albigula___2314	Neotoma_albigula	ERR1654746_66	ERR1654746	Wild
g__Acetatifactor___Neotoma_albigula___5739	Neotoma_albigula	ERR1654746_67	ERR1654746	Wild
g__UMGS1707___Neotoma_albigula___1176	Neotoma_albigula	ERR1654746_68	ERR1654746	Wild
f__Borkfalkiaceae___Neotoma_albigula___6581	Neotoma_albigula	ERR1654746_69	ERR1654746	Wild
g__Acetatifactor___Neotoma_albigula___5740	Neotoma_albigula	ERR1654746_70	ERR1654746	Wild
f__CAG-552___Neotoma_albigula___6503	Neotoma_albigula	ERR1654746_72	ERR1654746	Wild
g__Acetatifactor___Neotoma_albigula___5741	Neotoma_albigula	ERR1654746_75	ERR1654746	Wild
g__Ruminococcus___Neotoma_albigula___2594	Neotoma_albigula	ERR1654747_10	ERR1654747	Wild
g__UBA7173___Neotoma_albigula___1577	Neotoma_albigula	ERR1654747_15	ERR1654747	Wild
g__Paramuribaculum___Neotoma_albigula___2974	Neotoma_albigula	ERR1654747_17	ERR1654747	Wild
g__UBA3282___Neotoma_albigula___1915	Neotoma_albigula	ERR1654747_18	ERR1654747	Wild
g__Paramuribaculum___Neotoma_albigula___2975	Neotoma_albigula	ERR1654747_19	ERR1654747	Wild
g__Odoribacter___Neotoma_albigula___3088	Neotoma_albigula	ERR1654747_23	ERR1654747	Wild
g__TF01-11___Neotoma_albigula___2459	Neotoma_albigula	ERR1654747_29	ERR1654747	Wild
g__Paraprevotella___Neotoma_albigula___2891	Neotoma_albigula	ERR1654747_31	ERR1654747	Wild
g__Duncaniella___Neotoma_albigula___3932	Neotoma_albigula	ERR1654747_32	ERR1654747	Wild
g__Eubacterium_R___Neotoma_albigula___3567	Neotoma_albigula	ERR1654747_34	ERR1654747	Wild
g__UMGS1217___Neotoma_albigula___1230	Neotoma_albigula	ERR1654747_36	ERR1654747	Wild
g__CAG-873___Neotoma_albigula___4339	Neotoma_albigula	ERR1654747_38	ERR1654747	Wild
g__Ruminiclostridium_E___Neotoma_albigula___2646	Neotoma_albigula	ERR1654747_4	ERR1654747	Wild
g__UMGS1004___Neotoma_albigula___1263	Neotoma_albigula	ERR1654747_44	ERR1654747	Wild
g__CAG-873___Neotoma_albigula___4340	Neotoma_albigula	ERR1654747_48	ERR1654747	Wild
g__CAG-95___Neotoma_albigula___4160	Neotoma_albigula	ERR1654747_50	ERR1654747	Wild
g__UBA3282___Neotoma_albigula___1916	Neotoma_albigula	ERR1654747_51	ERR1654747	Wild
g__CAG-873___Neotoma_albigula___4341	Neotoma_albigula	ERR1654747_54	ERR1654747	Wild
g__CAG-95___Neotoma_albigula___4161	Neotoma_albigula	ERR1654747_56	ERR1654747	Wild
g__CAG-485___Neotoma_albigula___4808	Neotoma_albigula	ERR1654747_58	ERR1654747	Wild
f__Monoglobaceae___Neotoma_albigula___6236	Neotoma_albigula	ERR1654747_59	ERR1654747	Wild
g__CAG-776___Neotoma_albigula___4470	Neotoma_albigula	ERR1654747_6	ERR1654747	Wild
g__Eubacterium_F___Neotoma_albigula___3680	Neotoma_albigula	ERR1654747_60	ERR1654747	Wild
g__TF01-11___Neotoma_albigula___2460	Neotoma_albigula	ERR1654747_62	ERR1654747	Wild
f__CAG-552___Neotoma_albigula___6504	Neotoma_albigula	ERR1654747_64	ERR1654747	Wild
f__CAG-552___Neotoma_albigula___6505	Neotoma_albigula	ERR1654747_65	ERR1654747	Wild
f__CAG-552___Neotoma_albigula___6506	Neotoma_albigula	ERR1654747_66	ERR1654747	Wild
g__UBA5578___Neotoma_albigula___1696	Neotoma_albigula	ERR1654747_7	ERR1654747	Wild
g__Acetatifactor___Neotoma_albigula___5742	Neotoma_albigula	ERR1654747_70	ERR1654747	Wild
g__CAG-873___Neotoma_albigula___4342	Neotoma_albigula	ERR1654747_72	ERR1654747	Wild
f__CAG-552___Neotoma_albigula___6507	Neotoma_albigula	ERR1654747_78	ERR1654747	Wild
g__UBA11940___Neotoma_albigula___2315	Neotoma_albigula	ERR1654747_8	ERR1654747	Wild
g__UBA11940___Neotoma_albigula___2316	Neotoma_albigula	ERR1654747_82	ERR1654747	Wild
g__Paramuribaculum___Neotoma_albigula___2976	Neotoma_albigula	ERR1654747_85	ERR1654747	Wild
g__1XD42-69___Neotoma_albigula___5847	Neotoma_albigula	ERR1654747_86	ERR1654747	Wild
f__Lachnospiraceae___Neotoma_albigula___6362	Neotoma_albigula	ERR1654747_87	ERR1654747	Wild
f__P3___Neotoma_albigula___6172	Neotoma_albigula	ERR1654748_1	ERR1654748	Wild
g__Agathobacter___Neotoma_albigula___5562	Neotoma_albigula	ERR1654748_10	ERR1654748	Wild
g__CAG-196___Neotoma_albigula___5016	Neotoma_albigula	ERR1654748_12	ERR1654748	Wild
g__UMGS1004___Neotoma_albigula___1264	Neotoma_albigula	ERR1654748_14	ERR1654748	Wild
g__UBA11940___Neotoma_albigula___2317	Neotoma_albigula	ERR1654748_19	ERR1654748	Wild
f__Ruminococcaceae___Neotoma_albigula___6078	Neotoma_albigula	ERR1654748_2	ERR1654748	Wild
g__UBA3263___Neotoma_albigula___2009	Neotoma_albigula	ERR1654748_23	ERR1654748	Wild
g__Alistipes___Neotoma_albigula___5511	Neotoma_albigula	ERR1654748_24	ERR1654748	Wild
g__UMGS1707___Neotoma_albigula___1177	Neotoma_albigula	ERR1654748_26	ERR1654748	Wild
g__Gastranaerophilus___Neotoma_albigula___3503	Neotoma_albigula	ERR1654748_29	ERR1654748	Wild
g__Duncaniella___Neotoma_albigula___3933	Neotoma_albigula	ERR1654748_30	ERR1654748	Wild
g__Odoribacter___Neotoma_albigula___3089	Neotoma_albigula	ERR1654748_31	ERR1654748	Wild
g__CAG-485___Neotoma_albigula___4809	Neotoma_albigula	ERR1654748_33	ERR1654748	Wild
g__Muribaculum___Neotoma_albigula___3143	Neotoma_albigula	ERR1654748_38	ERR1654748	Wild
f__Borkfalkiaceae___Neotoma_albigula___6582	Neotoma_albigula	ERR1654748_40	ERR1654748	Wild
g__Muribaculum___Neotoma_albigula___3144	Neotoma_albigula	ERR1654748_41	ERR1654748	Wild
g__UMGS1815___Neotoma_albigula___1171	Neotoma_albigula	ERR1654748_44	ERR1654748	Wild
g__UMGS1217___Neotoma_albigula___1231	Neotoma_albigula	ERR1654748_48	ERR1654748	Wild
g__Paramuribaculum___Neotoma_albigula___2977	Neotoma_albigula	ERR1654748_49	ERR1654748	Wild
g__CAG-485___Neotoma_albigula___4810	Neotoma_albigula	ERR1654748_51	ERR1654748	Wild
g__CAG-95___Neotoma_albigula___4162	Neotoma_albigula	ERR1654748_52	ERR1654748	Wild
g__UBA2821___Neotoma_albigula___2104	Neotoma_albigula	ERR1654748_54	ERR1654748	Wild
f__CAG-552___Neotoma_albigula___6508	Neotoma_albigula	ERR1654748_56	ERR1654748	Wild
g__UBA2866___Neotoma_albigula___2075	Neotoma_albigula	ERR1654748_57	ERR1654748	Wild
g__Rs-D84___Neotoma_albigula___2717	Neotoma_albigula	ERR1654748_6	ERR1654748	Wild
g__Acetatifactor___Neotoma_albigula___5743	Neotoma_albigula	ERR1654748_60	ERR1654748	Wild
g__UBA3282___Neotoma_albigula___1917	Neotoma_albigula	ERR1654748_67	ERR1654748	Wild
g__Acetatifactor___Neotoma_albigula___5744	Neotoma_albigula	ERR1654748_69	ERR1654748	Wild
g__UBA7173___Neotoma_albigula___1578	Neotoma_albigula	ERR1654748_70	ERR1654748	Wild
g__CAG-873___Neotoma_albigula___4343	Neotoma_albigula	ERR1654748_71	ERR1654748	Wild
g__COE1___Neotoma_albigula___4089	Neotoma_albigula	ERR1654748_72	ERR1654748	Wild
g__CAG-485___Neotoma_albigula___4811	Neotoma_albigula	ERR1654748_73	ERR1654748	Wild
g__CAG-485___Neotoma_albigula___4812	Neotoma_albigula	ERR1654748_74	ERR1654748	Wild
g__CAG-1031___Neotoma_albigula___5161	Neotoma_albigula	ERR1654748_75	ERR1654748	Wild
g__Acetatifactor___Neotoma_albigula___5745	Neotoma_albigula	ERR1654748_76	ERR1654748	Wild
g__CAG-485___Neotoma_albigula___4813	Neotoma_albigula	ERR1654748_79	ERR1654748	Wild
g__UBA11940___Neotoma_albigula___2318	Neotoma_albigula	ERR1654748_8	ERR1654748	Wild
g__UBA11940___Neotoma_albigula___2319	Neotoma_albigula	ERR1654748_82	ERR1654748	Wild
g__Rs-D84___Neotoma_albigula___2718	Neotoma_albigula	ERR1654748_9	ERR1654748	Wild
g__Dysosmobacter___Rattus_norvegicus___3815	Rattus_norvegicus	ERR2167525_12	ERR2167525	Laboratory
g__Acetatifactor___Rattus_norvegicus___5762	Rattus_norvegicus	ERR2167525_13	ERR2167525	Laboratory
g__CAG-873___Rattus_norvegicus___4408	Rattus_norvegicus	ERR2167526_12	ERR2167526	Laboratory
g__Alistipes___Rattus_norvegicus___5519	Rattus_norvegicus	ERR2167527_6	ERR2167527	Laboratory
s__COE1_sp009774395___Rattus_norvegicus___563	Rattus_norvegicus	ERR2167527_7	ERR2167527	Laboratory
s__Prevotella_sp013166545___Rattus_norvegicus___297	Rattus_norvegicus	ERR2167527_8	ERR2167527	Laboratory
g__TF01-11___Rattus_norvegicus___2471	Rattus_norvegicus	ERR2167528_12	ERR2167528	Laboratory
g__Alistipes___Rattus_norvegicus___5520	Rattus_norvegicus	ERR2167528_13	ERR2167528	Laboratory
g__UMGS995___Rattus_norvegicus___998	Rattus_norvegicus	ERR2167528_5	ERR2167528	Laboratory
f__Lachnospiraceae___Rattus_norvegicus___6378	Rattus_norvegicus	ERR2167529_17	ERR2167529	Laboratory
g__CAG-485___Rattus_norvegicus___4874	Rattus_norvegicus	ERR2167529_19	ERR2167529	Laboratory
g__Paramuribaculum___Rattus_norvegicus___2998	Rattus_norvegicus	ERR2167529_20	ERR2167529	Laboratory
g__Dysosmobacter___Rattus_norvegicus___3816	Rattus_norvegicus	ERR2167529_21	ERR2167529	Laboratory
s__UBA3282_sp009774215___Rattus_norvegicus___148	Rattus_norvegicus	ERR2167529_22	ERR2167529	Laboratory
s__COE1_sp009774395___Rattus_norvegicus___564	Rattus_norvegicus	ERR2167529_23	ERR2167529	Laboratory
g__Eubacterium_J___Rattus_norvegicus___3620	Rattus_norvegicus	ERR2167529_5	ERR2167529	Laboratory
s__Prevotella_sp013166545___Rattus_norvegicus___298	Rattus_norvegicus	ERR2167530_10	ERR2167530	Laboratory
g__Ruminiclostridium_E___Rattus_norvegicus___2649	Rattus_norvegicus	ERR2167530_12	ERR2167530	Laboratory
g__Eubacterium_J___Rattus_norvegicus___3621	Rattus_norvegicus	ERR2167530_14	ERR2167530	Laboratory
g__UBA9475___Rattus_norvegicus___1391	Rattus_norvegicus	ERR2167530_15	ERR2167530	Laboratory
g__Eubacterium_F___Rattus_norvegicus___3693	Rattus_norvegicus	ERR2167530_21	ERR2167530	Laboratory
s__Globicatella_sulfidifaciens___Rattus_norvegicus___449	Rattus_norvegicus	ERR2167530_23	ERR2167530	Laboratory
g__UBA3282___Rattus_norvegicus___1932	Rattus_norvegicus	ERR2167531_17	ERR2167531	Laboratory
g__Ruminococcus___Rattus_norvegicus___2597	Rattus_norvegicus	ERR2167531_18	ERR2167531	Laboratory
s__Turicibacter_sp002493395___Rattus_norvegicus___188	Rattus_norvegicus	ERR2167531_20	ERR2167531	Laboratory
s__Prevotella_sp013166545___Rattus_norvegicus___299	Rattus_norvegicus	ERR2167531_21	ERR2167531	Laboratory
g__Acetatifactor___Rattus_norvegicus___5763	Rattus_norvegicus	ERR2167531_9	ERR2167531	Laboratory
g__CAG-180___Rattus_norvegicus___5042	Rattus_norvegicus	ERR2167532_14	ERR2167532	Laboratory
s__UBA3282_sp009774585___Rattus_norvegicus___143	Rattus_norvegicus	ERR2167532_19	ERR2167532	Laboratory
g__Ruminococcus___Rattus_norvegicus___2598	Rattus_norvegicus	ERR2167532_2	ERR2167532	Laboratory
g__Acetatifactor___Rattus_norvegicus___5764	Rattus_norvegicus	ERR2167533_26	ERR2167533	Laboratory
g__CAG-95___Rattus_norvegicus___4168	Rattus_norvegicus	ERR2167533_32	ERR2167533	Laboratory
g__CAG-180___Rattus_norvegicus___5043	Rattus_norvegicus	ERR2167534_18	ERR2167534	Laboratory
g__UMGS1370___Rattus_norvegicus___1214	Rattus_norvegicus	ERR2167535_12	ERR2167535	Laboratory
f__CAG-552___Rattus_norvegicus___6510	Rattus_norvegicus	ERR2167535_13	ERR2167535	Laboratory
g__14-2___Rattus_norvegicus___5938	Rattus_norvegicus	ERR2167535_16	ERR2167535	Laboratory
g__CAG-353___Rattus_norvegicus___4947	Rattus_norvegicus	ERR2167535_17	ERR2167535	Laboratory
g__Alistipes___Rattus_norvegicus___5521	Rattus_norvegicus	ERR2167535_18	ERR2167535	Laboratory
g__Ruminiclostridium_E___Rattus_norvegicus___2650	Rattus_norvegicus	ERR2167535_19	ERR2167535	Laboratory
s__Anaerotruncus_sp003612625___Rattus_norvegicus___810	Rattus_norvegicus	ERR2167535_7	ERR2167535	Laboratory
g__CAG-485___Rattus_norvegicus___4875	Rattus_norvegicus	ERR2167536_22	ERR2167536	Laboratory
g__UBA11940___Rattus_norvegicus___2325	Rattus_norvegicus	ERR2167536_24	ERR2167536	Laboratory
g__Alistipes___Rattus_norvegicus___5522	Rattus_norvegicus	ERR2167536_25	ERR2167536	Laboratory
g__CAG-180___Rattus_norvegicus___5044	Rattus_norvegicus	ERR2167536_7	ERR2167536	Laboratory
g__CAG-269___Rattus_norvegicus___5001	Rattus_norvegicus	ERR2167536_8	ERR2167536	Laboratory
g__Eubacterium_F___Rattus_norvegicus___3694	Rattus_norvegicus	ERR2167537_12	ERR2167537	Laboratory
g__Desulfovibrio___Rattus_norvegicus___4023	Rattus_norvegicus	ERR2167537_15	ERR2167537	Laboratory
s__Anaerotruncus_sp003612625___Rattus_norvegicus___811	Rattus_norvegicus	ERR2167537_16	ERR2167537	Laboratory
g__CAG-180___Rattus_norvegicus___5045	Rattus_norvegicus	ERR2167537_17	ERR2167537	Laboratory
g__Dysosmobacter___Rattus_norvegicus___3817	Rattus_norvegicus	ERR2167537_20	ERR2167537	Laboratory
s__COE1_sp002490665___Rattus_norvegicus___587	Rattus_norvegicus	ERR2167537_3	ERR2167537	Laboratory
g__Anaerosacchariphilus___Rattus_norvegicus___5376	Rattus_norvegicus	ERR2167537_7	ERR2167537	Laboratory
g__Duncaniella___Rattus_norvegicus___3962	Rattus_norvegicus	ERR2167537_9	ERR2167537	Laboratory
g__Acetatifactor___Rattus_norvegicus___5765	Rattus_norvegicus	ERR2167538_21	ERR2167538	Laboratory
g__Alistipes___Rattus_norvegicus___5523	Rattus_norvegicus	ERR2167538_22	ERR2167538	Laboratory
s__COE1_sp009774395___Rattus_norvegicus___565	Rattus_norvegicus	ERR2167538_23	ERR2167538	Laboratory
g__Dysosmobacter___Rattus_norvegicus___3818	Rattus_norvegicus	ERR2167538_29	ERR2167538	Laboratory
s__14-2_sp009774455___Rattus_norvegicus___910	Rattus_norvegicus	ERR2167538_30	ERR2167538	Laboratory
f__Borkfalkiaceae___Rattus_norvegicus___6585	Rattus_norvegicus	ERR2167538_32	ERR2167538	Laboratory
s__Prevotella_sp900545525___Rattus_norvegicus___288	Rattus_norvegicus	ERR2167538_34	ERR2167538	Laboratory
s__COE1_sp009774375___Rattus_norvegicus___572	Rattus_norvegicus	ERR2167538_37	ERR2167538	Laboratory
g__Mucispirillum___Rattus_norvegicus___3166	Rattus_norvegicus	ERR2167538_5	ERR2167538	Laboratory
g__Muribaculum___Rattus_norvegicus___3147	Rattus_norvegicus	ERR2167538_9	ERR2167538	Laboratory
g__UBA9475___Rattus_norvegicus___1392	Rattus_norvegicus	ERR2167539_15	ERR2167539	Laboratory
g__Alistipes___Rattus_norvegicus___5524	Rattus_norvegicus	ERR2167539_20	ERR2167539	Laboratory
g__CAG-196___Rattus_norvegicus___5017	Rattus_norvegicus	ERR2167540_18	ERR2167540	Laboratory
s__Eubacterium_R_sp014465955___Rattus_norvegicus___459	Rattus_norvegicus	ERR2167540_22	ERR2167540	Laboratory
g__Paramuribaculum___Rattus_norvegicus___2999	Rattus_norvegicus	ERR2167540_26	ERR2167540	Laboratory
g__UBA9475___Rattus_norvegicus___1393	Rattus_norvegicus	ERR2167541_13	ERR2167541	Laboratory
g__Roseburia___Rattus_norvegicus___2739	Rattus_norvegicus	ERR2167541_19	ERR2167541	Laboratory
g__Duncaniella___Rattus_norvegicus___3963	Rattus_norvegicus	ERR2167541_4	ERR2167541	Laboratory
s__Coprococcus_sp900761435___Rattus_norvegicus___554	Rattus_norvegicus	ERR2167542_14	ERR2167542	Laboratory
f__Erysipelotrichaceae___Rattus_norvegicus___6403	Rattus_norvegicus	ERR2167542_18	ERR2167542	Laboratory
g__CAG-485___Rattus_norvegicus___4876	Rattus_norvegicus	ERR2167542_22	ERR2167542	Laboratory
s__Eubacterium_R_sp014465955___Rattus_norvegicus___460	Rattus_norvegicus	ERR2167542_23	ERR2167542	Laboratory
s__Romboutsia_ilealis___Rattus_norvegicus___255	Rattus_norvegicus	ERR2167542_24	ERR2167542	Laboratory
g__Clostridium___Rattus_norvegicus___4114	Rattus_norvegicus	ERR2167543_16	ERR2167543	Laboratory
g__Anaerotignum___Rattus_norvegicus___5360	Rattus_norvegicus	ERR2167543_18	ERR2167543	Laboratory
g__UBA9475___Rattus_norvegicus___1394	Rattus_norvegicus	ERR2167543_5	ERR2167543	Laboratory
g__Clostridium___Rattus_norvegicus___4115	Rattus_norvegicus	ERR2167544_20	ERR2167544	Laboratory
g__14-2___Rattus_norvegicus___5939	Rattus_norvegicus	ERR2167544_21	ERR2167544	Laboratory
g__Anaerotignum___Rattus_norvegicus___5361	Rattus_norvegicus	ERR2167544_25	ERR2167544	Laboratory
g__CAG-56___Rattus_norvegicus___4518	Rattus_norvegicus	ERR2167545_22	ERR2167545	Laboratory
g__UBA9475___Rattus_norvegicus___1395	Rattus_norvegicus	ERR2167545_23	ERR2167545	Laboratory
s__Blautia_sp900547685___Rattus_norvegicus___780	Rattus_norvegicus	ERR2167545_25	ERR2167545	Laboratory
g__Clostridium___Rattus_norvegicus___4116	Rattus_norvegicus	ERR2167545_26	ERR2167545	Laboratory
g__UBA7160___Rattus_norvegicus___1617	Rattus_norvegicus	ERR2167545_29	ERR2167545	Laboratory
g__UBA7173___Rattus_norvegicus___1593	Rattus_norvegicus	ERR2167545_32	ERR2167545	Laboratory
g__ASF356___Rattus_norvegicus___5328	Rattus_norvegicus	ERR2167546_14	ERR2167546	Laboratory
g__TF01-11___Rattus_norvegicus___2472	Rattus_norvegicus	ERR2167546_22	ERR2167546	Laboratory
s__Rs-D84_sp013316395___Rattus_norvegicus___246	Rattus_norvegicus	ERR2167546_25	ERR2167546	Laboratory
g__Dysosmobacter___Rattus_norvegicus___3819	Rattus_norvegicus	ERR2167546_28	ERR2167546	Laboratory
g__CAG-475___Rattus_norvegicus___4922	Rattus_norvegicus	ERR2167547_2	ERR2167547	Laboratory
g__UBA9475___Rattus_norvegicus___1396	Rattus_norvegicus	ERR2167547_22	ERR2167547	Laboratory
g__UBA6857___Rattus_norvegicus___1682	Rattus_norvegicus	ERR2167547_26	ERR2167547	Laboratory
g__Zag1___Rattus_norvegicus___961	Rattus_norvegicus	ERR2167547_28	ERR2167547	Laboratory
g__Zag111___Rattus_norvegicus___947	Rattus_norvegicus	ERR2167547_3	ERR2167547	Laboratory
g__C-19___Rattus_norvegicus___5188	Rattus_norvegicus	ERR2167547_32	ERR2167547	Laboratory
g__Acutalibacter___Rattus_norvegicus___5596	Rattus_norvegicus	ERR2167547_34	ERR2167547	Laboratory
g__Eubacterium_F___Rattus_norvegicus___3695	Rattus_norvegicus	ERR2167548_13	ERR2167548	Laboratory
g__CAG-115___Rattus_norvegicus___5133	Rattus_norvegicus	ERR2167548_22	ERR2167548	Laboratory
f__Lachnospiraceae___Rattus_norvegicus___6379	Rattus_norvegicus	ERR2167548_24	ERR2167548	Laboratory
g__CAG-1435___Rattus_norvegicus___5079	Rattus_norvegicus	ERR2167548_29	ERR2167548	Laboratory
g__Lachnospira___Rattus_norvegicus___3381	Rattus_norvegicus	ERR2167548_30	ERR2167548	Laboratory
g__UBA11517___Rattus_norvegicus___2366	Rattus_norvegicus	ERR2167548_31	ERR2167548	Laboratory
g__Schaedlerella___Rattus_norvegicus___2515	Rattus_norvegicus	ERR2167548_32	ERR2167548	Laboratory
g__CAG-196___Rattus_norvegicus___5018	Rattus_norvegicus	ERR2167548_34	ERR2167548	Laboratory
f__RUG14156___Rattus_norvegicus___6102	Rattus_norvegicus	ERR2167548_36	ERR2167548	Laboratory
g__CAG-127___Rattus_norvegicus___5094	Rattus_norvegicus	ERR2167548_37	ERR2167548	Laboratory
g__UBA7173___Rattus_norvegicus___1594	Rattus_norvegicus	ERR2167548_38	ERR2167548	Laboratory
s__UMGS268_sp900540705___Rattus_norvegicus___13	Rattus_norvegicus	ERR2167548_39	ERR2167548	Laboratory
f__CAG-552___Rattus_norvegicus___6511	Rattus_norvegicus	ERR2167548_4	ERR2167548	Laboratory
g__Eubacterium_F___Rattus_norvegicus___3696	Rattus_norvegicus	ERR2167548_41	ERR2167548	Laboratory
g__ASF356___Rattus_norvegicus___5329	Rattus_norvegicus	ERR2167549_16	ERR2167549	Laboratory
g__Blautia_A___Rattus_norvegicus___5204	Rattus_norvegicus	ERR2167549_7	ERR2167549	Laboratory
g__Alistipes___Rattus_norvegicus___5525	Rattus_norvegicus	ERR2167550_12	ERR2167550	Laboratory
g__CAG-1435___Rattus_norvegicus___5080	Rattus_norvegicus	ERR2167550_14	ERR2167550	Laboratory
g__Roseburia___Rattus_norvegicus___2740	Rattus_norvegicus	ERR2167550_18	ERR2167550	Laboratory
g__CAG-873___Rattus_norvegicus___4409	Rattus_norvegicus	ERR2167550_19	ERR2167550	Laboratory
s__F23-B02_sp004557075___Rattus_norvegicus___454	Rattus_norvegicus	ERR2167551_17	ERR2167551	Laboratory
g__Alistipes___Rattus_norvegicus___5526	Rattus_norvegicus	ERR2167551_25	ERR2167551	Laboratory
g__TF01-11___Rattus_norvegicus___2473	Rattus_norvegicus	ERR2167551_8	ERR2167551	Laboratory
g__CAG-485___Rattus_norvegicus___4877	Rattus_norvegicus	ERR2167552_18	ERR2167552	Laboratory
g__CAG-485___Rattus_norvegicus___4878	Rattus_norvegicus	ERR2167552_19	ERR2167552	Laboratory
g__CAG-313___Rattus_norvegicus___4957	Rattus_norvegicus	ERR2167552_20	ERR2167552	Laboratory
s__Turicibacter_sp002493395___Rattus_norvegicus___189	Rattus_norvegicus	ERR2167552_3	ERR2167552	Laboratory
g__UBA11940___Rattus_norvegicus___2326	Rattus_norvegicus	ERR2167553_16	ERR2167553	Laboratory
g__Ruminiclostridium_E___Rattus_norvegicus___2651	Rattus_norvegicus	ERR2167553_22	ERR2167553	Laboratory
g__UBA11940___Rattus_norvegicus___2327	Rattus_norvegicus	ERR2167553_23	ERR2167553	Laboratory
g__UMGS1004___Rattus_norvegicus___1265	Rattus_norvegicus	ERR2167553_27	ERR2167553	Laboratory
g__UBA11940___Rattus_norvegicus___2328	Rattus_norvegicus	ERR2167553_28	ERR2167553	Laboratory
g__CAG-485___Rattus_norvegicus___4879	Rattus_norvegicus	ERR2167553_29	ERR2167553	Laboratory
s__Rs-D84_sp013316395___Rattus_norvegicus___247	Rattus_norvegicus	ERR2167553_5	ERR2167553	Laboratory
g__Dysosmobacter___Rattus_norvegicus___3820	Rattus_norvegicus	ERR2167553_7	ERR2167553	Laboratory
g__Acutalibacter___Rattus_norvegicus___5597	Rattus_norvegicus	ERR2167554_17	ERR2167554	Laboratory
s__UBA3282_sp009774585___Rattus_norvegicus___144	Rattus_norvegicus	ERR2167554_22	ERR2167554	Laboratory
g__1XD42-69___Rattus_norvegicus___5849	Rattus_norvegicus	ERR2167554_23	ERR2167554	Laboratory
g__Eubacterium_F___Rattus_norvegicus___3697	Rattus_norvegicus	ERR2167554_24	ERR2167554	Laboratory
g__CAG-127___Rattus_norvegicus___5095	Rattus_norvegicus	ERR2167554_25	ERR2167554	Laboratory
g__Dysosmobacter___Rattus_norvegicus___3821	Rattus_norvegicus	ERR2167554_27	ERR2167554	Laboratory
g__TF01-11___Rattus_norvegicus___2474	Rattus_norvegicus	ERR2167555_20	ERR2167555	Laboratory
f__Lachnospiraceae___Rattus_norvegicus___6380	Rattus_norvegicus	ERR2167555_26	ERR2167555	Laboratory
g__Eubacterium_F___Rattus_norvegicus___3698	Rattus_norvegicus	ERR2167555_31	ERR2167555	Laboratory
g__UBA3282___Rattus_norvegicus___1933	Rattus_norvegicus	ERR2167555_34	ERR2167555	Laboratory
g__UBA11940___Rattus_norvegicus___2329	Rattus_norvegicus	ERR2167555_36	ERR2167555	Laboratory
g__CAG-196___Rattus_norvegicus___5019	Rattus_norvegicus	ERR2167555_38	ERR2167555	Laboratory
g__UBA11940___Rattus_norvegicus___2330	Rattus_norvegicus	ERR2167555_39	ERR2167555	Laboratory
g__UBA7173___Rattus_norvegicus___1595	Rattus_norvegicus	ERR2167555_44	ERR2167555	Laboratory
g__CAG-1435___Rattus_norvegicus___5081	Rattus_norvegicus	ERR2167555_8	ERR2167555	Laboratory
s__TF01-11_sp009774235___Rattus_norvegicus___201	Rattus_norvegicus	ERR2167556_11	ERR2167556	Laboratory
g__Eubacterium_F___Rattus_norvegicus___3699	Rattus_norvegicus	ERR2167556_15	ERR2167556	Laboratory
g__Eubacterium_F___Rattus_norvegicus___3700	Rattus_norvegicus	ERR2167556_31	ERR2167556	Laboratory
g__CAG-127___Rattus_norvegicus___5096	Rattus_norvegicus	ERR2167556_32	ERR2167556	Laboratory
s__CAG-95_sp009774465___Rattus_norvegicus___612	Rattus_norvegicus	ERR2167556_40	ERR2167556	Laboratory
s__COE1_sp009774345___Rattus_norvegicus___576	Rattus_norvegicus	ERR2167556_41	ERR2167556	Laboratory
s__COE1_sp009774395___Rattus_norvegicus___566	Rattus_norvegicus	ERR2167556_45	ERR2167556	Laboratory
g__CAG-313___Rattus_norvegicus___4958	Rattus_norvegicus	ERR2167556_7	ERR2167556	Laboratory
f__Lachnospiraceae___Rattus_norvegicus___6381	Rattus_norvegicus	ERR2167557_15	ERR2167557	Laboratory
g__Eubacterium_J___Rattus_norvegicus___3622	Rattus_norvegicus	ERR2167557_16	ERR2167557	Laboratory
f__Ruminococcaceae___Rattus_norvegicus___6079	Rattus_norvegicus	ERR2167557_2	ERR2167557	Laboratory
g__14-2___Rattus_norvegicus___5940	Rattus_norvegicus	ERR2167557_20	ERR2167557	Laboratory
g__CAG-180___Rattus_norvegicus___5046	Rattus_norvegicus	ERR2167557_24	ERR2167557	Laboratory
s__Rs-D84_sp013316395___Rattus_norvegicus___248	Rattus_norvegicus	ERR2167557_26	ERR2167557	Laboratory
s__TF01-11_sp009774235___Rattus_norvegicus___202	Rattus_norvegicus	ERR2167557_30	ERR2167557	Laboratory
g__CAG-582___Rattus_norvegicus___4517	Rattus_norvegicus	ERR2167557_33	ERR2167557	Laboratory
g__TF01-11___Rattus_norvegicus___2475	Rattus_norvegicus	ERR2167557_35	ERR2167557	Laboratory
g__Bacteroides___Rattus_norvegicus___5239	Rattus_norvegicus	ERR2167557_36	ERR2167557	Laboratory
g__Paramuribaculum___Rattus_norvegicus___3000	Rattus_norvegicus	ERR2167557_37	ERR2167557	Laboratory
s__Paramuribaculum_sp009775605___Rattus_norvegicus___333	Rattus_norvegicus	ERR2167557_39	ERR2167557	Laboratory
g__Eubacterium_F___Rattus_norvegicus___3701	Rattus_norvegicus	ERR2167557_40	ERR2167557	Laboratory
g__CAG-196___Rattus_norvegicus___5020	Rattus_norvegicus	ERR2167558_1	ERR2167558	Laboratory
s__Turicibacter_sp002493395___Rattus_norvegicus___190	Rattus_norvegicus	ERR2167558_13	ERR2167558	Laboratory
g__Eubacterium_F___Rattus_norvegicus___3702	Rattus_norvegicus	ERR2167558_16	ERR2167558	Laboratory
g__14-2___Rattus_norvegicus___5941	Rattus_norvegicus	ERR2167558_20	ERR2167558	Laboratory
g__1XD42-69___Rattus_norvegicus___5850	Rattus_norvegicus	ERR2167558_23	ERR2167558	Laboratory
f__RUG14156___Rattus_norvegicus___6103	Rattus_norvegicus	ERR2167558_24	ERR2167558	Laboratory
f__CAG-917___Rattus_norvegicus___6429	Rattus_norvegicus	ERR2167558_29	ERR2167558	Laboratory
g__CAG-115___Rattus_norvegicus___5134	Rattus_norvegicus	ERR2167558_30	ERR2167558	Laboratory
f__Ruminococcaceae___Rattus_norvegicus___6080	Rattus_norvegicus	ERR2167558_31	ERR2167558	Laboratory
f__CAG-552___Rattus_norvegicus___6512	Rattus_norvegicus	ERR2167558_32	ERR2167558	Laboratory
g__UBA2866___Rattus_norvegicus___2095	Rattus_norvegicus	ERR2167558_33	ERR2167558	Laboratory
g__Acetatifactor___Rattus_norvegicus___5766	Rattus_norvegicus	ERR2167558_35	ERR2167558	Laboratory
g__Muribaculum___Rattus_norvegicus___3148	Rattus_norvegicus	ERR2167558_37	ERR2167558	Laboratory
g__UBA9475___Rattus_norvegicus___1397	Rattus_norvegicus	ERR2167558_39	ERR2167558	Laboratory
g__Roseburia___Rattus_norvegicus___2741	Rattus_norvegicus	ERR2167559_30	ERR2167559	Laboratory
g__UBA6345___Rattus_norvegicus___1686	Rattus_norvegicus	ERR2167559_32	ERR2167559	Laboratory
g__Agathobaculum___Rattus_norvegicus___5554	Rattus_norvegicus	ERR2167559_33	ERR2167559	Laboratory
g__Ruminococcus___Rattus_norvegicus___2599	Rattus_norvegicus	ERR2167559_35	ERR2167559	Laboratory
f__Borkfalkiaceae___Rattus_norvegicus___6586	Rattus_norvegicus	ERR2167559_36	ERR2167559	Laboratory
g__Helicobacter_C___Rattus_norvegicus___3496	Rattus_norvegicus	ERR2167559_37	ERR2167559	Laboratory
s__COE1_sp009774345___Rattus_norvegicus___577	Rattus_norvegicus	ERR2167559_38	ERR2167559	Laboratory
g__UMGS1872___Rattus_norvegicus___1146	Rattus_norvegicus	ERR2167559_39	ERR2167559	Laboratory
g__Schaedlerella___Rattus_norvegicus___2516	Rattus_norvegicus	ERR2167559_4	ERR2167559	Laboratory
g__Lawsonibacter___Rattus_norvegicus___3325	Rattus_norvegicus	ERR2167559_40	ERR2167559	Laboratory
g__UBA3282___Rattus_norvegicus___1934	Rattus_norvegicus	ERR2167559_7	ERR2167559	Laboratory
g__Ruminiclostridium_E___Rattus_norvegicus___2652	Rattus_norvegicus	ERR2167559_8	ERR2167559	Laboratory
g__Rs-D84___Rattus_norvegicus___2719	Rattus_norvegicus	ERR2167560_18	ERR2167560	Laboratory
g__Roseburia___Rattus_norvegicus___2742	Rattus_norvegicus	ERR2167560_20	ERR2167560	Laboratory
f__Ruminococcaceae___Rattus_norvegicus___6081	Rattus_norvegicus	ERR2167560_23	ERR2167560	Laboratory
g__UBA5578___Rattus_norvegicus___1697	Rattus_norvegicus	ERR2167560_24	ERR2167560	Laboratory
g__Bacteroides___Rattus_norvegicus___5240	Rattus_norvegicus	ERR2167560_27	ERR2167560	Laboratory
g__CAG-873___Rattus_norvegicus___4410	Rattus_norvegicus	ERR2167560_28	ERR2167560	Laboratory
g__UBA11957___Rattus_norvegicus___2161	Rattus_norvegicus	ERR2167561_15	ERR2167561	Laboratory
g__CAG-485___Rattus_norvegicus___4880	Rattus_norvegicus	ERR2167561_17	ERR2167561	Laboratory
g__UBA2882___Rattus_norvegicus___2026	Rattus_norvegicus	ERR2167561_18	ERR2167561	Laboratory
g__Paramuribaculum___Rattus_norvegicus___3001	Rattus_norvegicus	ERR2167561_19	ERR2167561	Laboratory
g__UBA11940___Rattus_norvegicus___2331	Rattus_norvegicus	ERR2167561_20	ERR2167561	Laboratory
g__UBA11940___Rattus_norvegicus___2332	Rattus_norvegicus	ERR2167561_21	ERR2167561	Laboratory
s__Prevotella_sp013166545___Rattus_norvegicus___300	Rattus_norvegicus	ERR2167561_23	ERR2167561	Laboratory
g__CAG-1435___Rattus_norvegicus___5082	Rattus_norvegicus	ERR2167561_26	ERR2167561	Laboratory
g__Zag111___Rattus_norvegicus___948	Rattus_norvegicus	ERR2167561_27	ERR2167561	Laboratory
s__Rs-D84_sp013316395___Rattus_norvegicus___249	Rattus_norvegicus	ERR2167561_28	ERR2167561	Laboratory
g__Eubacterium_F___Rattus_norvegicus___3703	Rattus_norvegicus	ERR2167561_3	ERR2167561	Laboratory
g__CAG-873___Rattus_norvegicus___4411	Rattus_norvegicus	ERR2167561_30	ERR2167561	Laboratory
g__Kineothrix___Rattus_norvegicus___3421	Rattus_norvegicus	ERR2167561_31	ERR2167561	Laboratory
g__Eubacterium_J___Rattus_norvegicus___3623	Rattus_norvegicus	ERR2167561_33	ERR2167561	Laboratory
s__TF01-11_sp009774235___Rattus_norvegicus___203	Rattus_norvegicus	ERR2167562_14	ERR2167562	Laboratory
g__Bacteroides_F___Rattus_norvegicus___5219	Rattus_norvegicus	ERR2167562_15	ERR2167562	Laboratory
g__CAG-127___Rattus_norvegicus___5097	Rattus_norvegicus	ERR2167562_2	ERR2167562	Laboratory
g__Dysosmobacter___Rattus_norvegicus___3822	Rattus_norvegicus	ERR2167562_20	ERR2167562	Laboratory
s__Paramuribaculum_sp009775605___Rattus_norvegicus___334	Rattus_norvegicus	ERR2167562_26	ERR2167562	Laboratory
g__UBA9475___Rattus_norvegicus___1398	Rattus_norvegicus	ERR2167562_27	ERR2167562	Laboratory
g__Paramuribaculum___Rattus_norvegicus___3002	Rattus_norvegicus	ERR2167562_29	ERR2167562	Laboratory
g__CAG-180___Rattus_norvegicus___5047	Rattus_norvegicus	ERR2167562_30	ERR2167562	Laboratory
g__CAG-196___Rattus_norvegicus___5021	Rattus_norvegicus	ERR2167562_31	ERR2167562	Laboratory
g__Alistipes___Rattus_norvegicus___5527	Rattus_norvegicus	ERR2167562_32	ERR2167562	Laboratory
s__Ruminococcus_sp002362135___Rattus_norvegicus___241	Rattus_norvegicus	ERR2167563_13	ERR2167563	Laboratory
g__CAG-95___Rattus_norvegicus___4169	Rattus_norvegicus	ERR2167563_23	ERR2167563	Laboratory
g__CAG-180___Rattus_norvegicus___5048	Rattus_norvegicus	ERR2167563_26	ERR2167563	Laboratory
g__TF01-11___Rattus_norvegicus___2476	Rattus_norvegicus	ERR2167563_35	ERR2167563	Laboratory
g__UBA7173___Rattus_norvegicus___1596	Rattus_norvegicus	ERR2167563_37	ERR2167563	Laboratory
f__CAG-552___Rattus_norvegicus___6513	Rattus_norvegicus	ERR2167564_15	ERR2167564	Laboratory
g__CAG-1435___Rattus_norvegicus___5083	Rattus_norvegicus	ERR2167564_2	ERR2167564	Laboratory
g__Acetatifactor___Rattus_norvegicus___5767	Rattus_norvegicus	ERR2167564_22	ERR2167564	Laboratory
g__Dysosmobacter___Rattus_norvegicus___3823	Rattus_norvegicus	ERR2167564_25	ERR2167564	Laboratory
g__CAG-485___Rattus_norvegicus___4881	Rattus_norvegicus	ERR2167564_32	ERR2167564	Laboratory
g__UBA3282___Rattus_norvegicus___1935	Rattus_norvegicus	ERR2167564_9	ERR2167564	Laboratory
g__Eubacterium_F___Rattus_norvegicus___3704	Rattus_norvegicus	ERR2167565_11	ERR2167565	Laboratory
g__Rs-D84___Rattus_norvegicus___2720	Rattus_norvegicus	ERR2167565_15	ERR2167565	Laboratory
g__Acetatifactor___Rattus_norvegicus___5768	Rattus_norvegicus	ERR2167565_19	ERR2167565	Laboratory
g__Agathobacter___Rattus_norvegicus___5565	Rattus_norvegicus	ERR2167565_23	ERR2167565	Laboratory
g__Ruminococcus___Rattus_norvegicus___2600	Rattus_norvegicus	ERR2167565_27	ERR2167565	Laboratory
g__1XD42-69___Rattus_norvegicus___5851	Rattus_norvegicus	ERR2167565_33	ERR2167565	Laboratory
g__COE1___Rattus_norvegicus___4092	Rattus_norvegicus	ERR2167565_36	ERR2167565	Laboratory
g__COE1___Rattus_norvegicus___4093	Rattus_norvegicus	ERR2167565_37	ERR2167565	Laboratory
g__Dysosmobacter___Rattus_norvegicus___3824	Rattus_norvegicus	ERR2167565_38	ERR2167565	Laboratory
s__Anaerotruncus_sp003612625___Rattus_norvegicus___812	Rattus_norvegicus	ERR2167565_42	ERR2167565	Laboratory
s__RC9_sp009774765___Rattus_norvegicus___269	Rattus_norvegicus	ERR2167565_43	ERR2167565	Laboratory
g__CAG-180___Rattus_norvegicus___5049	Rattus_norvegicus	ERR2167566_14	ERR2167566	Laboratory
g__UMGS995___Rattus_norvegicus___999	Rattus_norvegicus	ERR2167566_18	ERR2167566	Laboratory
s__UBA3282_sp009774215___Rattus_norvegicus___149	Rattus_norvegicus	ERR2167566_20	ERR2167566	Laboratory
g__CAG-95___Rattus_norvegicus___4170	Rattus_norvegicus	ERR2167566_24	ERR2167566	Laboratory
g__CAG-95___Rattus_norvegicus___4171	Rattus_norvegicus	ERR2167566_25	ERR2167566	Laboratory
g__Acetatifactor___Rattus_norvegicus___5769	Rattus_norvegicus	ERR2167566_27	ERR2167566	Laboratory
g__14-2___Rattus_norvegicus___5942	Rattus_norvegicus	ERR2167567_12	ERR2167567	Laboratory
g__Ruminiclostridium_E___Rattus_norvegicus___2653	Rattus_norvegicus	ERR2167567_20	ERR2167567	Laboratory
g__UBA3282___Rattus_norvegicus___1936	Rattus_norvegicus	ERR2167567_26	ERR2167567	Laboratory
g__Ruminococcus___Rattus_norvegicus___2601	Rattus_norvegicus	ERR2167567_31	ERR2167567	Laboratory
g__Eubacterium_J___Rattus_norvegicus___3624	Rattus_norvegicus	ERR2167567_32	ERR2167567	Laboratory
s__Turicibacter_sp002493395___Rattus_norvegicus___191	Rattus_norvegicus	ERR2167567_34	ERR2167567	Laboratory
g__Alistipes___Rattus_norvegicus___5528	Rattus_norvegicus	ERR2167567_35	ERR2167567	Laboratory
g__Butyricicoccus___Rattus_norvegicus___5201	Rattus_norvegicus	ERR2167567_36	ERR2167567	Laboratory
g__Eubacterium_F___Rattus_norvegicus___3705	Rattus_norvegicus	ERR2167567_37	ERR2167567	Laboratory
g__Eubacterium_R___Rattus_norvegicus___3569	Rattus_norvegicus	ERR2167567_6	ERR2167567	Laboratory
g__Kineothrix___Rattus_norvegicus___3422	Rattus_norvegicus	ERR2167568_20	ERR2167568	Laboratory
g__Schaedlerella___Rattus_norvegicus___2517	Rattus_norvegicus	ERR2167568_22	ERR2167568	Laboratory
g__TF01-11___Rattus_norvegicus___2477	Rattus_norvegicus	ERR2167568_26	ERR2167568	Laboratory
s__Rs-D84_sp013316395___Rattus_norvegicus___250	Rattus_norvegicus	ERR2167568_27	ERR2167568	Laboratory
g__14-2___Rattus_norvegicus___5943	Rattus_norvegicus	ERR2167568_28	ERR2167568	Laboratory
g__ASTD01___Rattus_norvegicus___5297	Rattus_norvegicus	ERR2167568_29	ERR2167568	Laboratory
g__UBA7173___Rattus_norvegicus___1597	Rattus_norvegicus	ERR2167568_30	ERR2167568	Laboratory
f__Borkfalkiaceae___Rattus_norvegicus___6587	Rattus_norvegicus	ERR2167569_11	ERR2167569	Laboratory
g__CAG-485___Rattus_norvegicus___4882	Rattus_norvegicus	ERR2167569_14	ERR2167569	Laboratory
s__Paramuribaculum_sp009775605___Rattus_norvegicus___335	Rattus_norvegicus	ERR2167569_15	ERR2167569	Laboratory
g__Dysosmobacter___Rattus_norvegicus___3825	Rattus_norvegicus	ERR2167569_17	ERR2167569	Laboratory
g__Acetatifactor___Rattus_norvegicus___5770	Rattus_norvegicus	ERR2167569_22	ERR2167569	Laboratory
g__Paramuribaculum___Rattus_norvegicus___3003	Rattus_norvegicus	ERR2167569_24	ERR2167569	Laboratory
g__Dysosmobacter___Rattus_norvegicus___3826	Rattus_norvegicus	ERR2167569_32	ERR2167569	Laboratory
g__Rs-D84___Rattus_norvegicus___2721	Rattus_norvegicus	ERR2167569_34	ERR2167569	Laboratory
g__UMGS1872___Rattus_norvegicus___1147	Rattus_norvegicus	ERR2167569_37	ERR2167569	Laboratory
f__CAG-552___Rattus_norvegicus___6514	Rattus_norvegicus	ERR2167569_9	ERR2167569	Laboratory
g__UBA3282___Rattus_norvegicus___1937	Rattus_norvegicus	ERR2167570_19	ERR2167570	Laboratory
g__CAG-269___Rattus_norvegicus___5002	Rattus_norvegicus	ERR2167570_21	ERR2167570	Laboratory
g__Marseille-P3106___Rattus_norvegicus___3213	Rattus_norvegicus	ERR2167570_23	ERR2167570	Laboratory
g__UBA7173___Rattus_norvegicus___1598	Rattus_norvegicus	ERR2167570_27	ERR2167570	Laboratory
s__CAG-873_sp009775195___Rattus_norvegicus___661	Rattus_norvegicus	ERR2167570_29	ERR2167570	Laboratory
g__Eubacterium_F___Rattus_norvegicus___3706	Rattus_norvegicus	ERR2167570_30	ERR2167570	Laboratory
g__Dysosmobacter___Rattus_norvegicus___3827	Rattus_norvegicus	ERR2167570_32	ERR2167570	Laboratory
g__CAG-485___Rattus_norvegicus___4883	Rattus_norvegicus	ERR2167570_35	ERR2167570	Laboratory
g__Eubacterium_J___Rattus_norvegicus___3625	Rattus_norvegicus	ERR2167571_12	ERR2167571	Laboratory
g__UBA11957___Rattus_norvegicus___2162	Rattus_norvegicus	ERR2167571_14	ERR2167571	Laboratory
g__Kineothrix___Rattus_norvegicus___3423	Rattus_norvegicus	ERR2167571_15	ERR2167571	Laboratory
g__QXXE01___Rattus_norvegicus___2834	Rattus_norvegicus	ERR2167571_18	ERR2167571	Laboratory
g__1XD42-69___Rattus_norvegicus___5852	Rattus_norvegicus	ERR2167571_2	ERR2167571	Laboratory
g__UMGS1370___Rattus_norvegicus___1215	Rattus_norvegicus	ERR2167571_22	ERR2167571	Laboratory
f__UBA5755___Rattus_norvegicus___5983	Rattus_norvegicus	ERR2167571_23	ERR2167571	Laboratory
g__Acetatifactor___Rattus_norvegicus___5771	Rattus_norvegicus	ERR2167571_24	ERR2167571	Laboratory
g__UMGS1872___Rattus_norvegicus___1148	Rattus_norvegicus	ERR2167571_25	ERR2167571	Laboratory
g__CAG-180___Rattus_norvegicus___5050	Rattus_norvegicus	ERR2167571_27	ERR2167571	Laboratory
g__Dysosmobacter___Rattus_norvegicus___3828	Rattus_norvegicus	ERR2167571_28	ERR2167571	Laboratory
g__TF01-11___Rattus_norvegicus___2478	Rattus_norvegicus	ERR2167571_30	ERR2167571	Laboratory
f__Ruminococcaceae___Rattus_norvegicus___6082	Rattus_norvegicus	ERR2167571_31	ERR2167571	Laboratory
g__CAG-115___Rattus_norvegicus___5135	Rattus_norvegicus	ERR2167571_32	ERR2167571	Laboratory
g__Lachnospira___Rattus_norvegicus___3382	Rattus_norvegicus	ERR2167571_33	ERR2167571	Laboratory
g__COE1___Rattus_norvegicus___4094	Rattus_norvegicus	ERR2167571_34	ERR2167571	Laboratory
g__Desulfovibrio___Rattus_norvegicus___4024	Rattus_norvegicus	ERR2167571_39	ERR2167571	Laboratory
g__UBA7177___Rattus_norvegicus___1473	Rattus_norvegicus	ERR2167571_40	ERR2167571	Laboratory
g__Acetatifactor___Rattus_norvegicus___5772	Rattus_norvegicus	ERR2167571_41	ERR2167571	Laboratory
g__Alistipes___Rattus_norvegicus___5529	Rattus_norvegicus	ERR2167571_42	ERR2167571	Laboratory
g__UBA1405___Rattus_norvegicus___2123	Rattus_norvegicus	ERR2167571_45	ERR2167571	Laboratory
g__Acutalibacter___Rattus_norvegicus___5598	Rattus_norvegicus	ERR2167571_6	ERR2167571	Laboratory
g__TF01-11___Rattus_norvegicus___2479	Rattus_norvegicus	ERR2167571_7	ERR2167571	Laboratory
g__UBA11940___Rattus_norvegicus___2333	Rattus_norvegicus	ERR2167572_13	ERR2167572	Laboratory
g__CAG-180___Rattus_norvegicus___5051	Rattus_norvegicus	ERR2167572_19	ERR2167572	Laboratory
g__UMGS2069___Rattus_norvegicus___1047	Rattus_norvegicus	ERR2167572_22	ERR2167572	Laboratory
s__Turicibacter_sp002493395___Rattus_norvegicus___192	Rattus_norvegicus	ERR2167572_23	ERR2167572	Laboratory
f__Rs-D84___Rattus_norvegicus___6111	Rattus_norvegicus	ERR2167572_24	ERR2167572	Laboratory
g__Ruminiclostridium_E___Rattus_norvegicus___2654	Rattus_norvegicus	ERR2167573_20	ERR2167573	Laboratory
g__UBA9475___Rattus_norvegicus___1399	Rattus_norvegicus	ERR2167573_23	ERR2167573	Laboratory
g__CAG-485___Rattus_norvegicus___4884	Rattus_norvegicus	ERR2167573_24	ERR2167573	Laboratory
g__Roseburia___Rattus_norvegicus___2743	Rattus_norvegicus	ERR2167573_25	ERR2167573	Laboratory
s__Rs-D84_sp013316395___Rattus_norvegicus___251	Rattus_norvegicus	ERR2167573_26	ERR2167573	Laboratory
g__Eubacterium_F___Rattus_norvegicus___3707	Rattus_norvegicus	ERR2167573_28	ERR2167573	Laboratory
g__Dysosmobacter___Rattus_norvegicus___3829	Rattus_norvegicus	ERR2167573_29	ERR2167573	Laboratory
g__Acutalibacter___Rattus_norvegicus___5599	Rattus_norvegicus	ERR2167573_30	ERR2167573	Laboratory
g__Zag1___Rattus_norvegicus___962	Rattus_norvegicus	ERR2167575_1	ERR2167575	Laboratory
s__Rs-D84_sp013316395___Rattus_norvegicus___252	Rattus_norvegicus	ERR2167575_28	ERR2167575	Laboratory
g__UBA11940___Rattus_norvegicus___2334	Rattus_norvegicus	ERR2167575_30	ERR2167575	Laboratory
f__UBA1242___Rattus_norvegicus___6023	Rattus_norvegicus	ERR2167575_32	ERR2167575	Laboratory
s__CAG-590_sp900548855___Rattus_norvegicus___690	Rattus_norvegicus	ERR2167575_34	ERR2167575	Laboratory
g__Alistipes___Rattus_norvegicus___5530	Rattus_norvegicus	ERR2167575_35	ERR2167575	Laboratory
s__Prevotella_sp900545525___Rattus_norvegicus___289	Rattus_norvegicus	ERR2167575_36	ERR2167575	Laboratory
g__An172___Rattus_norvegicus___5381	Rattus_norvegicus	ERR2167575_39	ERR2167575	Laboratory
g__UBA11940___Rattus_norvegicus___2335	Rattus_norvegicus	ERR2167575_41	ERR2167575	Laboratory
s__TF01-11_sp002499945___Rattus_norvegicus___212	Rattus_norvegicus	ERR2167575_42	ERR2167575	Laboratory
g__Ruminiclostridium_E___Rattus_norvegicus___2655	Rattus_norvegicus	ERR2167575_46	ERR2167575	Laboratory
g__Agathobacter___Rattus_norvegicus___5566	Rattus_norvegicus	ERR2167575_9	ERR2167575	Laboratory
g__UBA11940___Rattus_norvegicus___2336	Rattus_norvegicus	ERR2167576_2	ERR2167576	Laboratory
s__TF01-11_sp002499945___Rattus_norvegicus___213	Rattus_norvegicus	ERR2167576_24	ERR2167576	Laboratory
g__Roseburia___Rattus_norvegicus___2744	Rattus_norvegicus	ERR2167576_26	ERR2167576	Laboratory
g__Zag111___Rattus_norvegicus___949	Rattus_norvegicus	ERR2167576_29	ERR2167576	Laboratory
g__UBA11940___Rattus_norvegicus___2337	Rattus_norvegicus	ERR2167576_3	ERR2167576	Laboratory
g__CAG-873___Rattus_norvegicus___4412	Rattus_norvegicus	ERR2167576_32	ERR2167576	Laboratory
g__Alistipes___Rattus_norvegicus___5531	Rattus_norvegicus	ERR2167576_39	ERR2167576	Laboratory
g__UBA7173___Rattus_norvegicus___1599	Rattus_norvegicus	ERR2167577_11	ERR2167577	Laboratory
g__Eubacterium_J___Rattus_norvegicus___3626	Rattus_norvegicus	ERR2167577_25	ERR2167577	Laboratory
g__Ruminococcus_D___Rattus_norvegicus___2538	Rattus_norvegicus	ERR2167577_26	ERR2167577	Laboratory
g__CAG-95___Rattus_norvegicus___4172	Rattus_norvegicus	ERR2167577_29	ERR2167577	Laboratory
s__CAG-485_sp900547755___Rattus_norvegicus___714	Rattus_norvegicus	ERR2167577_30	ERR2167577	Laboratory
s__Helicobacter_C_japonicus___Rattus_norvegicus___446	Rattus_norvegicus	ERR2167577_31	ERR2167577	Laboratory
g__Zag1___Rattus_norvegicus___963	Rattus_norvegicus	ERR2167577_32	ERR2167577	Laboratory
g__Parabacteroides___Rattus_norvegicus___3029	Rattus_norvegicus	ERR2167577_33	ERR2167577	Laboratory
g__CAG-180___Rattus_norvegicus___5052	Rattus_norvegicus	ERR2167577_35	ERR2167577	Laboratory
g__Bacteroides___Rattus_norvegicus___5241	Rattus_norvegicus	ERR2167577_4	ERR2167577	Laboratory
g__CAG-485___Rattus_norvegicus___4885	Rattus_norvegicus	ERR2167577_5	ERR2167577	Laboratory
g__Ruminiclostridium_E___Rattus_norvegicus___2656	Rattus_norvegicus	ERR2167578_14	ERR2167578	Laboratory
f__Lachnospiraceae___Rattus_norvegicus___6382	Rattus_norvegicus	ERR2167578_16	ERR2167578	Laboratory
f__Ruminococcaceae___Rattus_norvegicus___6083	Rattus_norvegicus	ERR2167578_20	ERR2167578	Laboratory
g__Parabacteroides___Rattus_norvegicus___3030	Rattus_norvegicus	ERR2167578_28	ERR2167578	Laboratory
g__CAG-485___Rattus_norvegicus___4886	Rattus_norvegicus	ERR2167578_33	ERR2167578	Laboratory
s__CAG-485_sp900547755___Rattus_norvegicus___715	Rattus_norvegicus	ERR2167578_34	ERR2167578	Laboratory
g__UMGS1872___Rattus_norvegicus___1149	Rattus_norvegicus	ERR2167578_35	ERR2167578	Laboratory
s__CAG-485_sp002493515___Rattus_norvegicus___736	Rattus_norvegicus	ERR2167579_11	ERR2167579	Laboratory
g__UBA1777___Rattus_norvegicus___2108	Rattus_norvegicus	ERR2167579_25	ERR2167579	Laboratory
g__Acetatifactor___Rattus_norvegicus___5773	Rattus_norvegicus	ERR2167579_33	ERR2167579	Laboratory
g__UBA3282___Rattus_norvegicus___1938	Rattus_norvegicus	ERR2167579_34	ERR2167579	Laboratory
f__CAG-465___Rattus_norvegicus___6532	Rattus_norvegicus	ERR2167579_35	ERR2167579	Laboratory
g__Dysosmobacter___Rattus_norvegicus___3830	Rattus_norvegicus	ERR2167579_38	ERR2167579	Laboratory
g__UBA5578___Rattus_norvegicus___1698	Rattus_norvegicus	ERR2167579_39	ERR2167579	Laboratory
g__Ruminococcus___Rattus_norvegicus___2602	Rattus_norvegicus	ERR2167579_40	ERR2167579	Laboratory
g__UMGS1872___Rattus_norvegicus___1150	Rattus_norvegicus	ERR2167579_43	ERR2167579	Laboratory
g__UBA4626___Rattus_norvegicus___1711	Rattus_norvegicus	ERR2167579_44	ERR2167579	Laboratory
g__UBA11940___Rattus_norvegicus___2338	Rattus_norvegicus	ERR2167579_46	ERR2167579	Laboratory
g__CAG-475___Rattus_norvegicus___4923	Rattus_norvegicus	ERR2167581_2	ERR2167581	Laboratory
g__CAG-353___Rattus_norvegicus___4948	Rattus_norvegicus	ERR2167581_26	ERR2167581	Laboratory
g__14-2___Rattus_norvegicus___5944	Rattus_norvegicus	ERR2167581_30	ERR2167581	Laboratory
g__Paramuribaculum___Rattus_norvegicus___3004	Rattus_norvegicus	ERR2167581_32	ERR2167581	Laboratory
g__V9D3004___Rattus_norvegicus___984	Rattus_norvegicus	ERR2167581_35	ERR2167581	Laboratory
g__Mailhella___Rattus_norvegicus___3243	Rattus_norvegicus	ERR2167581_36	ERR2167581	Laboratory
g__CAG-196___Rattus_norvegicus___5022	Rattus_norvegicus	ERR2167581_37	ERR2167581	Laboratory
g__Duncaniella___Rattus_norvegicus___3964	Rattus_norvegicus	ERR2167581_39	ERR2167581	Laboratory
g__An172___Rattus_norvegicus___5382	Rattus_norvegicus	ERR2167581_45	ERR2167581	Laboratory
g__UBA3282___Rattus_norvegicus___1939	Rattus_norvegicus	ERR2167581_48	ERR2167581	Laboratory
g__UBA3282___Rattus_norvegicus___1940	Rattus_norvegicus	ERR2167581_49	ERR2167581	Laboratory
g__Eubacterium_F___Rattus_norvegicus___3708	Rattus_norvegicus	ERR2167581_51	ERR2167581	Laboratory
g__Mailhella___Rattus_norvegicus___3244	Rattus_norvegicus	ERR2167582_19	ERR2167582	Laboratory
g__UBA3282___Rattus_norvegicus___1941	Rattus_norvegicus	ERR2167582_23	ERR2167582	Laboratory
g__Muribaculum___Rattus_norvegicus___3149	Rattus_norvegicus	ERR2167582_27	ERR2167582	Laboratory
g__Dysosmobacter___Rattus_norvegicus___3831	Rattus_norvegicus	ERR2167582_30	ERR2167582	Laboratory
g__Ruminiclostridium_E___Rattus_norvegicus___2657	Rattus_norvegicus	ERR2167582_31	ERR2167582	Laboratory
s__CAG-56_sp002361955___Rattus_norvegicus___708	Rattus_norvegicus	ERR2167583_13	ERR2167583	Laboratory
g__TF01-11___Rattus_norvegicus___2480	Rattus_norvegicus	ERR2167583_18	ERR2167583	Laboratory
g__Zag111___Rattus_norvegicus___950	Rattus_norvegicus	ERR2167583_22	ERR2167583	Laboratory
g__Ruminococcus_C___Rattus_norvegicus___2546	Rattus_norvegicus	ERR2167583_23	ERR2167583	Laboratory
g__UMGS1370___Rattus_norvegicus___1216	Rattus_norvegicus	ERR2167583_24	ERR2167583	Laboratory
g__UBA3402___Rattus_norvegicus___1788	Rattus_norvegicus	ERR2167583_26	ERR2167583	Laboratory
g__Lawsonibacter___Rattus_norvegicus___3326	Rattus_norvegicus	ERR2167583_27	ERR2167583	Laboratory
g__UBA7173___Rattus_norvegicus___1600	Rattus_norvegicus	ERR2167583_31	ERR2167583	Laboratory
s__Duncaniella_sp900544535___Rattus_norvegicus___514	Rattus_norvegicus	ERR2167583_32	ERR2167583	Laboratory
g__UMGS1872___Rattus_norvegicus___1151	Rattus_norvegicus	ERR2167583_35	ERR2167583	Laboratory
s__Paramuribaculum_sp009775605___Rattus_norvegicus___336	Rattus_norvegicus	ERR2167583_5	ERR2167583	Laboratory
g__Mailhella___Rattus_norvegicus___3245	Rattus_norvegicus	ERR2167584_18	ERR2167584	Laboratory
g__UBA11940___Rattus_norvegicus___2339	Rattus_norvegicus	ERR2167584_19	ERR2167584	Laboratory
g__Ruminococcus___Rattus_norvegicus___2603	Rattus_norvegicus	ERR2167584_2	ERR2167584	Laboratory
s__TF01-11_sp003611745___Rattus_norvegicus___211	Rattus_norvegicus	ERR2167584_25	ERR2167584	Laboratory
g__Zag1___Rattus_norvegicus___964	Rattus_norvegicus	ERR2167584_27	ERR2167584	Laboratory
g__Zag111___Rattus_norvegicus___951	Rattus_norvegicus	ERR2167584_29	ERR2167584	Laboratory
s__CAG-485_sp900547755___Rattus_norvegicus___716	Rattus_norvegicus	ERR2167584_32	ERR2167584	Laboratory
g__Acetatifactor___Rattus_norvegicus___5774	Rattus_norvegicus	ERR2167584_33	ERR2167584	Laboratory
g__UBA7173___Rattus_norvegicus___1601	Rattus_norvegicus	ERR2167584_34	ERR2167584	Laboratory
g__Lawsonibacter___Rattus_norvegicus___3327	Rattus_norvegicus	ERR2167584_36	ERR2167584	Laboratory
g__CAG-873___Rattus_norvegicus___4413	Rattus_norvegicus	ERR2167584_39	ERR2167584	Laboratory
g__UMGS1872___Rattus_norvegicus___1152	Rattus_norvegicus	ERR2167585_21	ERR2167585	Laboratory
g__Gastranaerophilus___Rattus_norvegicus___3504	Rattus_norvegicus	ERR2167585_25	ERR2167585	Laboratory
g__UMGS1370___Rattus_norvegicus___1217	Rattus_norvegicus	ERR2167585_28	ERR2167585	Laboratory
s__UBA7050_sp002493905___Rattus_norvegicus___117	Rattus_norvegicus	ERR2167585_31	ERR2167585	Laboratory
g__Eubacterium_F___Rattus_norvegicus___3709	Rattus_norvegicus	ERR2167585_32	ERR2167585	Laboratory
f__Ruminococcaceae___Rattus_norvegicus___6084	Rattus_norvegicus	ERR2167585_34	ERR2167585	Laboratory
g__Angelakisella___Rattus_norvegicus___5338	Rattus_norvegicus	ERR2167585_40	ERR2167585	Laboratory
f__CAG-552___Rattus_norvegicus___6515	Rattus_norvegicus	ERR2167586_13	ERR2167586	Laboratory
g__Agathobaculum___Rattus_norvegicus___5555	Rattus_norvegicus	ERR2167586_2	ERR2167586	Laboratory
g__Mucispirillum___Rattus_norvegicus___3167	Rattus_norvegicus	ERR2167586_24	ERR2167586	Laboratory
g__UMGS1872___Rattus_norvegicus___1153	Rattus_norvegicus	ERR2167586_33	ERR2167586	Laboratory
g__UMGS1370___Rattus_norvegicus___1218	Rattus_norvegicus	ERR2167586_37	ERR2167586	Laboratory
g__Mailhella___Rattus_norvegicus___3246	Rattus_norvegicus	ERR2167586_4	ERR2167586	Laboratory
g__Lachnospira___Rattus_norvegicus___3383	Rattus_norvegicus	ERR2167586_41	ERR2167586	Laboratory
g__UBA3282___Rattus_norvegicus___1942	Rattus_norvegicus	ERR2167586_43	ERR2167586	Laboratory
g__UBA1405___Rattus_norvegicus___2124	Rattus_norvegicus	ERR2167586_45	ERR2167586	Laboratory
g__Schaedlerella___Rattus_norvegicus___2518	Rattus_norvegicus	ERR2167586_47	ERR2167586	Laboratory
g__Angelakisella___Rattus_norvegicus___5339	Rattus_norvegicus	ERR2167586_48	ERR2167586	Laboratory
g__Ruminococcus_C___Rattus_norvegicus___2547	Rattus_norvegicus	ERR2167586_49	ERR2167586	Laboratory
f__UBA5755___Rattus_norvegicus___5984	Rattus_norvegicus	ERR2167586_50	ERR2167586	Laboratory
f__CAG-552___Rattus_norvegicus___6516	Rattus_norvegicus	ERR2167586_51	ERR2167586	Laboratory
g__Bacteroides___Rattus_norvegicus___5242	Rattus_norvegicus	ERR2167586_53	ERR2167586	Laboratory
f__Borkfalkiaceae___Rattus_norvegicus___6588	Rattus_norvegicus	ERR2167586_54	ERR2167586	Laboratory
g__UMGS1872___Rattus_norvegicus___1154	Rattus_norvegicus	ERR2167586_55	ERR2167586	Laboratory
g__Dysosmobacter___Rattus_norvegicus___3832	Rattus_norvegicus	ERR2167587_18	ERR2167587	Laboratory
s__TF01-11_sp009774235___Rattus_norvegicus___204	Rattus_norvegicus	ERR2167587_26	ERR2167587	Laboratory
g__Mucispirillum___Rattus_norvegicus___3168	Rattus_norvegicus	ERR2167587_30	ERR2167587	Laboratory
g__Faecalibacterium___Rattus_norvegicus___3527	Rattus_norvegicus	ERR2167587_32	ERR2167587	Laboratory
s__Duncaniella_sp900544535___Rattus_norvegicus___515	Rattus_norvegicus	ERR2167587_33	ERR2167587	Laboratory
s__Eubacterium_R_sp014465955___Rattus_norvegicus___461	Rattus_norvegicus	ERR2167587_35	ERR2167587	Laboratory
s__QALS01_sp900552625___Rattus_norvegicus___284	Rattus_norvegicus	ERR2167587_4	ERR2167587	Laboratory
g__Duncaniella___Rattus_norvegicus___3965	Rattus_norvegicus	ERR2167588_11	ERR2167588	Laboratory
g__UBA3282___Rattus_norvegicus___1943	Rattus_norvegicus	ERR2167588_12	ERR2167588	Laboratory
g__CAG-95___Rattus_norvegicus___4173	Rattus_norvegicus	ERR2167588_13	ERR2167588	Laboratory
g__CAG-873___Rattus_norvegicus___4414	Rattus_norvegicus	ERR2167588_15	ERR2167588	Laboratory
g__TF01-11___Rattus_norvegicus___2481	Rattus_norvegicus	ERR2167588_17	ERR2167588	Laboratory
g__Ruminiclostridium_E___Rattus_norvegicus___2658	Rattus_norvegicus	ERR2167588_8	ERR2167588	Laboratory
g__CAG-115___Rattus_norvegicus___5136	Rattus_norvegicus	ERR2167588_9	ERR2167588	Laboratory
g__Parasutterella___Rattus_norvegicus___2884	Rattus_norvegicus	ERR2167589_23	ERR2167589	Laboratory
s__Duncaniella_sp900544535___Rattus_norvegicus___516	Rattus_norvegicus	ERR2167589_3	ERR2167589	Laboratory
s__CAG-495_sp001917125___Rattus_norvegicus___713	Rattus_norvegicus	ERR2167589_5	ERR2167589	Laboratory
g__Blautia_A___Rattus_norvegicus___5205	Rattus_norvegicus	ERR2167590_13	ERR2167590	Laboratory
s__Eubacterium_R_sp014465955___Rattus_norvegicus___462	Rattus_norvegicus	ERR2167591_23	ERR2167591	Laboratory
g__CAG-873___Rattus_norvegicus___4415	Rattus_norvegicus	ERR2167591_24	ERR2167591	Laboratory
s__CAG-354_sp900552655___Rattus_norvegicus___754	Rattus_norvegicus	ERR2167591_25	ERR2167591	Laboratory
g__Blautia_A___Rattus_norvegicus___5206	Rattus_norvegicus	ERR2167591_29	ERR2167591	Laboratory
g__CAG-81___Rattus_norvegicus___4458	Rattus_norvegicus	ERR2167591_30	ERR2167591	Laboratory
s__CAG-485_sp001701295___Rattus_norvegicus___752	Rattus_norvegicus	ERR2167591_7	ERR2167591	Laboratory
g__Mailhella___Rattus_norvegicus___3247	Rattus_norvegicus	ERR2167592_23	ERR2167592	Laboratory
s__UBA866_sp900543295___Rattus_norvegicus___64	Rattus_norvegicus	ERR2167593_20	ERR2167593	Laboratory
s__F23-B02_sp004557075___Rattus_norvegicus___455	Rattus_norvegicus	ERR2167593_21	ERR2167593	Laboratory
g__UBA1777___Rattus_norvegicus___2109	Rattus_norvegicus	ERR2167593_22	ERR2167593	Laboratory
g__UMGS856___Rattus_norvegicus___1001	Rattus_norvegicus	ERR2167593_25	ERR2167593	Laboratory
f__Erysipelatoclostridiaceae___Rattus_norvegicus___6413	Rattus_norvegicus	ERR2167593_26	ERR2167593	Laboratory
g__TF01-11___Rattus_norvegicus___2482	Rattus_norvegicus	ERR2167593_27	ERR2167593	Laboratory
g__Mailhella___Rattus_norvegicus___3248	Rattus_norvegicus	ERR2167593_30	ERR2167593	Laboratory
g__Lawsonibacter___Rattus_norvegicus___3328	Rattus_norvegicus	ERR2167593_32	ERR2167593	Laboratory
s__Eubacterium_R_sp014465955___Rattus_norvegicus___463	Rattus_norvegicus	ERR2167593_5	ERR2167593	Laboratory
g__Anaerotignum___Rattus_norvegicus___5362	Rattus_norvegicus	ERR2167594_22	ERR2167594	Laboratory
g__Lachnospira___Rattus_norvegicus___3384	Rattus_norvegicus	ERR2167594_23	ERR2167594	Laboratory
g__Blautia_A___Rattus_norvegicus___5207	Rattus_norvegicus	ERR2167594_27	ERR2167594	Laboratory
g__Blautia___Rattus_norvegicus___5212	Rattus_norvegicus	ERR2167594_28	ERR2167594	Laboratory
s__UBA7102_sp002492415___Rattus_norvegicus___110	Rattus_norvegicus	ERR2167595_21	ERR2167595	Laboratory
g__M3___Rattus_norvegicus___3252	Rattus_norvegicus	ERR2167595_27	ERR2167595	Laboratory
s__UBA7057_sp002493865___Rattus_norvegicus___114	Rattus_norvegicus	ERR2167595_3	ERR2167595	Laboratory
g__Ruminococcus___Rattus_norvegicus___2604	Rattus_norvegicus	ERR2167595_32	ERR2167595	Laboratory
g__Duncaniella___Rattus_norvegicus___3966	Rattus_norvegicus	ERR2167595_33	ERR2167595	Laboratory
g__Agathobacter___Rattus_norvegicus___5567	Rattus_norvegicus	ERR2167595_36	ERR2167595	Laboratory
s__CAG-485_sp900547755___Rattus_norvegicus___717	Rattus_norvegicus	ERR2167595_4	ERR2167595	Laboratory
f__Ruminococcaceae___Rattus_norvegicus___6085	Rattus_norvegicus	ERR2167595_40	ERR2167595	Laboratory
g__UBA9475___Rattus_norvegicus___1400	Rattus_norvegicus	ERR2167595_45	ERR2167595	Laboratory
g__CAG-110___Rattus_norvegicus___5144	Rattus_norvegicus	ERR2167595_49	ERR2167595	Laboratory
g__Ruminococcus___Rattus_norvegicus___2605	Rattus_norvegicus	ERR2167596_21	ERR2167596	Laboratory
g__UBA11940___Rattus_norvegicus___2340	Rattus_norvegicus	ERR2167596_27	ERR2167596	Laboratory
g__Eubacterium_R___Rattus_norvegicus___3570	Rattus_norvegicus	ERR2167596_28	ERR2167596	Laboratory
g__Acetatifactor___Rattus_norvegicus___5775	Rattus_norvegicus	ERR2167596_33	ERR2167596	Laboratory
g__Lawsonibacter___Rattus_norvegicus___3329	Rattus_norvegicus	ERR2167596_34	ERR2167596	Laboratory
g__UBA9475___Rattus_norvegicus___1401	Rattus_norvegicus	ERR2167596_37	ERR2167596	Laboratory
g__CAG-873___Rattus_norvegicus___4416	Rattus_norvegicus	ERR2167596_38	ERR2167596	Laboratory
g__CAG-485___Rattus_norvegicus___4887	Rattus_norvegicus	ERR2167596_39	ERR2167596	Laboratory
g__CAG-180___Rattus_norvegicus___5053	Rattus_norvegicus	ERR2167596_42	ERR2167596	Laboratory
g__CAG-873___Rattus_norvegicus___4417	Rattus_norvegicus	ERR2167596_43	ERR2167596	Laboratory
g__Paramuribaculum___Rattus_norvegicus___3005	Rattus_norvegicus	ERR2167597_14	ERR2167597	Laboratory
g__COE1___Rattus_norvegicus___4095	Rattus_norvegicus	ERR2167597_17	ERR2167597	Laboratory
s__Prevotella_sp900545525___Rattus_norvegicus___290	Rattus_norvegicus	ERR2167597_18	ERR2167597	Laboratory
g__Zag1___Rattus_norvegicus___965	Rattus_norvegicus	ERR2167597_20	ERR2167597	Laboratory
g__Dysosmobacter___Rattus_norvegicus___3833	Rattus_norvegicus	ERR2167597_21	ERR2167597	Laboratory
g__CAG-873___Rattus_norvegicus___4418	Rattus_norvegicus	ERR2167597_3	ERR2167597	Laboratory
s__UBA3282_sp002492525___Rattus_norvegicus___166	Rattus_norvegicus	ERR2167597_8	ERR2167597	Laboratory
g__Dysosmobacter___Rattus_norvegicus___3834	Rattus_norvegicus	ERR2167598_18	ERR2167598	Laboratory
g__UBA7160___Rattus_norvegicus___1618	Rattus_norvegicus	ERR2167598_20	ERR2167598	Laboratory
g__Eubacterium_R___Rattus_norvegicus___3571	Rattus_norvegicus	ERR2167598_22	ERR2167598	Laboratory
g__UMGS1004___Rattus_norvegicus___1266	Rattus_norvegicus	ERR2167598_28	ERR2167598	Laboratory
g__Ruminococcus_D___Rattus_norvegicus___2539	Rattus_norvegicus	ERR2167598_3	ERR2167598	Laboratory
s__UBA866_sp900543295___Rattus_norvegicus___65	Rattus_norvegicus	ERR2167598_32	ERR2167598	Laboratory
g__Parabacteroides___Rattus_norvegicus___3031	Rattus_norvegicus	ERR2167598_34	ERR2167598	Laboratory
s__Prevotella_sp900545525___Rattus_norvegicus___291	Rattus_norvegicus	ERR2167599_11	ERR2167599	Laboratory
g__CAG-485___Rattus_norvegicus___4888	Rattus_norvegicus	ERR2167599_12	ERR2167599	Laboratory
g__UBA3282___Rattus_norvegicus___1944	Rattus_norvegicus	ERR2167599_13	ERR2167599	Laboratory
g__Kineothrix___Rattus_norvegicus___3424	Rattus_norvegicus	ERR2167599_14	ERR2167599	Laboratory
f__Lachnospiraceae___Rattus_norvegicus___6383	Rattus_norvegicus	ERR2167599_15	ERR2167599	Laboratory
s__TF01-11_sp002361175___Rattus_norvegicus___215	Rattus_norvegicus	ERR2167599_16	ERR2167599	Laboratory
g__UBA3282___Rattus_norvegicus___1945	Rattus_norvegicus	ERR2167599_4	ERR2167599	Laboratory
g__UBA3282___Rattus_norvegicus___1946	Rattus_norvegicus	ERR2167600_23	ERR2167600	Laboratory
s__COE1_sp009774245___Rattus_norvegicus___579	Rattus_norvegicus	ERR2167600_25	ERR2167600	Laboratory
s__Ruminiclostridium_E_sp003508605___Rattus_norvegicus___244	Rattus_norvegicus	ERR2167600_29	ERR2167600	Laboratory
f__CAG-552___Rattus_norvegicus___6517	Rattus_norvegicus	ERR2167600_33	ERR2167600	Laboratory
g__CAG-115___Rattus_norvegicus___5137	Rattus_norvegicus	ERR2167600_34	ERR2167600	Laboratory
f__Oscillospiraceae___Rattus_norvegicus___6209	Rattus_norvegicus	ERR2167600_35	ERR2167600	Laboratory
g__CAG-1435___Rattus_norvegicus___5084	Rattus_norvegicus	ERR2167600_36	ERR2167600	Laboratory
g__UBA11940___Rattus_norvegicus___2341	Rattus_norvegicus	ERR2167600_43	ERR2167600	Laboratory
g__Bacteroides_F___Rattus_norvegicus___5220	Rattus_norvegicus	ERR2167600_44	ERR2167600	Laboratory
g__Eubacterium_J___Rattus_norvegicus___3627	Rattus_norvegicus	ERR2167601_22	ERR2167601	Laboratory
g__Dysosmobacter___Rattus_norvegicus___3835	Rattus_norvegicus	ERR2167601_28	ERR2167601	Laboratory
g__Ruminococcus_D___Rattus_norvegicus___2540	Rattus_norvegicus	ERR2167601_32	ERR2167601	Laboratory
g__COE1___Rattus_norvegicus___4096	Rattus_norvegicus	ERR2167601_34	ERR2167601	Laboratory
f__UBA5755___Rattus_norvegicus___5985	Rattus_norvegicus	ERR2167601_35	ERR2167601	Laboratory
g__Lawsonibacter___Rattus_norvegicus___3330	Rattus_norvegicus	ERR2167601_36	ERR2167601	Laboratory
g__CAG-196___Rattus_norvegicus___5023	Rattus_norvegicus	ERR2167601_38	ERR2167601	Laboratory
g__CAG-873___Rattus_norvegicus___4419	Rattus_norvegicus	ERR2167601_40	ERR2167601	Laboratory
g__CAG-110___Rattus_norvegicus___5145	Rattus_norvegicus	ERR2167601_41	ERR2167601	Laboratory
g__UBA9475___Rattus_norvegicus___1402	Rattus_norvegicus	ERR2167601_42	ERR2167601	Laboratory
g__Roseburia___Rattus_norvegicus___2745	Rattus_norvegicus	ERR2167601_8	ERR2167601	Laboratory
g__UBA3282___Rattus_norvegicus___1947	Rattus_norvegicus	ERR2167602_13	ERR2167602	Laboratory
g__UBA11940___Rattus_norvegicus___2342	Rattus_norvegicus	ERR2167602_23	ERR2167602	Laboratory
g__Acetatifactor___Rattus_norvegicus___5776	Rattus_norvegicus	ERR2167602_25	ERR2167602	Laboratory
g__Ruminococcus___Rattus_norvegicus___2606	Rattus_norvegicus	ERR2167602_31	ERR2167602	Laboratory
g__CAG-353___Rattus_norvegicus___4949	Rattus_norvegicus	ERR2167602_32	ERR2167602	Laboratory
g__Acetatifactor___Rattus_norvegicus___5777	Rattus_norvegicus	ERR2167602_36	ERR2167602	Laboratory
g__Marseille-P3106___Rattus_norvegicus___3214	Rattus_norvegicus	ERR2167602_38	ERR2167602	Laboratory
g__UBA11940___Rattus_norvegicus___2343	Rattus_norvegicus	ERR2167602_39	ERR2167602	Laboratory
g__UBA3282___Rattus_norvegicus___1948	Rattus_norvegicus	ERR2167602_9	ERR2167602	Laboratory
g__Ruminococcus___Rattus_norvegicus___2607	Rattus_norvegicus	ERR2167603_24	ERR2167603	Laboratory
g__Ruminococcus___Rattus_norvegicus___2608	Rattus_norvegicus	ERR2167603_25	ERR2167603	Laboratory
g__1XD8-76___Rattus_norvegicus___5812	Rattus_norvegicus	ERR2167603_32	ERR2167603	Laboratory
g__CAG-95___Rattus_norvegicus___4174	Rattus_norvegicus	ERR2167603_37	ERR2167603	Laboratory
g__Duncaniella___Rattus_norvegicus___3967	Rattus_norvegicus	ERR2167603_39	ERR2167603	Laboratory
g__UMGS1872___Rattus_norvegicus___1155	Rattus_norvegicus	ERR2167603_41	ERR2167603	Laboratory
g__NC2004___Rattus_norvegicus___3121	Rattus_norvegicus	ERR2167603_43	ERR2167603	Laboratory
f__Gastranaerophilaceae___Rattus_norvegicus___6394	Rattus_norvegicus	ERR2167603_44	ERR2167603	Laboratory
g__Alistipes___Rattus_norvegicus___5532	Rattus_norvegicus	ERR2167604_12	ERR2167604	Laboratory
g__UBA2882___Rattus_norvegicus___2027	Rattus_norvegicus	ERR2167604_13	ERR2167604	Laboratory
g__UBA3282___Rattus_norvegicus___1949	Rattus_norvegicus	ERR2167604_15	ERR2167604	Laboratory
g__Alistipes___Rattus_norvegicus___5533	Rattus_norvegicus	ERR2167604_17	ERR2167604	Laboratory
g__UBA3282___Rattus_norvegicus___1950	Rattus_norvegicus	ERR2167604_20	ERR2167604	Laboratory
g__QAMI01___Rattus_norvegicus___2840	Rattus_norvegicus	ERR2167604_25	ERR2167604	Laboratory
s__CAG-180_sp002361875___Rattus_norvegicus___763	Rattus_norvegicus	ERR2167604_26	ERR2167604	Laboratory
g__Eubacterium_F___Rattus_norvegicus___3710	Rattus_norvegicus	ERR2167604_29	ERR2167604	Laboratory
g__UBA9475___Rattus_norvegicus___1403	Rattus_norvegicus	ERR2167604_34	ERR2167604	Laboratory
f__Borkfalkiaceae___Rattus_norvegicus___6589	Rattus_norvegicus	ERR2167604_35	ERR2167604	Laboratory
g__UBA6345___Rattus_norvegicus___1687	Rattus_norvegicus	ERR2167604_38	ERR2167604	Laboratory
s__UBA1409_sp900760125___Rattus_norvegicus___178	Rattus_norvegicus	ERR2167604_40	ERR2167604	Laboratory
s__Rs-D84_sp013316395___Rattus_norvegicus___253	Rattus_norvegicus	ERR2167604_44	ERR2167604	Laboratory
g__CAG-196___Rattus_norvegicus___5024	Rattus_norvegicus	ERR2167604_45	ERR2167604	Laboratory
g__Acetatifactor___Rattus_norvegicus___5778	Rattus_norvegicus	ERR2167604_46	ERR2167604	Laboratory
g__Ruminococcus___Rattus_norvegicus___2609	Rattus_norvegicus	ERR2167604_47	ERR2167604	Laboratory
g__Zag111___Rattus_norvegicus___952	Rattus_norvegicus	ERR2167604_48	ERR2167604	Laboratory
g__CAG-485___Rattus_norvegicus___4889	Rattus_norvegicus	ERR2167604_49	ERR2167604	Laboratory
g__Acetatifactor___Rattus_norvegicus___5779	Rattus_norvegicus	ERR2167604_50	ERR2167604	Laboratory
g__Kineothrix___Rattus_norvegicus___3425	Rattus_norvegicus	ERR2167604_52	ERR2167604	Laboratory
f__Lachnospiraceae___Rattus_norvegicus___6384	Rattus_norvegicus	ERR2167605_11	ERR2167605	Laboratory
g__UBA3282___Rattus_norvegicus___1951	Rattus_norvegicus	ERR2167605_12	ERR2167605	Laboratory
g__COE1___Rattus_norvegicus___4097	Rattus_norvegicus	ERR2167605_19	ERR2167605	Laboratory
g__Bacteroides___Rattus_norvegicus___5243	Rattus_norvegicus	ERR2167605_20	ERR2167605	Laboratory
g__CAG-590___Rattus_norvegicus___4494	Rattus_norvegicus	ERR2167605_23	ERR2167605	Laboratory
g__UBA3282___Rattus_norvegicus___1952	Rattus_norvegicus	ERR2167605_25	ERR2167605	Laboratory
g__Eubacterium_J___Rattus_norvegicus___3628	Rattus_norvegicus	ERR2167605_27	ERR2167605	Laboratory
g__CAG-303___Rattus_norvegicus___4973	Rattus_norvegicus	ERR2167605_30	ERR2167605	Laboratory
g__Acetatifactor___Rattus_norvegicus___5780	Rattus_norvegicus	ERR2167605_32	ERR2167605	Laboratory
s__Paramuribaculum_sp009775605___Rattus_norvegicus___337	Rattus_norvegicus	ERR2167605_33	ERR2167605	Laboratory
g__1XD8-76___Rattus_norvegicus___5813	Rattus_norvegicus	ERR2167605_35	ERR2167605	Laboratory
g__CAG-110___Rattus_norvegicus___5146	Rattus_norvegicus	ERR2167605_36	ERR2167605	Laboratory
g__Muribaculum___Rattus_norvegicus___3150	Rattus_norvegicus	ERR2167605_37	ERR2167605	Laboratory
g__Eubacterium_F___Rattus_norvegicus___3711	Rattus_norvegicus	ERR2167605_4	ERR2167605	Laboratory
s__UBA1820_sp003150615___Rattus_norvegicus___177	Rattus_norvegicus	ERR2167606_1	ERR2167606	Laboratory
g__UBA11940___Rattus_norvegicus___2344	Rattus_norvegicus	ERR2167606_11	ERR2167606	Laboratory
s__Ruminococcus_sp900752785___Rattus_norvegicus___237	Rattus_norvegicus	ERR2167606_16	ERR2167606	Laboratory
g__CAG-1435___Rattus_norvegicus___5085	Rattus_norvegicus	ERR2167606_18	ERR2167606	Laboratory
g__CAG-313___Rattus_norvegicus___4959	Rattus_norvegicus	ERR2167606_2	ERR2167606	Laboratory
g__UBA3282___Rattus_norvegicus___1953	Rattus_norvegicus	ERR2167606_20	ERR2167606	Laboratory
f__Borkfalkiaceae___Rattus_norvegicus___6590	Rattus_norvegicus	ERR2167606_26	ERR2167606	Laboratory
g__UBA4626___Rattus_norvegicus___1712	Rattus_norvegicus	ERR2167606_27	ERR2167606	Laboratory
g__RUG14240___Rattus_norvegicus___2669	Rattus_norvegicus	ERR2167606_29	ERR2167606	Laboratory
g__CAG-475___Rattus_norvegicus___4924	Rattus_norvegicus	ERR2167606_31	ERR2167606	Laboratory
g__Dysosmobacter___Rattus_norvegicus___3836	Rattus_norvegicus	ERR2167606_32	ERR2167606	Laboratory
s__Prevotella_sp013166545___Rattus_norvegicus___301	Rattus_norvegicus	ERR2167606_34	ERR2167606	Laboratory
g__CAG-115___Rattus_norvegicus___5138	Rattus_norvegicus	ERR2167606_35	ERR2167606	Laboratory
g__Eubacterium_F___Rattus_norvegicus___3712	Rattus_norvegicus	ERR2167606_36	ERR2167606	Laboratory
g__Alistipes___Rattus_norvegicus___5534	Rattus_norvegicus	ERR2167606_37	ERR2167606	Laboratory
g__CAG-485___Rattus_norvegicus___4890	Rattus_norvegicus	ERR2167606_38	ERR2167606	Laboratory
g__Odoribacter___Rattus_norvegicus___3090	Rattus_norvegicus	ERR2167606_40	ERR2167606	Laboratory
g__UBA7173___Rattus_norvegicus___1602	Rattus_norvegicus	ERR2167606_41	ERR2167606	Laboratory
g__CAG-485___Rattus_norvegicus___4891	Rattus_norvegicus	ERR2167606_42	ERR2167606	Laboratory
g__UBA7173___Rattus_norvegicus___1603	Rattus_norvegicus	ERR2167607_16	ERR2167607	Laboratory
g__CAG-115___Rattus_norvegicus___5139	Rattus_norvegicus	ERR2167607_18	ERR2167607	Laboratory
g__Kineothrix___Rattus_norvegicus___3426	Rattus_norvegicus	ERR2167607_24	ERR2167607	Laboratory
g__UMGS363___Rattus_norvegicus___1003	Rattus_norvegicus	ERR2167607_27	ERR2167607	Laboratory
g__Ruminococcus___Rattus_norvegicus___2610	Rattus_norvegicus	ERR2167607_28	ERR2167607	Laboratory
g__Paramuribaculum___Rattus_norvegicus___3006	Rattus_norvegicus	ERR2167607_3	ERR2167607	Laboratory
g__Eubacterium_J___Rattus_norvegicus___3629	Rattus_norvegicus	ERR2167608_13	ERR2167608	Laboratory
g__Eubacterium_F___Rattus_norvegicus___3713	Rattus_norvegicus	ERR2167608_22	ERR2167608	Laboratory
g__Eubacterium_F___Rattus_norvegicus___3714	Rattus_norvegicus	ERR2167608_24	ERR2167608	Laboratory
g__NC2004___Rattus_norvegicus___3122	Rattus_norvegicus	ERR2167608_25	ERR2167608	Laboratory
g__CAG-510___Rattus_norvegicus___4536	Rattus_norvegicus	ERR2167608_26	ERR2167608	Laboratory
g__CAG-115___Rattus_norvegicus___5140	Rattus_norvegicus	ERR2167608_28	ERR2167608	Laboratory
g__Eubacterium_F___Rattus_norvegicus___3715	Rattus_norvegicus	ERR2167608_29	ERR2167608	Laboratory
g__Agathobacter___Rattus_norvegicus___5568	Rattus_norvegicus	ERR2167608_31	ERR2167608	Laboratory
g__CAG-303___Rattus_norvegicus___4974	Rattus_norvegicus	ERR2167608_34	ERR2167608	Laboratory
g__Ruminococcus_C___Rattus_norvegicus___2548	Rattus_norvegicus	ERR2167608_36	ERR2167608	Laboratory
g__Alistipes___Rattus_norvegicus___5535	Rattus_norvegicus	ERR2167608_37	ERR2167608	Laboratory
g__UBA7173___Rattus_norvegicus___1604	Rattus_norvegicus	ERR2167608_39	ERR2167608	Laboratory
g__CAG-353___Rattus_norvegicus___4950	Rattus_norvegicus	ERR2167608_4	ERR2167608	Laboratory
s__CAG-180_sp002490425___Rattus_norvegicus___762	Rattus_norvegicus	ERR2167608_5	ERR2167608	Laboratory
f__CAG-552___Rattus_norvegicus___6518	Rattus_norvegicus	ERR2167609_22	ERR2167609	Laboratory
g__COE1___Rattus_norvegicus___4098	Rattus_norvegicus	ERR2167609_25	ERR2167609	Laboratory
s__CAG-873_sp009775195___Rattus_norvegicus___662	Rattus_norvegicus	ERR2167609_26	ERR2167609	Laboratory
g__Alistipes___Rattus_norvegicus___5536	Rattus_norvegicus	ERR2167609_27	ERR2167609	Laboratory
s__CAG-485_sp900547755___Rattus_norvegicus___718	Rattus_norvegicus	ERR2167609_28	ERR2167609	Laboratory
g__UBA7173___Rattus_norvegicus___1605	Rattus_norvegicus	ERR2167609_4	ERR2167609	Laboratory
g__Gastranaerophilus___Rattus_norvegicus___3505	Rattus_norvegicus	ERR2167609_6	ERR2167609	Laboratory
g__UBA3282___Rattus_norvegicus___1954	Rattus_norvegicus	ERR2167609_7	ERR2167609	Laboratory
g__CAG-196___Rattus_norvegicus___5025	Rattus_norvegicus	ERR2167609_8	ERR2167609	Laboratory
g__CAG-196___Rattus_norvegicus___5026	Rattus_norvegicus	ERR2167609_9	ERR2167609	Laboratory
g__CAG-873___Rattus_norvegicus___4420	Rattus_norvegicus	ERR2167610_12	ERR2167610	Laboratory
g__Mailhella___Rattus_norvegicus___3249	Rattus_norvegicus	ERR2167610_16	ERR2167610	Laboratory
g__Roseburia___Rattus_norvegicus___2746	Rattus_norvegicus	ERR2167610_17	ERR2167610	Laboratory
g__Eubacterium_R___Rattus_norvegicus___3572	Rattus_norvegicus	ERR2167610_18	ERR2167610	Laboratory
g__UBA3282___Rattus_norvegicus___1955	Rattus_norvegicus	ERR2167610_19	ERR2167610	Laboratory
g__CAG-180___Rattus_norvegicus___5054	Rattus_norvegicus	ERR2167610_20	ERR2167610	Laboratory
f__Ruminococcaceae___Rattus_norvegicus___6086	Rattus_norvegicus	ERR2167611_22	ERR2167611	Laboratory
g__CAG-196___Rattus_norvegicus___5027	Rattus_norvegicus	ERR2167611_23	ERR2167611	Laboratory
g__UBA9475___Rattus_norvegicus___1404	Rattus_norvegicus	ERR2167611_24	ERR2167611	Laboratory
g__QXXE01___Rattus_norvegicus___2835	Rattus_norvegicus	ERR2167611_26	ERR2167611	Laboratory
g__Alistipes___Rattus_norvegicus___5537	Rattus_norvegicus	ERR2167611_28	ERR2167611	Laboratory
g__UMGS1872___Rattus_norvegicus___1156	Rattus_norvegicus	ERR2167611_29	ERR2167611	Laboratory
g__UBA11940___Rattus_norvegicus___2345	Rattus_norvegicus	ERR2167611_32	ERR2167611	Laboratory
g__COE1___Rattus_norvegicus___4099	Rattus_norvegicus	ERR2167611_33	ERR2167611	Laboratory
g__UBA7173___Rattus_norvegicus___1606	Rattus_norvegicus	ERR2167612_13	ERR2167612	Laboratory
g__UBA11940___Rattus_norvegicus___2346	Rattus_norvegicus	ERR2167612_17	ERR2167612	Laboratory
g__Alistipes___Rattus_norvegicus___5538	Rattus_norvegicus	ERR2167612_19	ERR2167612	Laboratory
s__Rs-D84_sp013316395___Rattus_norvegicus___254	Rattus_norvegicus	ERR2167612_20	ERR2167612	Laboratory
g__CAG-485___Rattus_norvegicus___4892	Rattus_norvegicus	ERR2167612_21	ERR2167612	Laboratory
g__UBA11963___Rattus_norvegicus___2153	Rattus_norvegicus	ERR2167612_22	ERR2167612	Laboratory
g__Eubacterium_F___Rattus_norvegicus___3716	Rattus_norvegicus	ERR2167612_23	ERR2167612	Laboratory
s__CAG-485_sp900547755___Rattus_norvegicus___719	Rattus_norvegicus	ERR2167612_24	ERR2167612	Laboratory
f__RUG14156___Rattus_norvegicus___6104	Rattus_norvegicus	ERR2167612_25	ERR2167612	Laboratory
g__UBA11940___Rattus_norvegicus___2347	Rattus_norvegicus	ERR2167612_27	ERR2167612	Laboratory
g__Muribaculum___Rattus_norvegicus___3151	Rattus_norvegicus	ERR2167612_5	ERR2167612	Laboratory
g__UBA9475___Rattus_norvegicus___1405	Rattus_norvegicus	ERR2167613_21	ERR2167613	Laboratory
g__Rs-D84___Rattus_norvegicus___2722	Rattus_norvegicus	ERR2167613_25	ERR2167613	Laboratory
f__Ruminococcaceae___Rattus_norvegicus___6087	Rattus_norvegicus	ERR2167613_26	ERR2167613	Laboratory
g__Zag111___Rattus_norvegicus___953	Rattus_norvegicus	ERR2167613_30	ERR2167613	Laboratory
g__Alistipes___Rattus_norvegicus___5539	Rattus_norvegicus	ERR2167613_31	ERR2167613	Laboratory
g__CAG-95___Rattus_norvegicus___4175	Rattus_norvegicus	ERR2167613_32	ERR2167613	Laboratory
g__Ruminiclostridium_E___Rattus_norvegicus___2659	Rattus_norvegicus	ERR2167613_33	ERR2167613	Laboratory
s__Ruminococcus_sp002362135___Rattus_norvegicus___242	Rattus_norvegicus	ERR2167613_34	ERR2167613	Laboratory
g__CAG-303___Rattus_norvegicus___4975	Rattus_norvegicus	ERR2167613_35	ERR2167613	Laboratory
g__CAG-485___Rattus_norvegicus___4893	Rattus_norvegicus	ERR2167613_36	ERR2167613	Laboratory
f__Lachnospiraceae___Rattus_norvegicus___6385	Rattus_norvegicus	ERR2167613_7	ERR2167613	Laboratory
g__CAG-196___Rattus_norvegicus___5028	Rattus_norvegicus	ERR2167614_16	ERR2167614	Laboratory
g__CAG-485___Rattus_norvegicus___4894	Rattus_norvegicus	ERR2167614_19	ERR2167614	Laboratory
s__TF01-11_sp002499945___Rattus_norvegicus___214	Rattus_norvegicus	ERR2167614_20	ERR2167614	Laboratory
g__UBA3282___Rattus_norvegicus___1956	Rattus_norvegicus	ERR2167615_10	ERR2167615	Laboratory
g__TF01-11___Rattus_norvegicus___2483	Rattus_norvegicus	ERR2167615_14	ERR2167615	Laboratory
g__UBA11940___Rattus_norvegicus___2348	Rattus_norvegicus	ERR2167615_20	ERR2167615	Laboratory
g__CAG-196___Rattus_norvegicus___5029	Rattus_norvegicus	ERR2167615_22	ERR2167615	Laboratory
g__UBA11940___Rattus_norvegicus___2349	Rattus_norvegicus	ERR2167615_26	ERR2167615	Laboratory
g__Mailhella___Rattus_norvegicus___3250	Rattus_norvegicus	ERR2167615_27	ERR2167615	Laboratory
g__UMGS1872___Rattus_norvegicus___1157	Rattus_norvegicus	ERR2167615_29	ERR2167615	Laboratory
f__CAG-552___Rattus_norvegicus___6519	Rattus_norvegicus	ERR2167615_30	ERR2167615	Laboratory
g__CAG-196___Rattus_norvegicus___5030	Rattus_norvegicus	ERR2167615_31	ERR2167615	Laboratory
g__CAG-95___Rattus_norvegicus___4176	Rattus_norvegicus	ERR2167615_32	ERR2167615	Laboratory
g__Alistipes___Rattus_norvegicus___5540	Rattus_norvegicus	ERR2167615_33	ERR2167615	Laboratory
g__Kineothrix___Rattus_norvegicus___3427	Rattus_norvegicus	ERR2167615_34	ERR2167615	Laboratory
g__CAG-196___Rattus_norvegicus___5031	Rattus_norvegicus	ERR2167615_35	ERR2167615	Laboratory
g__CAG-485___Rattus_norvegicus___4895	Rattus_norvegicus	ERR2167615_37	ERR2167615	Laboratory
g__UBA7173___Rattus_norvegicus___1607	Rattus_norvegicus	ERR2167615_38	ERR2167615	Laboratory
s__CAG-115_sp002492075___Rattus_norvegicus___769	Rattus_norvegicus	ERR2167615_7	ERR2167615	Laboratory
g__CAG-873___Rattus_norvegicus___4421	Rattus_norvegicus	ERR2167615_8	ERR2167615	Laboratory
g__UBA11940___Rattus_norvegicus___2350	Rattus_norvegicus	ERR2167616_15	ERR2167616	Laboratory
g__Eubacterium_F___Rattus_norvegicus___3717	Rattus_norvegicus	ERR2167616_17	ERR2167616	Laboratory
g__UMGS1872___Rattus_norvegicus___1158	Rattus_norvegicus	ERR2167616_18	ERR2167616	Laboratory
g__Gastranaerophilus___Rattus_norvegicus___3506	Rattus_norvegicus	ERR2167616_20	ERR2167616	Laboratory
g__CAG-196___Rattus_norvegicus___5032	Rattus_norvegicus	ERR2167616_21	ERR2167616	Laboratory
s__CAG-485_sp900547755___Rattus_norvegicus___720	Rattus_norvegicus	ERR2167616_22	ERR2167616	Laboratory
s__CAG-873_sp009775195___Rattus_norvegicus___663	Rattus_norvegicus	ERR2167616_25	ERR2167616	Laboratory
g__Eubacterium_F___Rattus_norvegicus___3718	Rattus_norvegicus	ERR2167616_27	ERR2167616	Laboratory
g__CAG-196___Rattus_norvegicus___5033	Rattus_norvegicus	ERR2167617_14	ERR2167617	Laboratory
g__Ruminococcus_C___Rattus_norvegicus___2549	Rattus_norvegicus	ERR2167617_16	ERR2167617	Laboratory
g__UBA11940___Rattus_norvegicus___2351	Rattus_norvegicus	ERR2167617_17	ERR2167617	Laboratory
s__CAG-485_sp900547755___Rattus_norvegicus___721	Rattus_norvegicus	ERR2167617_19	ERR2167617	Laboratory
g__Zag1___Rattus_norvegicus___966	Rattus_norvegicus	ERR2167617_20	ERR2167617	Laboratory
g__Bacteroides___Rattus_norvegicus___5244	Rattus_norvegicus	ERR2167617_9	ERR2167617	Laboratory
g__CAG-196___Rattus_norvegicus___5034	Rattus_norvegicus	ERR2167618_10	ERR2167618	Laboratory
s__CAG-873_sp009775195___Rattus_norvegicus___664	Rattus_norvegicus	ERR2167618_13	ERR2167618	Laboratory
g__Bacteroides___Rattus_norvegicus___5245	Rattus_norvegicus	ERR2167618_15	ERR2167618	Laboratory
g__Mailhella___Rattus_norvegicus___3251	Rattus_norvegicus	ERR2167618_16	ERR2167618	Laboratory
g__Acetatifactor___Rattus_norvegicus___5781	Rattus_norvegicus	ERR2167618_4	ERR2167618	Laboratory
g__An172___Rattus_norvegicus___5383	Rattus_norvegicus	ERR2167619_17	ERR2167619	Laboratory
g__Zag111___Rattus_norvegicus___954	Rattus_norvegicus	ERR2167619_25	ERR2167619	Laboratory
g__CAG-196___Rattus_norvegicus___5035	Rattus_norvegicus	ERR2167620_11	ERR2167620	Laboratory
g__Muribaculum___Rattus_norvegicus___3152	Rattus_norvegicus	ERR2167620_13	ERR2167620	Laboratory
g__Gastranaerophilus___Rattus_norvegicus___3507	Rattus_norvegicus	ERR2167620_16	ERR2167620	Laboratory
g__COE1___Rattus_norvegicus___4100	Rattus_norvegicus	ERR2167620_17	ERR2167620	Laboratory
g__UMGS363___Rattus_norvegicus___1004	Rattus_norvegicus	ERR2167620_20	ERR2167620	Laboratory
g__Dysosmobacter___Rattus_norvegicus___3837	Rattus_norvegicus	ERR2167620_25	ERR2167620	Laboratory
s__CAG-485_sp900547755___Rattus_norvegicus___722	Rattus_norvegicus	ERR2167620_26	ERR2167620	Laboratory
g__UBA9475___Rattus_norvegicus___1406	Rattus_norvegicus	ERR2167620_27	ERR2167620	Laboratory
g__Paramuribaculum___Rattus_norvegicus___3007	Rattus_norvegicus	ERR2167620_28	ERR2167620	Laboratory
g__UBA3282___Rattus_norvegicus___1957	Rattus_norvegicus	ERR2167620_3	ERR2167620	Laboratory
g__Eubacterium_J___Rattus_norvegicus___3630	Rattus_norvegicus	ERR2167620_8	ERR2167620	Laboratory
g__Ruminococcus___Rattus_norvegicus___2611	Rattus_norvegicus	ERR2167621_12	ERR2167621	Laboratory
g__CAG-475___Rattus_norvegicus___4925	Rattus_norvegicus	ERR2167621_17	ERR2167621	Laboratory
g__Eubacterium_J___Rattus_norvegicus___3631	Rattus_norvegicus	ERR2167621_18	ERR2167621	Laboratory
g__UBA11940___Rattus_norvegicus___2352	Rattus_norvegicus	ERR2167621_19	ERR2167621	Laboratory
g__UBA11940___Rattus_norvegicus___2353	Rattus_norvegicus	ERR2167621_20	ERR2167621	Laboratory
f__RUG14156___Rattus_norvegicus___6105	Rattus_norvegicus	ERR2167621_23	ERR2167621	Laboratory
g__CAG-873___Rattus_norvegicus___4422	Rattus_norvegicus	ERR2167621_25	ERR2167621	Laboratory
g__CAG-115___Rattus_norvegicus___5141	Rattus_norvegicus	ERR2167621_26	ERR2167621	Laboratory
g__Bacteroides_F___Rattus_norvegicus___5221	Rattus_norvegicus	ERR2167621_27	ERR2167621	Laboratory
g__Gastranaerophilus___Rattus_norvegicus___3508	Rattus_norvegicus	ERR2167622_19	ERR2167622	Laboratory
s__CAG-485_sp900547755___Rattus_norvegicus___723	Rattus_norvegicus	ERR2167622_22	ERR2167622	Laboratory
g__Dysosmobacter___Rattus_norvegicus___3838	Rattus_norvegicus	ERR2167622_23	ERR2167622	Laboratory
s__UBA1409_sp900760125___Rattus_norvegicus___179	Rattus_norvegicus	ERR2167622_26	ERR2167622	Laboratory
g__UMGS363___Rattus_norvegicus___1005	Rattus_norvegicus	ERR2167622_27	ERR2167622	Laboratory
g__Ruminiclostridium_E___Rattus_norvegicus___2660	Rattus_norvegicus	ERR2167622_29	ERR2167622	Laboratory
g__Acetatifactor___Rattus_norvegicus___5782	Rattus_norvegicus	ERR2167622_32	ERR2167622	Laboratory
g__UBA7173___Rattus_norvegicus___1608	Rattus_norvegicus	ERR2167622_33	ERR2167622	Laboratory
g__CAG-873___Rattus_norvegicus___4423	Rattus_norvegicus	ERR2167622_36	ERR2167622	Laboratory
g__Kineothrix___Rattus_norvegicus___3428	Rattus_norvegicus	ERR2167622_4	ERR2167622	Laboratory
f__RUG14156___Mus_musculus_domesticus___6094	Mus_musculus_domesticus	ERR3357615_1	ERR3357615	Wild
s__TF01-11_sp009774235___Mus_musculus_domesticus___195	Mus_musculus_domesticus	ERR3357615_22	ERR3357615	Wild
s__CAG-873_sp009775275___Mus_musculus_domesticus___636	Mus_musculus_domesticus	ERR3357615_28	ERR3357615	Wild
s__Helicobacter_D_ganmani___Mus_musculus_domesticus___437	Mus_musculus_domesticus	ERR3357615_29	ERR3357615	Wild
g__Angelakisella___Mus_musculus_domesticus___5330	Mus_musculus_domesticus	ERR3357615_42	ERR3357615	Wild
g__UMGS1872___Mus_musculus_domesticus___1064	Mus_musculus_domesticus	ERR3357615_43	ERR3357615	Wild
f__CAG-552___Mus_musculus_domesticus___6448	Mus_musculus_domesticus	ERR3357615_45	ERR3357615	Wild
g__Eubacterium_R___Mus_musculus_domesticus___3557	Mus_musculus_domesticus	ERR3357615_46	ERR3357615	Wild
f__Rikenellaceae___Mus_musculus_domesticus___6116	Mus_musculus_domesticus	ERR3357615_47	ERR3357615	Wild
g__Odoribacter___Mus_musculus_domesticus___3067	Mus_musculus_domesticus	ERR3357615_48	ERR3357615	Wild
g__UMGS1872___Mus_musculus_domesticus___1065	Mus_musculus_domesticus	ERR3357615_51	ERR3357615	Wild
g__Lawsonibacter___Mus_musculus_domesticus___3274	Mus_musculus_domesticus	ERR3357615_52	ERR3357615	Wild
g__Dysosmobacter___Mus_musculus_domesticus___3740	Mus_musculus_domesticus	ERR3357615_56	ERR3357615	Wild
g__ASTD01___Mus_musculus_domesticus___5249	Mus_musculus_domesticus	ERR3357615_57	ERR3357615	Wild
g__UBA3402___Mus_musculus_domesticus___1754	Mus_musculus_domesticus	ERR3357615_59	ERR3357615	Wild
g__Anaerosacchariphilus___Mus_musculus_domesticus___5367	Mus_musculus_domesticus	ERR3357615_61	ERR3357615	Wild
f__RUG14156___Mus_musculus_domesticus___6095	Mus_musculus_domesticus	ERR3357615_62	ERR3357615	Wild
g__UBA9502___Mus_musculus_domesticus___1276	Mus_musculus_domesticus	ERR3357615_63	ERR3357615	Wild
s__Dysosmobacter_sp009774015___Mus_musculus_domesticus___500	Mus_musculus_domesticus	ERR3357615_64	ERR3357615	Wild
g__Lachnospira___Mus_musculus_domesticus___3370	Mus_musculus_domesticus	ERR3357616_15	ERR3357616	Wild
g__UMGS1370___Mus_musculus_domesticus___1186	Mus_musculus_domesticus	ERR3357616_16	ERR3357616	Wild
g__14-2___Mus_musculus_domesticus___5860	Mus_musculus_domesticus	ERR3357616_18	ERR3357616	Wild
f__Ruminococcaceae___Mus_musculus_domesticus___6060	Mus_musculus_domesticus	ERR3357616_19	ERR3357616	Wild
s__UMGS1370_sp009774615___Mus_musculus_domesticus___29	Mus_musculus_domesticus	ERR3357616_23	ERR3357616	Wild
g__Lactobacillus___Mus_musculus_domesticus___3341	Mus_musculus_domesticus	ERR3357616_33	ERR3357616	Wild
g__ASF356___Mus_musculus_domesticus___5298	Mus_musculus_domesticus	ERR3357616_34	ERR3357616	Wild
g__Eubacterium_J___Mus_musculus_domesticus___3578	Mus_musculus_domesticus	ERR3357616_35	ERR3357616	Wild
g__ASTD01___Mus_musculus_domesticus___5250	Mus_musculus_domesticus	ERR3357616_37	ERR3357616	Wild
g__TF01-11___Mus_musculus_domesticus___2421	Mus_musculus_domesticus	ERR3357616_39	ERR3357616	Wild
g__COE1___Mus_musculus_domesticus___4052	Mus_musculus_domesticus	ERR3357616_42	ERR3357616	Wild
g__Limosilactobacillus___Mus_musculus_domesticus___3253	Mus_musculus_domesticus	ERR3357616_43	ERR3357616	Wild
g__UBA7182___Mus_musculus_domesticus___1431	Mus_musculus_domesticus	ERR3357616_45	ERR3357616	Wild
g__UBA9502___Mus_musculus_domesticus___1277	Mus_musculus_domesticus	ERR3357616_48	ERR3357616	Wild
f__Lachnospiraceae___Mus_musculus_domesticus___6256	Mus_musculus_domesticus	ERR3357616_5	ERR3357616	Wild
g__Rikenella___Mus_musculus_domesticus___2755	Mus_musculus_domesticus	ERR3357617_10	ERR3357617	Wild
s__UMGS268_sp900540705___Mus_musculus_domesticus___8	Mus_musculus_domesticus	ERR3357617_11	ERR3357617	Wild
g__UBA9475___Mus_musculus_domesticus___1323	Mus_musculus_domesticus	ERR3357617_14	ERR3357617	Wild
s__UBA7182_sp009774135___Mus_musculus_domesticus___82	Mus_musculus_domesticus	ERR3357617_22	ERR3357617	Wild
g__UBA7182___Mus_musculus_domesticus___1432	Mus_musculus_domesticus	ERR3357617_23	ERR3357617	Wild
f__CAG-552___Mus_musculus_domesticus___6449	Mus_musculus_domesticus	ERR3357617_24	ERR3357617	Wild
g__Acetatifactor___Mus_musculus_domesticus___5633	Mus_musculus_domesticus	ERR3357617_25	ERR3357617	Wild
s__Duncaniella_freteri___Mus_musculus_domesticus___532	Mus_musculus_domesticus	ERR3357617_28	ERR3357617	Wild
s__UBA7182_sp009774145___Mus_musculus_domesticus___69	Mus_musculus_domesticus	ERR3357617_29	ERR3357617	Wild
s__CAG-873_sp009775275___Mus_musculus_domesticus___637	Mus_musculus_domesticus	ERR3357617_30	ERR3357617	Wild
g__UBA9475___Mus_musculus_domesticus___1324	Mus_musculus_domesticus	ERR3357617_31	ERR3357617	Wild
s__Kineothrix_sp011958945___Mus_musculus_domesticus___420	Mus_musculus_domesticus	ERR3357617_32	ERR3357617	Wild
g__UBA3282___Mus_musculus_domesticus___1829	Mus_musculus_domesticus	ERR3357617_33	ERR3357617	Wild
s__1XD8-76_sp003611955___Mus_musculus_domesticus___883	Mus_musculus_domesticus	ERR3357617_5	ERR3357617	Wild
g__UBA11940___Mus_musculus_domesticus___2222	Mus_musculus_domesticus	ERR3357618_13	ERR3357618	Wild
g__UMGS1872___Mus_musculus_domesticus___1066	Mus_musculus_domesticus	ERR3357618_18	ERR3357618	Wild
f__Lachnospiraceae___Mus_musculus_domesticus___6257	Mus_musculus_domesticus	ERR3357618_20	ERR3357618	Wild
s__CAG-95_sp009917455___Mus_musculus_domesticus___598	Mus_musculus_domesticus	ERR3357618_21	ERR3357618	Wild
g__UBA11940___Mus_musculus_domesticus___2223	Mus_musculus_domesticus	ERR3357618_22	ERR3357618	Wild
s__Bacteroides_sp002491635___Mus_musculus_domesticus___786	Mus_musculus_domesticus	ERR3357618_23	ERR3357618	Wild
s__UMGS1370_sp009774615___Mus_musculus_domesticus___30	Mus_musculus_domesticus	ERR3357618_27	ERR3357618	Wild
s__UBA11940_sp013316055___Mus_musculus_domesticus___182	Mus_musculus_domesticus	ERR3357618_30	ERR3357618	Wild
g__UMGS1872___Mus_musculus_domesticus___1067	Mus_musculus_domesticus	ERR3357619_10	ERR3357619	Wild
s__CAG-95_sp009917455___Mus_musculus_domesticus___599	Mus_musculus_domesticus	ERR3357619_13	ERR3357619	Wild
s__Bacteroides_sp002491635___Mus_musculus_domesticus___787	Mus_musculus_domesticus	ERR3357619_17	ERR3357619	Wild
g__Dysosmobacter___Mus_musculus_domesticus___3741	Mus_musculus_domesticus	ERR3357619_22	ERR3357619	Wild
s__UMGS1370_sp009774615___Mus_musculus_domesticus___31	Mus_musculus_domesticus	ERR3357619_27	ERR3357619	Wild
g__Flavonifractor___Mus_musculus_domesticus___3510	Mus_musculus_domesticus	ERR3357619_29	ERR3357619	Wild
g__UBA9475___Mus_musculus_domesticus___1325	Mus_musculus_domesticus	ERR3357619_32	ERR3357619	Wild
f__UBA3700___Mus_musculus_domesticus___5994	Mus_musculus_domesticus	ERR3357619_33	ERR3357619	Wild
s__CAG-485_sp009775365___Mus_musculus_domesticus___726	Mus_musculus_domesticus	ERR3357619_35	ERR3357619	Wild
f__UBA5755___Mus_musculus_domesticus___5973	Mus_musculus_domesticus	ERR3357619_36	ERR3357619	Wild
s__CAG-873_sp009775535___Mus_musculus_domesticus___621	Mus_musculus_domesticus	ERR3357619_39	ERR3357619	Wild
g__UMGS268___Mus_musculus_domesticus___1028	Mus_musculus_domesticus	ERR3357619_40	ERR3357619	Wild
g__Dysosmobacter___Mus_musculus_domesticus___3742	Mus_musculus_domesticus	ERR3357619_42	ERR3357619	Wild
s__UBA3282_sp009774655___Mus_musculus_domesticus___126	Mus_musculus_domesticus	ERR3357619_43	ERR3357619	Wild
f__Oscillospiraceae___Mus_musculus_domesticus___6179	Mus_musculus_domesticus	ERR3357619_44	ERR3357619	Wild
s__COE1_sp009774395___Mus_musculus_domesticus___557	Mus_musculus_domesticus	ERR3357619_48	ERR3357619	Wild
s__COE1_sp002358575___Mus_musculus_domesticus___588	Mus_musculus_domesticus	ERR3357620_18	ERR3357620	Wild
s__Eubacterium_R_sp009774735___Mus_musculus_domesticus___469	Mus_musculus_domesticus	ERR3357620_27	ERR3357620	Wild
g__Alistipes___Mus_musculus_domesticus___5470	Mus_musculus_domesticus	ERR3357620_34	ERR3357620	Wild
g__CAG-873___Mus_musculus_domesticus___4289	Mus_musculus_domesticus	ERR3357620_37	ERR3357620	Wild
g__Odoribacter___Mus_musculus_domesticus___3068	Mus_musculus_domesticus	ERR3357620_40	ERR3357620	Wild
f__CAG-552___Mus_musculus_domesticus___6450	Mus_musculus_domesticus	ERR3357620_45	ERR3357620	Wild
g__Anaerotignum___Mus_musculus_domesticus___5346	Mus_musculus_domesticus	ERR3357620_46	ERR3357620	Wild
s__MD308_sp010206225___Mus_musculus_domesticus___381	Mus_musculus_domesticus	ERR3357620_48	ERR3357620	Wild
g__CAG-1435___Mus_musculus_domesticus___5066	Mus_musculus_domesticus	ERR3357620_53	ERR3357620	Wild
g__UMGS1872___Mus_musculus_domesticus___1068	Mus_musculus_domesticus	ERR3357620_54	ERR3357620	Wild
g__UBA11940___Mus_musculus_domesticus___2224	Mus_musculus_domesticus	ERR3357620_55	ERR3357620	Wild
s__CAG-873_sp009775225___Mus_musculus_domesticus___654	Mus_musculus_domesticus	ERR3357620_60	ERR3357620	Wild
g__COE1___Mus_musculus_domesticus___4053	Mus_musculus_domesticus	ERR3357620_61	ERR3357620	Wild
s__Kineothrix_sp011958945___Mus_musculus_domesticus___421	Mus_musculus_domesticus	ERR3357620_62	ERR3357620	Wild
s__CAG-873_sp009775275___Mus_musculus_domesticus___638	Mus_musculus_domesticus	ERR3357620_63	ERR3357620	Wild
g__UMGS268___Mus_musculus_domesticus___1029	Mus_musculus_domesticus	ERR3357620_65	ERR3357620	Wild
s__UBA3282_sp009774175___Mus_musculus_domesticus___150	Mus_musculus_domesticus	ERR3357620_66	ERR3357620	Wild
f__Lachnospiraceae___Mus_musculus_domesticus___6258	Mus_musculus_domesticus	ERR3357620_67	ERR3357620	Wild
s__RC9_sp009774765___Mus_musculus_domesticus___259	Mus_musculus_domesticus	ERR3357620_9	ERR3357620	Wild
s__UBA3282_sp009774655___Mus_musculus_domesticus___127	Mus_musculus_domesticus	ERR3357621_15	ERR3357621	Ex-wild
g__CAG-95___Mus_musculus_domesticus___4131	Mus_musculus_domesticus	ERR3357621_21	ERR3357621	Ex-wild
f__Lachnospiraceae___Mus_musculus_domesticus___6259	Mus_musculus_domesticus	ERR3357621_23	ERR3357621	Ex-wild
g__Marseille-P3106___Mus_musculus_domesticus___3197	Mus_musculus_domesticus	ERR3357621_29	ERR3357621	Ex-wild
g__Dysosmobacter___Mus_musculus_domesticus___3743	Mus_musculus_domesticus	ERR3357621_31	ERR3357621	Ex-wild
g__UBA11940___Mus_musculus_domesticus___2225	Mus_musculus_domesticus	ERR3357621_34	ERR3357621	Ex-wild
g__Eubacterium_F___Mus_musculus_domesticus___3647	Mus_musculus_domesticus	ERR3357621_38	ERR3357621	Ex-wild
g__Acetatifactor___Mus_musculus_domesticus___5634	Mus_musculus_domesticus	ERR3357621_40	ERR3357621	Ex-wild
f__UBA3700___Mus_musculus_domesticus___5995	Mus_musculus_domesticus	ERR3357621_44	ERR3357621	Ex-wild
g__Acetatifactor___Mus_musculus_domesticus___5635	Mus_musculus_domesticus	ERR3357621_45	ERR3357621	Ex-wild
g__UMGS1370___Mus_musculus_domesticus___1187	Mus_musculus_domesticus	ERR3357621_47	ERR3357621	Ex-wild
s__CAG-56_sp004793585___Mus_musculus_domesticus___691	Mus_musculus_domesticus	ERR3357621_48	ERR3357621	Ex-wild
g__Schaedlerella___Mus_musculus_domesticus___2497	Mus_musculus_domesticus	ERR3357621_49	ERR3357621	Ex-wild
f__CAG-552___Mus_musculus_domesticus___6451	Mus_musculus_domesticus	ERR3357621_50	ERR3357621	Ex-wild
g__ASF356___Mus_musculus_domesticus___5299	Mus_musculus_domesticus	ERR3357621_54	ERR3357621	Ex-wild
g__Lawsonibacter___Mus_musculus_domesticus___3275	Mus_musculus_domesticus	ERR3357621_55	ERR3357621	Ex-wild
s__UBA710_sp002298905___Mus_musculus_domesticus___112	Mus_musculus_domesticus	ERR3357622_21	ERR3357622	Ex-wild
s__UMGS1872_sp009774055___Mus_musculus_domesticus___18	Mus_musculus_domesticus	ERR3357622_27	ERR3357622	Ex-wild
g__UMGS1217___Mus_musculus_domesticus___1223	Mus_musculus_domesticus	ERR3357622_36	ERR3357622	Ex-wild
f__CAG-552___Mus_musculus_domesticus___6452	Mus_musculus_domesticus	ERR3357622_43	ERR3357622	Ex-wild
g__ASTD01___Mus_musculus_domesticus___5251	Mus_musculus_domesticus	ERR3357622_50	ERR3357622	Ex-wild
g__Dysosmobacter___Mus_musculus_domesticus___3744	Mus_musculus_domesticus	ERR3357622_52	ERR3357622	Ex-wild
f__Lachnospiraceae___Mus_musculus_domesticus___6260	Mus_musculus_domesticus	ERR3357622_53	ERR3357622	Ex-wild
g__CAG-873___Mus_musculus_domesticus___4290	Mus_musculus_domesticus	ERR3357622_56	ERR3357622	Ex-wild
s__Dysosmobacter_sp009774015___Mus_musculus_domesticus___501	Mus_musculus_domesticus	ERR3357622_59	ERR3357622	Ex-wild
g__UBA9502___Mus_musculus_domesticus___1278	Mus_musculus_domesticus	ERR3357622_60	ERR3357622	Ex-wild
g__UBA9502___Mus_musculus_domesticus___1279	Mus_musculus_domesticus	ERR3357622_62	ERR3357622	Ex-wild
f__Borkfalkiaceae___Mus_musculus_domesticus___6562	Mus_musculus_domesticus	ERR3357622_64	ERR3357622	Ex-wild
s__QXXE01_sp009911355___Mus_musculus_domesticus___273	Mus_musculus_domesticus	ERR3357622_65	ERR3357622	Ex-wild
g__UBA11940___Mus_musculus_domesticus___2226	Mus_musculus_domesticus	ERR3357622_66	ERR3357622	Ex-wild
s__Anaerosacchariphilus_sp011959465___Mus_musculus_domesticus___819	Mus_musculus_domesticus	ERR3357623_20	ERR3357623	Ex-wild
g__Eubacterium_F___Mus_musculus_domesticus___3648	Mus_musculus_domesticus	ERR3357623_23	ERR3357623	Ex-wild
g__UBA11940___Mus_musculus_domesticus___2227	Mus_musculus_domesticus	ERR3357623_25	ERR3357623	Ex-wild
f__RUG14156___Mus_musculus_domesticus___6096	Mus_musculus_domesticus	ERR3357623_26	ERR3357623	Ex-wild
g__UBA3402___Mus_musculus_domesticus___1755	Mus_musculus_domesticus	ERR3357623_31	ERR3357623	Ex-wild
g__UMGS1872___Mus_musculus_domesticus___1069	Mus_musculus_domesticus	ERR3357623_34	ERR3357623	Ex-wild
g__Flavonifractor___Mus_musculus_domesticus___3511	Mus_musculus_domesticus	ERR3357623_38	ERR3357623	Ex-wild
s__UBA3282_sp009774655___Mus_musculus_domesticus___128	Mus_musculus_domesticus	ERR3357623_39	ERR3357623	Ex-wild
g__MD308___Mus_musculus_domesticus___3176	Mus_musculus_domesticus	ERR3357623_40	ERR3357623	Ex-wild
g__ASF356___Mus_musculus_domesticus___5300	Mus_musculus_domesticus	ERR3357623_41	ERR3357623	Ex-wild
g__Acetatifactor___Mus_musculus_domesticus___5636	Mus_musculus_domesticus	ERR3357623_42	ERR3357623	Ex-wild
f__Oscillospiraceae___Mus_musculus_domesticus___6180	Mus_musculus_domesticus	ERR3357623_43	ERR3357623	Ex-wild
g__Lawsonibacter___Mus_musculus_domesticus___3276	Mus_musculus_domesticus	ERR3357623_44	ERR3357623	Ex-wild
g__Acutalibacter___Mus_musculus_domesticus___5573	Mus_musculus_domesticus	ERR3357623_45	ERR3357623	Ex-wild
g__Dysosmobacter___Mus_musculus_domesticus___3745	Mus_musculus_domesticus	ERR3357623_46	ERR3357623	Ex-wild
g__UMGS1872___Mus_musculus_domesticus___1070	Mus_musculus_domesticus	ERR3357624_18	ERR3357624	Ex-wild
g__UMGS1872___Mus_musculus_domesticus___1071	Mus_musculus_domesticus	ERR3357624_19	ERR3357624	Ex-wild
f__P3___Mus_musculus_domesticus___6165	Mus_musculus_domesticus	ERR3357624_23	ERR3357624	Ex-wild
s__Dysosmobacter_sp009774015___Mus_musculus_domesticus___502	Mus_musculus_domesticus	ERR3357624_32	ERR3357624	Ex-wild
g__Dysosmobacter___Mus_musculus_domesticus___3746	Mus_musculus_domesticus	ERR3357624_33	ERR3357624	Ex-wild
g__UBA9475___Mus_musculus_domesticus___1326	Mus_musculus_domesticus	ERR3357624_34	ERR3357624	Ex-wild
g__Acetatifactor___Mus_musculus_domesticus___5637	Mus_musculus_domesticus	ERR3357624_35	ERR3357624	Ex-wild
g__UMGS1370___Mus_musculus_domesticus___1188	Mus_musculus_domesticus	ERR3357624_36	ERR3357624	Ex-wild
f__Atopobiaceae___Mus_musculus_domesticus___6594	Mus_musculus_domesticus	ERR3357624_5	ERR3357624	Ex-wild
s__CAG-485_sp002362485___Mus_musculus_domesticus___743	Mus_musculus_domesticus	ERR3357625_21	ERR3357625	Ex-wild
g__UBA3282___Mus_musculus_domesticus___1830	Mus_musculus_domesticus	ERR3357625_24	ERR3357625	Ex-wild
g__Alistipes___Mus_musculus_domesticus___5471	Mus_musculus_domesticus	ERR3357625_26	ERR3357625	Ex-wild
s__UBA3282_sp009774655___Mus_musculus_domesticus___129	Mus_musculus_domesticus	ERR3357625_27	ERR3357625	Ex-wild
g__ASTD01___Mus_musculus_domesticus___5252	Mus_musculus_domesticus	ERR3357625_31	ERR3357625	Ex-wild
g__UBA11940___Mus_musculus_domesticus___2228	Mus_musculus_domesticus	ERR3357625_32	ERR3357625	Ex-wild
g__UBA11940___Mus_musculus_domesticus___2229	Mus_musculus_domesticus	ERR3357625_36	ERR3357625	Ex-wild
g__CAG-269___Mus_musculus_domesticus___4985	Mus_musculus_domesticus	ERR3357625_37	ERR3357625	Ex-wild
g__Kineothrix___Mus_musculus_domesticus___3401	Mus_musculus_domesticus	ERR3357625_38	ERR3357625	Ex-wild
g__Dysosmobacter___Mus_musculus_domesticus___3747	Mus_musculus_domesticus	ERR3357625_39	ERR3357625	Ex-wild
g__UBA11940___Mus_musculus_domesticus___2230	Mus_musculus_domesticus	ERR3357625_40	ERR3357625	Ex-wild
f__CAG-552___Mus_musculus_domesticus___6453	Mus_musculus_domesticus	ERR3357625_41	ERR3357625	Ex-wild
s__Lawsonibacter_sp003612335___Mus_musculus_domesticus___413	Mus_musculus_domesticus	ERR3357625_42	ERR3357625	Ex-wild
g__Dysosmobacter___Mus_musculus_domesticus___3748	Mus_musculus_domesticus	ERR3357625_43	ERR3357625	Ex-wild
g__UMGS1872___Mus_musculus_domesticus___1072	Mus_musculus_domesticus	ERR3357625_44	ERR3357625	Ex-wild
g__UBA11940___Mus_musculus_domesticus___2231	Mus_musculus_domesticus	ERR3357625_45	ERR3357625	Ex-wild
g__14-2___Mus_musculus_domesticus___5861	Mus_musculus_domesticus	ERR3357625_46	ERR3357625	Ex-wild
s__UMGS1872_sp009774055___Mus_musculus_domesticus___19	Mus_musculus_domesticus	ERR3357625_53	ERR3357625	Ex-wild
g__14-2___Mus_musculus_domesticus___5862	Mus_musculus_domesticus	ERR3357626_24	ERR3357626	Ex-wild
s__UBA3282_sp009774655___Mus_musculus_domesticus___130	Mus_musculus_domesticus	ERR3357626_25	ERR3357626	Ex-wild
s__Schaedlerella_sp009911175___Mus_musculus_domesticus___225	Mus_musculus_domesticus	ERR3357626_28	ERR3357626	Ex-wild
s__Alistipes_sp003979135___Mus_musculus_domesticus___839	Mus_musculus_domesticus	ERR3357626_29	ERR3357626	Ex-wild
g__Acetatifactor___Mus_musculus_domesticus___5638	Mus_musculus_domesticus	ERR3357626_32	ERR3357626	Ex-wild
g__Ureaplasma___Mus_musculus_domesticus___992	Mus_musculus_domesticus	ERR3357626_38	ERR3357626	Ex-wild
g__14-2___Mus_musculus_domesticus___5863	Mus_musculus_domesticus	ERR3357626_39	ERR3357626	Ex-wild
s__UBA7182_sp009774145___Mus_musculus_domesticus___70	Mus_musculus_domesticus	ERR3357626_42	ERR3357626	Ex-wild
s__RC9_sp009774765___Mus_musculus_domesticus___260	Mus_musculus_domesticus	ERR3357626_49	ERR3357626	Ex-wild
g__UBA7182___Mus_musculus_domesticus___1433	Mus_musculus_domesticus	ERR3357626_50	ERR3357626	Ex-wild
g__Acetatifactor___Mus_musculus_domesticus___5639	Mus_musculus_domesticus	ERR3357626_53	ERR3357626	Ex-wild
f__Lachnospiraceae___Mus_musculus_domesticus___6261	Mus_musculus_domesticus	ERR3357626_55	ERR3357626	Ex-wild
g__VSOB01___Mus_musculus_domesticus___972	Mus_musculus_domesticus	ERR3357626_56	ERR3357626	Ex-wild
g__UBA11940___Mus_musculus_domesticus___2232	Mus_musculus_domesticus	ERR3357626_57	ERR3357626	Ex-wild
g__Acetatifactor___Mus_musculus_domesticus___5640	Mus_musculus_domesticus	ERR3357626_58	ERR3357626	Ex-wild
g__ASTD01___Mus_musculus_domesticus___5253	Mus_musculus_domesticus	ERR3357626_59	ERR3357626	Ex-wild
g__Alistipes___Mus_musculus_domesticus___5472	Mus_musculus_domesticus	ERR3357626_6	ERR3357626	Ex-wild
g__UBA11940___Mus_musculus_domesticus___2233	Mus_musculus_domesticus	ERR3357626_61	ERR3357626	Ex-wild
f__Lachnospiraceae___Mus_musculus_domesticus___6262	Mus_musculus_domesticus	ERR3357626_65	ERR3357626	Ex-wild
g__Dysosmobacter___Mus_musculus_domesticus___3749	Mus_musculus_domesticus	ERR3357626_68	ERR3357626	Ex-wild
g__UBA3282___Mus_musculus_domesticus___1831	Mus_musculus_domesticus	ERR3357626_70	ERR3357626	Ex-wild
s__UBA3282_sp003611805___Mus_musculus_domesticus___158	Mus_musculus_domesticus	ERR3357626_8	ERR3357626	Ex-wild
s__UBA11940_sp013316055___Mus_musculus_domesticus___183	Mus_musculus_domesticus	ERR3357627_36	ERR3357627	Wild
g__Rikenella___Mus_musculus_domesticus___2756	Mus_musculus_domesticus	ERR3357627_40	ERR3357627	Wild
s__RACS-045_sp013316135___Mus_musculus_domesticus___272	Mus_musculus_domesticus	ERR3357627_42	ERR3357627	Wild
g__Lachnoclostridium_B___Mus_musculus_domesticus___3387	Mus_musculus_domesticus	ERR3357627_48	ERR3357627	Wild
g__Dysosmobacter___Mus_musculus_domesticus___3750	Mus_musculus_domesticus	ERR3357627_51	ERR3357627	Wild
g__UBA9502___Mus_musculus_domesticus___1280	Mus_musculus_domesticus	ERR3357627_52	ERR3357627	Wild
g__UMGS1370___Mus_musculus_domesticus___1189	Mus_musculus_domesticus	ERR3357627_53	ERR3357627	Wild
s__Lawsonibacter_sp003612335___Mus_musculus_domesticus___414	Mus_musculus_domesticus	ERR3357627_54	ERR3357627	Wild
g__Malacoplasma___Mus_musculus_domesticus___3233	Mus_musculus_domesticus	ERR3357627_57	ERR3357627	Wild
g__Alistipes___Mus_musculus_domesticus___5473	Mus_musculus_domesticus	ERR3357627_58	ERR3357627	Wild
s__RC9_sp009774765___Mus_musculus_domesticus___261	Mus_musculus_domesticus	ERR3357627_61	ERR3357627	Wild
g__UMGS1872___Mus_musculus_domesticus___1073	Mus_musculus_domesticus	ERR3357627_62	ERR3357627	Wild
s__Dysosmobacter_sp009774015___Mus_musculus_domesticus___503	Mus_musculus_domesticus	ERR3357627_66	ERR3357627	Wild
f__Borkfalkiaceae___Mus_musculus_domesticus___6563	Mus_musculus_domesticus	ERR3357628_11	ERR3357628	Wild
f__UBA3700___Mus_musculus_domesticus___5996	Mus_musculus_domesticus	ERR3357628_36	ERR3357628	Wild
g__UMGS268___Mus_musculus_domesticus___1030	Mus_musculus_domesticus	ERR3357628_38	ERR3357628	Wild
s__UBA7182_sp009774145___Mus_musculus_domesticus___71	Mus_musculus_domesticus	ERR3357628_42	ERR3357628	Wild
s__CAG-485_sp002361215___Mus_musculus_domesticus___749	Mus_musculus_domesticus	ERR3357628_48	ERR3357628	Wild
f__Rikenellaceae___Mus_musculus_domesticus___6117	Mus_musculus_domesticus	ERR3357628_57	ERR3357628	Wild
s__UMGS1370_sp009774615___Mus_musculus_domesticus___32	Mus_musculus_domesticus	ERR3357628_58	ERR3357628	Wild
s__UBA3282_sp009774575___Mus_musculus_domesticus___145	Mus_musculus_domesticus	ERR3357628_60	ERR3357628	Wild
s__Muribaculum_sp002473395___Mus_musculus_domesticus___371	Mus_musculus_domesticus	ERR3357628_64	ERR3357628	Wild
g__UMGS1217___Mus_musculus_domesticus___1224	Mus_musculus_domesticus	ERR3357628_66	ERR3357628	Wild
g__UBA7001___Mus_musculus_domesticus___1654	Mus_musculus_domesticus	ERR3357628_67	ERR3357628	Wild
g__ASTD01___Mus_musculus_domesticus___5254	Mus_musculus_domesticus	ERR3357628_71	ERR3357628	Wild
g__Bacteroides___Mus_musculus_domesticus___5230	Mus_musculus_domesticus	ERR3357628_72	ERR3357628	Wild
s__Schaedlerella_sp009911175___Mus_musculus_domesticus___226	Mus_musculus_domesticus	ERR3357628_73	ERR3357628	Wild
s__Alistipes_sp009774895___Mus_musculus_domesticus___831	Mus_musculus_domesticus	ERR3357628_74	ERR3357628	Wild
g__C-19___Mus_musculus_domesticus___5176	Mus_musculus_domesticus	ERR3357628_75	ERR3357628	Wild
g__Anaerosacchariphilus___Mus_musculus_domesticus___5368	Mus_musculus_domesticus	ERR3357628_76	ERR3357628	Wild
g__Alistipes___Mus_musculus_domesticus___5474	Mus_musculus_domesticus	ERR3357628_77	ERR3357628	Wild
s__CAG-873_sp009775535___Mus_musculus_domesticus___622	Mus_musculus_domesticus	ERR3357628_78	ERR3357628	Wild
g__UBA9475___Mus_musculus_domesticus___1327	Mus_musculus_domesticus	ERR3357628_80	ERR3357628	Wild
s__Kineothrix_sp011958945___Mus_musculus_domesticus___422	Mus_musculus_domesticus	ERR3357628_82	ERR3357628	Wild
g__UBA3282___Mus_musculus_domesticus___1832	Mus_musculus_domesticus	ERR3357628_86	ERR3357628	Wild
s__UBA7182_sp009774145___Mus_musculus_domesticus___72	Mus_musculus_domesticus	ERR3357629_18	ERR3357629	Wild
s__CAG-485_sp009775365___Mus_musculus_domesticus___727	Mus_musculus_domesticus	ERR3357629_2	ERR3357629	Wild
g__Lactobacillus___Mus_musculus_domesticus___3342	Mus_musculus_domesticus	ERR3357629_29	ERR3357629	Wild
s__MD308_sp010206225___Mus_musculus_domesticus___382	Mus_musculus_domesticus	ERR3357629_31	ERR3357629	Wild
g__Odoribacter___Mus_musculus_domesticus___3069	Mus_musculus_domesticus	ERR3357629_33	ERR3357629	Wild
s__UBA7173_sp013316535___Mus_musculus_domesticus___95	Mus_musculus_domesticus	ERR3357629_34	ERR3357629	Wild
s__CAG-873_sp002490635___Mus_musculus_domesticus___669	Mus_musculus_domesticus	ERR3357629_35	ERR3357629	Wild
s__UBA7173_sp004102805___Mus_musculus_domesticus___98	Mus_musculus_domesticus	ERR3357629_36	ERR3357629	Wild
g__UBA9475___Mus_musculus_domesticus___1328	Mus_musculus_domesticus	ERR3357629_37	ERR3357629	Wild
g__CAG-873___Mus_musculus_domesticus___4291	Mus_musculus_domesticus	ERR3357629_39	ERR3357629	Wild
s__Lawsonibacter_sp009911645___Mus_musculus_domesticus___409	Mus_musculus_domesticus	ERR3357629_40	ERR3357629	Wild
g__Escherichia___Mus_musculus_domesticus___3730	Mus_musculus_domesticus	ERR3357629_41	ERR3357629	Wild
g__UBA9475___Mus_musculus_domesticus___1329	Mus_musculus_domesticus	ERR3357629_42	ERR3357629	Wild
g__UMGS1370___Mus_musculus_domesticus___1190	Mus_musculus_domesticus	ERR3357630_15	ERR3357630	Wild
s__CAG-56_sp004793585___Mus_musculus_domesticus___692	Mus_musculus_domesticus	ERR3357630_18	ERR3357630	Wild
f__Rikenellaceae___Mus_musculus_domesticus___6118	Mus_musculus_domesticus	ERR3357630_19	ERR3357630	Wild
g__UMGS1872___Mus_musculus_domesticus___1074	Mus_musculus_domesticus	ERR3357630_26	ERR3357630	Wild
g__UMGS1217___Mus_musculus_domesticus___1225	Mus_musculus_domesticus	ERR3357630_27	ERR3357630	Wild
g__UBA9475___Mus_musculus_domesticus___1330	Mus_musculus_domesticus	ERR3357630_29	ERR3357630	Wild
g__14-2___Mus_musculus_domesticus___5864	Mus_musculus_domesticus	ERR3357630_30	ERR3357630	Wild
s__Bacteroides_sp002491635___Mus_musculus_domesticus___788	Mus_musculus_domesticus	ERR3357630_31	ERR3357630	Wild
g__UBA9502___Mus_musculus_domesticus___1281	Mus_musculus_domesticus	ERR3357630_32	ERR3357630	Wild
g__1XD8-76___Mus_musculus_domesticus___5792	Mus_musculus_domesticus	ERR3357630_35	ERR3357630	Wild
g__Flavonifractor___Mus_musculus_domesticus___3512	Mus_musculus_domesticus	ERR3357630_37	ERR3357630	Wild
f__Lachnospiraceae___Mus_musculus_domesticus___6263	Mus_musculus_domesticus	ERR3357630_38	ERR3357630	Wild
s__QXXE01_sp009911355___Mus_musculus_domesticus___274	Mus_musculus_domesticus	ERR3357630_39	ERR3357630	Wild
g__UMGS1872___Mus_musculus_domesticus___1075	Mus_musculus_domesticus	ERR3357630_40	ERR3357630	Wild
g__Lactobacillus___Mus_musculus_domesticus___3343	Mus_musculus_domesticus	ERR3357631_13	ERR3357631	Wild
s__UBA7182_sp009774145___Mus_musculus_domesticus___73	Mus_musculus_domesticus	ERR3357632_17	ERR3357632	Wild
s__Dysosmobacter_sp009774015___Mus_musculus_domesticus___504	Mus_musculus_domesticus	ERR3357632_18	ERR3357632	Wild
s__COE1_sp011959805___Mus_musculus_domesticus___556	Mus_musculus_domesticus	ERR3357632_21	ERR3357632	Wild
g__UBA9475___Mus_musculus_domesticus___1331	Mus_musculus_domesticus	ERR3357632_25	ERR3357632	Wild
f__Oscillospiraceae___Mus_musculus_domesticus___6181	Mus_musculus_domesticus	ERR3357632_30	ERR3357632	Wild
s__UMGS1370_sp009774615___Mus_musculus_domesticus___33	Mus_musculus_domesticus	ERR3357632_6	ERR3357632	Wild
g__TF01-11___Mus_musculus_domesticus___2422	Mus_musculus_domesticus	ERR3357633_10	ERR3357633	Ex-wild
g__UBA9475___Mus_musculus_domesticus___1332	Mus_musculus_domesticus	ERR3357633_11	ERR3357633	Ex-wild
s__Acetatifactor_sp011959105___Mus_musculus_domesticus___876	Mus_musculus_domesticus	ERR3357633_18	ERR3357633	Ex-wild
g__CAG-269___Mus_musculus_domesticus___4986	Mus_musculus_domesticus	ERR3357633_21	ERR3357633	Ex-wild
f__Oscillospiraceae___Mus_musculus_domesticus___6182	Mus_musculus_domesticus	ERR3357633_22	ERR3357633	Ex-wild
g__UBA11940___Mus_musculus_domesticus___2234	Mus_musculus_domesticus	ERR3357633_23	ERR3357633	Ex-wild
g__VSOB01___Mus_musculus_domesticus___973	Mus_musculus_domesticus	ERR3357633_29	ERR3357633	Ex-wild
g__UMGS1872___Mus_musculus_domesticus___1076	Mus_musculus_domesticus	ERR3357633_37	ERR3357633	Ex-wild
f__CAG-552___Mus_musculus_domesticus___6454	Mus_musculus_domesticus	ERR3357633_39	ERR3357633	Ex-wild
g__CAG-95___Mus_musculus_domesticus___4132	Mus_musculus_domesticus	ERR3357633_40	ERR3357633	Ex-wild
s__CAG-873_sp009775275___Mus_musculus_domesticus___639	Mus_musculus_domesticus	ERR3357633_42	ERR3357633	Ex-wild
g__UMGS1872___Mus_musculus_domesticus___1077	Mus_musculus_domesticus	ERR3357633_45	ERR3357633	Ex-wild
g__Eubacterium_J___Mus_musculus_domesticus___3579	Mus_musculus_domesticus	ERR3357633_46	ERR3357633	Ex-wild
g__Angelakisella___Mus_musculus_domesticus___5331	Mus_musculus_domesticus	ERR3357633_49	ERR3357633	Ex-wild
g__Acetatifactor___Mus_musculus_domesticus___5641	Mus_musculus_domesticus	ERR3357633_51	ERR3357633	Ex-wild
g__14-2___Mus_musculus_domesticus___5865	Mus_musculus_domesticus	ERR3357633_53	ERR3357633	Ex-wild
s__QXXE01_sp009911355___Mus_musculus_domesticus___275	Mus_musculus_domesticus	ERR3357634_17	ERR3357634	Ex-wild
f__Lachnospiraceae___Mus_musculus_domesticus___6264	Mus_musculus_domesticus	ERR3357634_22	ERR3357634	Ex-wild
g__CAG-95___Mus_musculus_domesticus___4133	Mus_musculus_domesticus	ERR3357634_26	ERR3357634	Ex-wild
g__Eubacterium_F___Mus_musculus_domesticus___3649	Mus_musculus_domesticus	ERR3357634_27	ERR3357634	Ex-wild
s__UBA3282_sp009774655___Mus_musculus_domesticus___131	Mus_musculus_domesticus	ERR3357634_29	ERR3357634	Ex-wild
g__UBA9475___Mus_musculus_domesticus___1333	Mus_musculus_domesticus	ERR3357634_34	ERR3357634	Ex-wild
g__Dysosmobacter___Mus_musculus_domesticus___3751	Mus_musculus_domesticus	ERR3357634_36	ERR3357634	Ex-wild
g__UMGS1004___Mus_musculus_domesticus___1245	Mus_musculus_domesticus	ERR3357634_37	ERR3357634	Ex-wild
g__UMGS1872___Mus_musculus_domesticus___1078	Mus_musculus_domesticus	ERR3357634_39	ERR3357634	Ex-wild
g__UBA11940___Mus_musculus_domesticus___2235	Mus_musculus_domesticus	ERR3357634_42	ERR3357634	Ex-wild
g__Odoribacter___Mus_musculus_domesticus___3070	Mus_musculus_domesticus	ERR3357634_43	ERR3357634	Ex-wild
g__Alistipes___Mus_musculus_domesticus___5475	Mus_musculus_domesticus	ERR3357634_45	ERR3357634	Ex-wild
g__Lawsonibacter___Mus_musculus_domesticus___3277	Mus_musculus_domesticus	ERR3357634_46	ERR3357634	Ex-wild
g__14-2___Mus_musculus_domesticus___5866	Mus_musculus_domesticus	ERR3357634_47	ERR3357634	Ex-wild
g__Clostridium_Q___Mus_musculus_domesticus___4103	Mus_musculus_domesticus	ERR3357634_48	ERR3357634	Ex-wild
g__Acetatifactor___Mus_musculus_domesticus___5642	Mus_musculus_domesticus	ERR3357634_49	ERR3357634	Ex-wild
g__Acetatifactor___Mus_musculus_domesticus___5643	Mus_musculus_domesticus	ERR3357634_52	ERR3357634	Ex-wild
s__UBA7182_sp009774135___Mus_musculus_domesticus___83	Mus_musculus_domesticus	ERR3357634_55	ERR3357634	Ex-wild
s__Duncaniella_dubosii___Mus_musculus_domesticus___541	Mus_musculus_domesticus	ERR3357636_2	ERR3357636	Ex-wild
f__CAG-508___Mus_musculus_domesticus___6521	Mus_musculus_domesticus	ERR3357636_25	ERR3357636	Ex-wild
f__CAG-552___Mus_musculus_domesticus___6455	Mus_musculus_domesticus	ERR3357636_29	ERR3357636	Ex-wild
f__CAG-552___Mus_musculus_domesticus___6456	Mus_musculus_domesticus	ERR3357636_34	ERR3357636	Ex-wild
g__UBA7182___Mus_musculus_domesticus___1434	Mus_musculus_domesticus	ERR3357636_41	ERR3357636	Ex-wild
s__RC9_sp009774765___Mus_musculus_domesticus___262	Mus_musculus_domesticus	ERR3357636_43	ERR3357636	Ex-wild
g__Acetatifactor___Mus_musculus_domesticus___5644	Mus_musculus_domesticus	ERR3357636_44	ERR3357636	Ex-wild
f__Lachnospiraceae___Mus_musculus_domesticus___6265	Mus_musculus_domesticus	ERR3357636_45	ERR3357636	Ex-wild
g__UBA11940___Mus_musculus_domesticus___2236	Mus_musculus_domesticus	ERR3357636_52	ERR3357636	Ex-wild
g__ASTD01___Mus_musculus_domesticus___5255	Mus_musculus_domesticus	ERR3357636_54	ERR3357636	Ex-wild
g__Ruminiclostridium_E___Mus_musculus_domesticus___2631	Mus_musculus_domesticus	ERR3357636_55	ERR3357636	Ex-wild
f__Lachnospiraceae___Mus_musculus_domesticus___6266	Mus_musculus_domesticus	ERR3357636_56	ERR3357636	Ex-wild
f__CAG-552___Mus_musculus_domesticus___6457	Mus_musculus_domesticus	ERR3357636_57	ERR3357636	Ex-wild
g__Rikenella___Mus_musculus_domesticus___2757	Mus_musculus_domesticus	ERR3357636_58	ERR3357636	Ex-wild
s__Kineothrix_sp011958945___Mus_musculus_domesticus___423	Mus_musculus_domesticus	ERR3357636_62	ERR3357636	Ex-wild
g__UMGS1872___Mus_musculus_domesticus___1079	Mus_musculus_domesticus	ERR3357637_11	ERR3357637	Ex-wild
g__Clostridium_Q___Mus_musculus_domesticus___4104	Mus_musculus_domesticus	ERR3357637_19	ERR3357637	Ex-wild
g__UMGS1071___Mus_musculus_domesticus___1233	Mus_musculus_domesticus	ERR3357637_24	ERR3357637	Ex-wild
g__UBA3402___Mus_musculus_domesticus___1756	Mus_musculus_domesticus	ERR3357637_26	ERR3357637	Ex-wild
g__UBA3402___Mus_musculus_domesticus___1757	Mus_musculus_domesticus	ERR3357637_28	ERR3357637	Ex-wild
g__Bilophila___Mus_musculus_domesticus___5213	Mus_musculus_domesticus	ERR3357637_36	ERR3357637	Ex-wild
g__UBA9475___Mus_musculus_domesticus___1334	Mus_musculus_domesticus	ERR3357637_39	ERR3357637	Ex-wild
g__Eubacterium_J___Mus_musculus_domesticus___3580	Mus_musculus_domesticus	ERR3357637_42	ERR3357637	Ex-wild
g__Limosilactobacillus___Mus_musculus_domesticus___3254	Mus_musculus_domesticus	ERR3357637_44	ERR3357637	Ex-wild
g__ASTD01___Mus_musculus_domesticus___5256	Mus_musculus_domesticus	ERR3357637_46	ERR3357637	Ex-wild
f__Lachnospiraceae___Mus_musculus_domesticus___6267	Mus_musculus_domesticus	ERR3357637_48	ERR3357637	Ex-wild
g__ASF356___Mus_musculus_domesticus___5301	Mus_musculus_domesticus	ERR3357637_54	ERR3357637	Ex-wild
s__TF01-11_sp009774235___Mus_musculus_domesticus___196	Mus_musculus_domesticus	ERR3357637_55	ERR3357637	Ex-wild
g__UMGS1370___Mus_musculus_domesticus___1191	Mus_musculus_domesticus	ERR3357637_56	ERR3357637	Ex-wild
g__Mailhella___Mus_musculus_domesticus___3236	Mus_musculus_domesticus	ERR3357637_57	ERR3357637	Ex-wild
g__14-2___Mus_musculus_domesticus___5867	Mus_musculus_domesticus	ERR3357637_61	ERR3357637	Ex-wild
s__Acutalibacter_sp009936055___Mus_musculus_domesticus___857	Mus_musculus_domesticus	ERR3357637_64	ERR3357637	Ex-wild
g__Acetatifactor___Mus_musculus_domesticus___5645	Mus_musculus_domesticus	ERR3357637_66	ERR3357637	Ex-wild
g__Acetatifactor___Mus_musculus_domesticus___5646	Mus_musculus_domesticus	ERR3357637_67	ERR3357637	Ex-wild
g__Eubacterium_J___Mus_musculus_domesticus___3581	Mus_musculus_domesticus	ERR3357637_8	ERR3357637	Ex-wild
g__UBA3282___Mus_musculus_domesticus___1833	Mus_musculus_domesticus	ERR3357638_11	ERR3357638	Ex-wild
s__UBA7182_sp009774145___Mus_musculus_domesticus___74	Mus_musculus_domesticus	ERR3357638_16	ERR3357638	Ex-wild
g__Acetatifactor___Mus_musculus_domesticus___5647	Mus_musculus_domesticus	ERR3357638_46	ERR3357638	Ex-wild
g__RACS-045___Mus_musculus_domesticus___2812	Mus_musculus_domesticus	ERR3357638_47	ERR3357638	Ex-wild
g__UBA3402___Mus_musculus_domesticus___1758	Mus_musculus_domesticus	ERR3357638_48	ERR3357638	Ex-wild
s__UBA9502_sp009911065___Mus_musculus_domesticus___45	Mus_musculus_domesticus	ERR3357638_52	ERR3357638	Ex-wild
g__Eubacterium_F___Mus_musculus_domesticus___3650	Mus_musculus_domesticus	ERR3357638_53	ERR3357638	Ex-wild
s__UMGS1370_sp009774615___Mus_musculus_domesticus___34	Mus_musculus_domesticus	ERR3357638_57	ERR3357638	Ex-wild
g__UBA7173___Mus_musculus_domesticus___1550	Mus_musculus_domesticus	ERR3357638_58	ERR3357638	Ex-wild
s__RC9_sp009774765___Mus_musculus_domesticus___263	Mus_musculus_domesticus	ERR3357638_60	ERR3357638	Ex-wild
g__UBA11940___Mus_musculus_domesticus___2237	Mus_musculus_domesticus	ERR3357638_61	ERR3357638	Ex-wild
s__CAG-56_sp004793585___Mus_musculus_domesticus___693	Mus_musculus_domesticus	ERR3357638_63	ERR3357638	Ex-wild
g__Acetatifactor___Mus_musculus_domesticus___5648	Mus_musculus_domesticus	ERR3357638_73	ERR3357638	Ex-wild
s__MD308_sp010206225___Mus_musculus_domesticus___383	Mus_musculus_domesticus	ERR3357639_1	ERR3357639	Wild
g__14-2___Mus_musculus_domesticus___5868	Mus_musculus_domesticus	ERR3357639_26	ERR3357639	Wild
s__COE1_sp002490665___Mus_musculus_domesticus___584	Mus_musculus_domesticus	ERR3357639_28	ERR3357639	Wild
s__UBA3282_sp009774655___Mus_musculus_domesticus___132	Mus_musculus_domesticus	ERR3357639_32	ERR3357639	Wild
g__UBA3402___Mus_musculus_domesticus___1759	Mus_musculus_domesticus	ERR3357639_36	ERR3357639	Wild
g__UBA11940___Mus_musculus_domesticus___2238	Mus_musculus_domesticus	ERR3357639_40	ERR3357639	Wild
g__ASTD01___Mus_musculus_domesticus___5257	Mus_musculus_domesticus	ERR3357639_41	ERR3357639	Wild
g__Schaedlerella___Mus_musculus_domesticus___2498	Mus_musculus_domesticus	ERR3357639_46	ERR3357639	Wild
s__RC9_sp009774765___Mus_musculus_domesticus___264	Mus_musculus_domesticus	ERR3357639_49	ERR3357639	Wild
g__Lactobacillus___Mus_musculus_domesticus___3344	Mus_musculus_domesticus	ERR3357639_5	ERR3357639	Wild
g__Roseburia___Mus_musculus_domesticus___2729	Mus_musculus_domesticus	ERR3357639_50	ERR3357639	Wild
g__UBA9475___Mus_musculus_domesticus___1335	Mus_musculus_domesticus	ERR3357639_51	ERR3357639	Wild
g__Lawsonibacter___Mus_musculus_domesticus___3278	Mus_musculus_domesticus	ERR3357639_53	ERR3357639	Wild
s__CAG-873_sp009775265___Mus_musculus_domesticus___649	Mus_musculus_domesticus	ERR3357639_57	ERR3357639	Wild
g__Ruminiclostridium_E___Mus_musculus_domesticus___2632	Mus_musculus_domesticus	ERR3357639_58	ERR3357639	Wild
s__CAG-95_sp009911035___Mus_musculus_domesticus___605	Mus_musculus_domesticus	ERR3357639_59	ERR3357639	Wild
s__Anaerosacchariphilus_sp009917555___Mus_musculus_domesticus___822	Mus_musculus_domesticus	ERR3357639_60	ERR3357639	Wild
s__Dysosmobacter_sp009774015___Mus_musculus_domesticus___505	Mus_musculus_domesticus	ERR3357639_61	ERR3357639	Wild
f__Lachnospiraceae___Mus_musculus_domesticus___6268	Mus_musculus_domesticus	ERR3357639_62	ERR3357639	Wild
g__TF01-11___Mus_musculus_domesticus___2423	Mus_musculus_domesticus	ERR3357639_63	ERR3357639	Wild
s__CAG-873_sp009775535___Mus_musculus_domesticus___623	Mus_musculus_domesticus	ERR3357639_64	ERR3357639	Wild
g__Schaedlerella___Mus_musculus_domesticus___2499	Mus_musculus_domesticus	ERR3357639_66	ERR3357639	Wild
g__UMGS1872___Mus_musculus_domesticus___1080	Mus_musculus_domesticus	ERR3357639_67	ERR3357639	Wild
f__Oscillospiraceae___Mus_musculus_domesticus___6183	Mus_musculus_domesticus	ERR3357639_69	ERR3357639	Wild
s__Kineothrix_sp000403275___Mus_musculus_domesticus___433	Mus_musculus_domesticus	ERR3357639_70	ERR3357639	Wild
f__CAG-552___Mus_musculus_domesticus___6458	Mus_musculus_domesticus	ERR3357640_17	ERR3357640	Wild
g__Ureaplasma___Mus_musculus_domesticus___993	Mus_musculus_domesticus	ERR3357640_36	ERR3357640	Wild
s__UBA7173_sp002491305___Mus_musculus_domesticus___103	Mus_musculus_domesticus	ERR3357640_47	ERR3357640	Wild
f__CAG-314___Mus_musculus_domesticus___6535	Mus_musculus_domesticus	ERR3357640_48	ERR3357640	Wild
g__Lachnoclostridium_B___Mus_musculus_domesticus___3388	Mus_musculus_domesticus	ERR3357640_49	ERR3357640	Wild
g__UBA3282___Mus_musculus_domesticus___1834	Mus_musculus_domesticus	ERR3357640_51	ERR3357640	Wild
s__Odoribacter_sp009935865___Mus_musculus_domesticus___355	Mus_musculus_domesticus	ERR3357640_52	ERR3357640	Wild
s__UMGS1872_sp009774055___Mus_musculus_domesticus___20	Mus_musculus_domesticus	ERR3357640_55	ERR3357640	Wild
g__Ruminiclostridium_E___Mus_musculus_domesticus___2633	Mus_musculus_domesticus	ERR3357640_56	ERR3357640	Wild
g__Alistipes___Mus_musculus_domesticus___5476	Mus_musculus_domesticus	ERR3357640_57	ERR3357640	Wild
s__UBA7173_sp013316535___Mus_musculus_domesticus___96	Mus_musculus_domesticus	ERR3357640_58	ERR3357640	Wild
f__Lachnospiraceae___Mus_musculus_domesticus___6269	Mus_musculus_domesticus	ERR3357640_59	ERR3357640	Wild
g__CAG-873___Mus_musculus_domesticus___4292	Mus_musculus_domesticus	ERR3357640_60	ERR3357640	Wild
g__CAG-873___Mus_musculus_domesticus___4293	Mus_musculus_domesticus	ERR3357640_61	ERR3357640	Wild
s__UBA7173_sp013316675___Mus_musculus_domesticus___93	Mus_musculus_domesticus	ERR3357640_62	ERR3357640	Wild
g__Acetatifactor___Mus_musculus_domesticus___5649	Mus_musculus_domesticus	ERR3357640_63	ERR3357640	Wild
g__Acetatifactor___Mus_musculus_domesticus___5650	Mus_musculus_domesticus	ERR3357640_64	ERR3357640	Wild
f__Lachnospiraceae___Mus_musculus_domesticus___6270	Mus_musculus_domesticus	ERR3357640_67	ERR3357640	Wild
s__Schaedlerella_sp009911175___Mus_musculus_domesticus___227	Mus_musculus_domesticus	ERR3357640_7	ERR3357640	Wild
f__CAG-552___Mus_musculus_domesticus___6459	Mus_musculus_domesticus	ERR3357641_11	ERR3357641	Ex-wild
g__UBA7182___Mus_musculus_domesticus___1435	Mus_musculus_domesticus	ERR3357641_23	ERR3357641	Ex-wild
g__Ruminiclostridium_E___Mus_musculus_domesticus___2634	Mus_musculus_domesticus	ERR3357641_27	ERR3357641	Ex-wild
g__UMGS1872___Mus_musculus_domesticus___1081	Mus_musculus_domesticus	ERR3357641_36	ERR3357641	Ex-wild
g__UBA11940___Mus_musculus_domesticus___2239	Mus_musculus_domesticus	ERR3357641_39	ERR3357641	Ex-wild
f__Lachnospiraceae___Mus_musculus_domesticus___6271	Mus_musculus_domesticus	ERR3357641_40	ERR3357641	Ex-wild
g__Rikenella___Mus_musculus_domesticus___2758	Mus_musculus_domesticus	ERR3357641_45	ERR3357641	Ex-wild
f__Lachnospiraceae___Mus_musculus_domesticus___6272	Mus_musculus_domesticus	ERR3357641_46	ERR3357641	Ex-wild
g__C-19___Mus_musculus_domesticus___5177	Mus_musculus_domesticus	ERR3357641_47	ERR3357641	Ex-wild
s__Mucispirillum_schaedleri___Mus_musculus_domesticus___379	Mus_musculus_domesticus	ERR3357641_48	ERR3357641	Ex-wild
g__C-19___Mus_musculus_domesticus___5178	Mus_musculus_domesticus	ERR3357641_49	ERR3357641	Ex-wild
s__Limosilactobacillus_reuteri_D___Mus_musculus_domesticus___395	Mus_musculus_domesticus	ERR3357641_50	ERR3357641	Ex-wild
g__Lawsonibacter___Mus_musculus_domesticus___3279	Mus_musculus_domesticus	ERR3357641_51	ERR3357641	Ex-wild
g__Alistipes___Mus_musculus_domesticus___5477	Mus_musculus_domesticus	ERR3357641_6	ERR3357641	Ex-wild
s__Dysosmobacter_sp009774015___Mus_musculus_domesticus___506	Mus_musculus_domesticus	ERR3357642_15	ERR3357642	Wild
g__UBA9502___Mus_musculus_domesticus___1282	Mus_musculus_domesticus	ERR3357642_16	ERR3357642	Wild
g__ASF356___Mus_musculus_domesticus___5302	Mus_musculus_domesticus	ERR3357642_25	ERR3357642	Wild
s__UBA9502_sp003611875___Mus_musculus_domesticus___57	Mus_musculus_domesticus	ERR3357642_28	ERR3357642	Wild
g__1XD8-76___Mus_musculus_domesticus___5793	Mus_musculus_domesticus	ERR3357642_29	ERR3357642	Wild
g__Clostridium_Q___Mus_musculus_domesticus___4105	Mus_musculus_domesticus	ERR3357642_30	ERR3357642	Wild
s__Schaedlerella_sp009911175___Mus_musculus_domesticus___228	Mus_musculus_domesticus	ERR3357642_31	ERR3357642	Wild
g__Evtepia___Mus_musculus_domesticus___3529	Mus_musculus_domesticus	ERR3357642_33	ERR3357642	Wild
g__Lawsonibacter___Mus_musculus_domesticus___3280	Mus_musculus_domesticus	ERR3357642_34	ERR3357642	Wild
g__CAG-95___Mus_musculus_domesticus___4134	Mus_musculus_domesticus	ERR3357642_35	ERR3357642	Wild
g__UBA9475___Mus_musculus_domesticus___1336	Mus_musculus_domesticus	ERR3357642_36	ERR3357642	Wild
g__UMGS1370___Mus_musculus_domesticus___1192	Mus_musculus_domesticus	ERR3357642_37	ERR3357642	Wild
s__Parabacteroides_distasonis_A___Mus_musculus_domesticus___349	Mus_musculus_domesticus	ERR3357642_39	ERR3357642	Wild
s__CAG-485_sp002491945___Mus_musculus_domesticus___741	Mus_musculus_domesticus	ERR3357642_40	ERR3357642	Wild
f__Atopobiaceae___Mus_musculus_domesticus___6595	Mus_musculus_domesticus	ERR3357643_15	ERR3357643	Ex-wild
g__Odoribacter___Mus_musculus_domesticus___3071	Mus_musculus_domesticus	ERR3357643_28	ERR3357643	Ex-wild
s__Kineothrix_sp011958945___Mus_musculus_domesticus___424	Mus_musculus_domesticus	ERR3357643_29	ERR3357643	Ex-wild
g__Mucispirillum___Mus_musculus_domesticus___3161	Mus_musculus_domesticus	ERR3357643_32	ERR3357643	Ex-wild
s__UBA3282_sp009774655___Mus_musculus_domesticus___133	Mus_musculus_domesticus	ERR3357643_37	ERR3357643	Ex-wild
g__UBA11940___Mus_musculus_domesticus___2240	Mus_musculus_domesticus	ERR3357643_38	ERR3357643	Ex-wild
g__Flavonifractor___Mus_musculus_domesticus___3513	Mus_musculus_domesticus	ERR3357644_18	ERR3357644	Ex-wild
g__Acutalibacter___Mus_musculus_domesticus___5574	Mus_musculus_domesticus	ERR3357644_27	ERR3357644	Ex-wild
g__UBA3402___Mus_musculus_domesticus___1760	Mus_musculus_domesticus	ERR3357644_28	ERR3357644	Ex-wild
g__UBA9502___Mus_musculus_domesticus___1283	Mus_musculus_domesticus	ERR3357644_29	ERR3357644	Ex-wild
g__14-2___Mus_musculus_domesticus___5869	Mus_musculus_domesticus	ERR3357644_39	ERR3357644	Ex-wild
g__UBA9475___Mus_musculus_domesticus___1337	Mus_musculus_domesticus	ERR3357644_4	ERR3357644	Ex-wild
f__Lachnospiraceae___Mus_musculus_domesticus___6273	Mus_musculus_domesticus	ERR3357644_40	ERR3357644	Ex-wild
g__Eubacterium_J___Mus_musculus_domesticus___3582	Mus_musculus_domesticus	ERR3357644_41	ERR3357644	Ex-wild
g__Lachnospira___Mus_musculus_domesticus___3371	Mus_musculus_domesticus	ERR3357644_42	ERR3357644	Ex-wild
g__Clostridium_Q___Mus_musculus_domesticus___4106	Mus_musculus_domesticus	ERR3357644_43	ERR3357644	Ex-wild
g__ASTD01___Mus_musculus_domesticus___5258	Mus_musculus_domesticus	ERR3357644_46	ERR3357644	Ex-wild
s__Dysosmobacter_sp009774015___Mus_musculus_domesticus___507	Mus_musculus_domesticus	ERR3357644_47	ERR3357644	Ex-wild
g__UMGS1370___Mus_musculus_domesticus___1193	Mus_musculus_domesticus	ERR3357644_49	ERR3357644	Ex-wild
g__UBA9502___Mus_musculus_domesticus___1284	Mus_musculus_domesticus	ERR3357644_51	ERR3357644	Ex-wild
s__CAG-485_sp002362485___Mus_musculus_domesticus___744	Mus_musculus_domesticus	ERR3357644_52	ERR3357644	Ex-wild
g__14-2___Mus_musculus_domesticus___5870	Mus_musculus_domesticus	ERR675499_bin.1	ERR675499	Laboratory
s__UBA7173_sp001915385___Mus_musculus_domesticus___105	Mus_musculus_domesticus	ERR675500_bin.5	ERR675500	Laboratory
g__UBA7001___Mus_musculus_domesticus___1655	Mus_musculus_domesticus	ERR675501_bin.59	ERR675501	Laboratory
g__UBA2866___Mus_musculus_domesticus___2036	Mus_musculus_domesticus	ERR675507_bin.42	ERR675507	Laboratory
g__UBA3282___Mus_musculus_domesticus___1835	Mus_musculus_domesticus	ERR675509_bin.39	ERR675509	Laboratory
g__ASTD01___Mus_musculus_domesticus___5259	Mus_musculus_domesticus	ERR675509_bin.5	ERR675509	Laboratory
g__Paramuribaculum___Mus_musculus_domesticus___2945	Mus_musculus_domesticus	ERR675512_bin.18	ERR675512	Laboratory
g__UBA7185___Mus_musculus_domesticus___1430	Mus_musculus_domesticus	ERR675514_bin.22	ERR675514	Laboratory
s__Paramuribaculum_sp900752995___Mus_musculus_domesticus___326	Mus_musculus_domesticus	ERR675521_bin.9	ERR675521	Laboratory
g__Rs-D84___Mus_musculus_domesticus___2710	Mus_musculus_domesticus	ERR675524_bin.24	ERR675524	Laboratory
g__UBA9475___Mus_musculus_domesticus___1338	Mus_musculus_domesticus	ERR675525_bin.33	ERR675525	Laboratory
s__Angelakisella_sp013316495___Mus_musculus_domesticus___805	Mus_musculus_domesticus	ERR675528_bin.42	ERR675528	Laboratory
g__Acetatifactor___Mus_musculus_domesticus___5651	Mus_musculus_domesticus	ERR675533_bin.31	ERR675533	Laboratory
g__Acetatifactor___Mus_musculus_domesticus___5652	Mus_musculus_domesticus	ERR675537_bin.12	ERR675537	Laboratory
s__CAG-873_sp009775275___Mus_musculus_domesticus___640	Mus_musculus_domesticus	ERR675539_bin.46	ERR675539	Laboratory
g__Acetatifactor___Mus_musculus_domesticus___5653	Mus_musculus_domesticus	ERR675540_bin.4	ERR675540	Laboratory
g__UMGS1994___Mus_musculus_domesticus___1048	Mus_musculus_domesticus	ERR675541_bin.16	ERR675541	Laboratory
s__Acutalibacter_sp009917525___Mus_musculus_domesticus___867	Mus_musculus_domesticus	ERR675542_bin.17	ERR675542	Laboratory
s__Alistipes_sp002428825___Mus_musculus_domesticus___844	Mus_musculus_domesticus	ERR675546_bin.15	ERR675546	Laboratory
f__Lachnospiraceae___Mus_musculus_domesticus___6274	Mus_musculus_domesticus	ERR675553_bin.2	ERR675553	Laboratory
s__UBA7182_sp009774135___Mus_musculus_domesticus___84	Mus_musculus_domesticus	ERR675558_bin.39	ERR675558	Laboratory
s__UBA3282_sp003611805___Mus_musculus_domesticus___159	Mus_musculus_domesticus	ERR675562_bin.2	ERR675562	Laboratory
g__14-2___Mus_musculus_domesticus___5871	Mus_musculus_domesticus	ERR675563_bin.52	ERR675563	Laboratory
g__UBA3282___Mus_musculus_domesticus___1836	Mus_musculus_domesticus	ERR675564_bin.29	ERR675564	Laboratory
s__Schaedlerella_sp009911175___Mus_musculus_domesticus___229	Mus_musculus_domesticus	ERR675564_bin.44	ERR675564	Laboratory
g__UBA11940___Mus_musculus_domesticus___2241	Mus_musculus_domesticus	ERR675571_bin.35	ERR675571	Laboratory
g__CAG-95___Mus_musculus_domesticus___4135	Mus_musculus_domesticus	ERR675571_bin.5	ERR675571	Laboratory
g__UBA7001___Mus_musculus_domesticus___1656	Mus_musculus_domesticus	ERR675573_bin.18	ERR675573	Laboratory
g__UMGS1004___Mus_musculus_domesticus___1246	Mus_musculus_domesticus	ERR675573_bin.2	ERR675573	Laboratory
g__CAG-269___Mus_musculus_domesticus___4987	Mus_musculus_domesticus	ERR675573_bin.8	ERR675573	Laboratory
g__Acetatifactor___Mus_musculus_domesticus___5654	Mus_musculus_domesticus	ERR675580_bin.3	ERR675580	Laboratory
s__UBA11940_sp003979335___Mus_musculus_domesticus___187	Mus_musculus_domesticus	ERR675581_bin.25	ERR675581	Laboratory
s__UMGS1872_sp009774055___Mus_musculus_domesticus___21	Mus_musculus_domesticus	ERR675585_bin.43	ERR675585	Laboratory
f__Borkfalkiaceae___Mus_musculus_domesticus___6564	Mus_musculus_domesticus	ERR675587_bin.16	ERR675587	Laboratory
g__Lachnospira___Mus_musculus_domesticus___3372	Mus_musculus_domesticus	ERR675588_bin.15	ERR675588	Laboratory
g__UBA9502___Mus_musculus_domesticus___1285	Mus_musculus_domesticus	ERR675588_bin.24	ERR675588	Laboratory
g__UBA9475___Mus_musculus_domesticus___1339	Mus_musculus_domesticus	ERR675588_bin.41	ERR675588	Laboratory
s__COE1_sp009774395___Mus_musculus_domesticus___558	Mus_musculus_domesticus	ERR675589_bin.19	ERR675589	Laboratory
g__TF01-11___Mus_musculus_domesticus___2424	Mus_musculus_domesticus	ERR675590_bin.27	ERR675590	Laboratory
s__UMGS1872_sp014237695___Mus_musculus_domesticus___14	Mus_musculus_domesticus	ERR675591_bin.28	ERR675591	Laboratory
g__Acutalibacter___Mus_musculus_domesticus___5575	Mus_musculus_domesticus	ERR675591_bin.40	ERR675591	Laboratory
g__Eubacterium_G___Mus_musculus_domesticus___3635	Mus_musculus_domesticus	ERR675591_bin.5	ERR675591	Laboratory
g__Acetatifactor___Mus_musculus_domesticus___5655	Mus_musculus_domesticus	ERR675591_bin.8	ERR675591	Laboratory
g__UBA11517___Mus_musculus_domesticus___2362	Mus_musculus_domesticus	ERR675594_bin.7	ERR675594	Laboratory
f__UBA660___Mus_musculus_domesticus___5959	Mus_musculus_domesticus	ERR675595_bin.12	ERR675595	Laboratory
f__CAG-552___Mus_musculus_domesticus___6460	Mus_musculus_domesticus	ERR675596_bin.37	ERR675596	Laboratory
g__1XD8-76___Mus_musculus_domesticus___5794	Mus_musculus_domesticus	ERR675598_bin.6	ERR675598	Laboratory
g__Duncaniella___Mus_musculus_domesticus___3901	Mus_musculus_domesticus	ERR675601_bin.15	ERR675601	Laboratory
s__CAG-317_sp011960265___Mus_musculus_domesticus___755	Mus_musculus_domesticus	ERR675601_bin.33	ERR675601	Laboratory
g__CAG-485___Mus_musculus_domesticus___4756	Mus_musculus_domesticus	ERR675621_bin.3	ERR675621	Laboratory
g__CAG-81___Mus_musculus_domesticus___4451	Mus_musculus_domesticus	ERR675626_bin.10	ERR675626	Laboratory
g__CAG-873___Mus_musculus_domesticus___4294	Mus_musculus_domesticus	ERR675627_bin.16	ERR675627	Laboratory
g__Duncaniella___Mus_musculus_domesticus___3902	Mus_musculus_domesticus	ERR675628_bin.5	ERR675628	Laboratory
g__Paramuribaculum___Mus_musculus_domesticus___2946	Mus_musculus_domesticus	ERR675629_bin.4	ERR675629	Laboratory
g__Kineothrix___Mus_musculus_domesticus___3402	Mus_musculus_domesticus	ERR675631_bin.43	ERR675631	Laboratory
s__Paramuribaculum_sp900752995___Mus_musculus_domesticus___327	Mus_musculus_domesticus	ERR675631_bin.48	ERR675631	Laboratory
g__Kineothrix___Mus_musculus_domesticus___3403	Mus_musculus_domesticus	ERR675632_bin.3	ERR675632	Laboratory
g__CAG-485___Mus_musculus_domesticus___4757	Mus_musculus_domesticus	ERR675636_bin.1	ERR675636	Laboratory
g__Eubacterium_R___Mus_musculus_domesticus___3558	Mus_musculus_domesticus	ERR675636_bin.15	ERR675636	Laboratory
g__CAG-873___Mus_musculus_domesticus___4295	Mus_musculus_domesticus	ERR675638_bin.38	ERR675638	Laboratory
g__Paramuribaculum___Mus_musculus_domesticus___2947	Mus_musculus_domesticus	ERR675638_bin.46	ERR675638	Laboratory
g__Duncaniella___Mus_musculus_domesticus___3903	Mus_musculus_domesticus	ERR675638_bin.50	ERR675638	Laboratory
g__HGM13634___Mus_musculus_domesticus___3449	Mus_musculus_domesticus	ERR675639_bin.43	ERR675639	Laboratory
s__Muribaculum_sp002492595___Mus_musculus_domesticus___368	Mus_musculus_domesticus	ERR675640_bin.46	ERR675640	Laboratory
g__UBA11940___Mus_musculus_domesticus___2242	Mus_musculus_domesticus	ERR675640_bin.52	ERR675640	Laboratory
g__CAG-273___Mus_musculus_domesticus___4976	Mus_musculus_domesticus	ERR675646_bin.37	ERR675646	Laboratory
g__Eubacterium_J___Mus_musculus_domesticus___3583	Mus_musculus_domesticus	ERR675647_bin.43	ERR675647	Laboratory
g__UBA3282___Mus_musculus_domesticus___1837	Mus_musculus_domesticus	ERR675647_bin.49	ERR675647	Laboratory
g__VSOB01___Mus_musculus_domesticus___974	Mus_musculus_domesticus	ERR675647_bin.79	ERR675647	Laboratory
g__UBA3402___Mus_musculus_domesticus___1761	Mus_musculus_domesticus	ERR675648_bin.19	ERR675648	Laboratory
g__UMGS1872___Mus_musculus_domesticus___1082	Mus_musculus_domesticus	ERR675649_bin.41	ERR675649	Laboratory
g__CAG-873___Mus_musculus_domesticus___4296	Mus_musculus_domesticus	ERR675650_bin.35	ERR675650	Laboratory
g__Lawsonibacter___Mus_musculus_domesticus___3281	Mus_musculus_domesticus	ERR675651_bin.33	ERR675651	Laboratory
g__Dysosmobacter___Mus_musculus_domesticus___3752	Mus_musculus_domesticus	ERR675651_bin.43	ERR675651	Laboratory
g__HGM13634___Mus_musculus_domesticus___3450	Mus_musculus_domesticus	ERR675651_bin.9	ERR675651	Laboratory
f__UBA3700___Mus_musculus_domesticus___5997	Mus_musculus_domesticus	ERR675652_bin.26	ERR675652	Laboratory
g__ASTD01___Mus_musculus_domesticus___5260	Mus_musculus_domesticus	ERR675652_bin.56	ERR675652	Laboratory
g__ASF356___Mus_musculus_domesticus___5303	Mus_musculus_domesticus	ERR675652_bin.7	ERR675652	Laboratory
s__Duncaniella_freteri___Mus_musculus_domesticus___533	Mus_musculus_domesticus	ERR675652_bin.75	ERR675652	Laboratory
s__Desulfovibrio_sp009773975___Mus_musculus_domesticus___543	Mus_musculus_domesticus	ERR675653_bin.1	ERR675653	Laboratory
g__UBA9475___Mus_musculus_domesticus___1340	Mus_musculus_domesticus	ERR675653_bin.15	ERR675653	Laboratory
s__UBA7050_sp003979345___Mus_musculus_domesticus___115	Mus_musculus_domesticus	ERR675653_bin.52	ERR675653	Laboratory
g__Odoribacter___Mus_musculus_domesticus___3072	Mus_musculus_domesticus	ERR675654_bin.35	ERR675654	Laboratory
g__UBA9475___Mus_musculus_domesticus___1341	Mus_musculus_domesticus	ERR675655_bin.24	ERR675655	Laboratory
g__RC9___Mus_musculus_domesticus___2778	Mus_musculus_domesticus	ERR675655_bin.30	ERR675655	Laboratory
g__CAG-873___Mus_musculus_domesticus___4297	Mus_musculus_domesticus	ERR675655_bin.57	ERR675655	Laboratory
g__UBA3282___Mus_musculus_domesticus___1838	Mus_musculus_domesticus	ERR675655_bin.60	ERR675655	Laboratory
g__Mailhella___Mus_musculus_domesticus___3237	Mus_musculus_domesticus	ERR675656_bin.4	ERR675656	Laboratory
s__UBA7173_sp004102805___Mus_musculus_domesticus___99	Mus_musculus_domesticus	ERR675656_bin.56	ERR675656	Laboratory
g__Dysosmobacter___Mus_musculus_domesticus___3753	Mus_musculus_domesticus	ERR675657_bin.40	ERR675657	Laboratory
g__Marseille-P3106___Mus_musculus_domesticus___3198	Mus_musculus_domesticus	ERR675658_bin.34	ERR675658	Laboratory
g__Alistipes_A___Mus_musculus_domesticus___5425	Mus_musculus_domesticus	ERR675658_bin.5	ERR675658	Laboratory
s__CAG-873_sp009775275___Mus_musculus_domesticus___641	Mus_musculus_domesticus	ERR675659_bin.94	ERR675659	Laboratory
s__UMGS1872_sp014237695___Mus_musculus_domesticus___15	Mus_musculus_domesticus	ERR675660_bin.24	ERR675660	Laboratory
s__Alistipes_sp009774895___Mus_musculus_domesticus___832	Mus_musculus_domesticus	ERR675660_bin.30	ERR675660	Laboratory
g__Alistipes___Mus_musculus_domesticus___5478	Mus_musculus_domesticus	ERR675660_bin.31	ERR675660	Laboratory
g__UBA9475___Mus_musculus_domesticus___1342	Mus_musculus_domesticus	ERR675660_bin.44	ERR675660	Laboratory
g__Reyranella___Mus_musculus_domesticus___2767	Mus_musculus_domesticus	ERR675660_bin.49	ERR675660	Laboratory
g__Odoribacter___Mus_musculus_domesticus___3073	Mus_musculus_domesticus	ERR675660_bin.58	ERR675660	Laboratory
g__Alistipes___Mus_musculus_domesticus___5479	Mus_musculus_domesticus	ERR675662_bin.49	ERR675662	Laboratory
f__Oscillospiraceae___Mus_musculus_domesticus___6184	Mus_musculus_domesticus	ERR675663_bin.20	ERR675663	Laboratory
s__CAG-873_sp009775265___Mus_musculus_domesticus___650	Mus_musculus_domesticus	ERR675663_bin.6	ERR675663	Laboratory
s__CAG-873_sp009775535___Mus_musculus_domesticus___624	Mus_musculus_domesticus	ERR675664_bin.17	ERR675664	Laboratory
g__AM07-15___Mus_musculus_domesticus___5400	Mus_musculus_domesticus	ERR675665_bin.11	ERR675665	Laboratory
g__UBA9475___Mus_musculus_domesticus___1343	Mus_musculus_domesticus	ERR675665_bin.66	ERR675665	Laboratory
g__Tidjanibacter___Mus_musculus_domesticus___2411	Mus_musculus_domesticus	ERR675666_bin.44	ERR675666	Laboratory
g__UBA7173___Mus_musculus_domesticus___1551	Mus_musculus_domesticus	ERR675668_bin.106	ERR675668	Laboratory
s__CAG-485_sp009775365___Mus_musculus_domesticus___728	Mus_musculus_domesticus	ERR675668_bin.78	ERR675668	Laboratory
g__UBA2866___Mus_musculus_domesticus___2037	Mus_musculus_domesticus	ERR675668_bin.90	ERR675668	Laboratory
g__CAG-273___Mus_musculus_domesticus___4977	Mus_musculus_domesticus	ERR675670_bin.17	ERR675670	Laboratory
s__CAG-873_sp009775275___Mus_musculus_domesticus___642	Mus_musculus_domesticus	ERR675670_bin.78	ERR675670	Laboratory
s__CAG-485_sp009775365___Mus_musculus_domesticus___729	Mus_musculus_domesticus	ERR675679_bin.7	ERR675679	Laboratory
g__Dysosmobacter___Mus_musculus_domesticus___3754	Mus_musculus_domesticus	ERR675679_bin.78	ERR675679	Laboratory
g__UMGS1872___Mus_musculus_domesticus___1083	Mus_musculus_domesticus	ERR675680_bin.30	ERR675680	Laboratory
s__Kineothrix_sp011958945___Mus_musculus_domesticus___425	Mus_musculus_domesticus	ERR675680_bin.48	ERR675680	Laboratory
g__Lachnoclostridium_B___Mus_musculus_domesticus___3389	Mus_musculus_domesticus	ERR675681_bin.107	ERR675681	Laboratory
s__Bacteroides_sp002491635___Mus_musculus_domesticus___789	Mus_musculus_domesticus	ERR675681_bin.112	ERR675681	Laboratory
s__CAG-485_sp003979075___Mus_musculus_domesticus___733	Mus_musculus_domesticus	ERR675681_bin.30	ERR675681	Laboratory
s__CAG-873_sp009775225___Mus_musculus_domesticus___655	Mus_musculus_domesticus	ERR675681_bin.57	ERR675681	Laboratory
s__CAG-485_sp003979075___Mus_musculus_domesticus___734	Mus_musculus_domesticus	ERR675683_bin.70	ERR675683	Laboratory
s__CAG-485_sp002493045___Mus_musculus_domesticus___737	Mus_musculus_domesticus	ERR675683_bin.8	ERR675683	Laboratory
s__UBA2866_sp003979185___Mus_musculus_domesticus___176	Mus_musculus_domesticus	ERR675684_bin.24	ERR675684	Laboratory
g__ASTD01___Mus_musculus_domesticus___5261	Mus_musculus_domesticus	ERR675684_bin.31	ERR675684	Laboratory
g__UBA2866___Mus_musculus_domesticus___2038	Mus_musculus_domesticus	ERR675684_bin.42	ERR675684	Laboratory
f__Lachnospiraceae___Mus_musculus_domesticus___6275	Mus_musculus_domesticus	ERR675684_bin.50	ERR675684	Laboratory
g__UBA2866___Mus_musculus_domesticus___2039	Mus_musculus_domesticus	ERR675684_bin.57	ERR675684	Laboratory
s__CAG-95_sp009917455___Mus_musculus_domesticus___600	Mus_musculus_domesticus	ERR675684_bin.9	ERR675684	Laboratory
g__Ruthenibacterium___Mus_musculus_domesticus___2526	Mus_musculus_domesticus	ERR675685_bin.132	ERR675685	Laboratory
g__CAG-273___Mus_musculus_domesticus___4978	Mus_musculus_domesticus	ERR675685_bin.3	ERR675685	Laboratory
g__UBA9475___Mus_musculus_domesticus___1344	Mus_musculus_domesticus	ERR675685_bin.35	ERR675685	Laboratory
g__ASF356___Mus_musculus_domesticus___5304	Mus_musculus_domesticus	ERR675685_bin.52	ERR675685	Laboratory
g__1XD42-69___Mus_musculus_domesticus___5825	Mus_musculus_domesticus	ERR675685_bin.73	ERR675685	Laboratory
g__CAG-776___Mus_musculus_domesticus___4465	Mus_musculus_domesticus	ERR675685_bin.78	ERR675685	Laboratory
g__MD308___Mus_musculus_domesticus___3177	Mus_musculus_domesticus	ERR675685_bin.89	ERR675685	Laboratory
s__Prevotella_sp013166545___Mus_musculus_domesticus___295	Mus_musculus_domesticus	ERR675686_bin.102	ERR675686	Laboratory
g__UMGS1872___Mus_musculus_domesticus___1084	Mus_musculus_domesticus	ERR675686_bin.123	ERR675686	Laboratory
g__UMGS1872___Mus_musculus_domesticus___1085	Mus_musculus_domesticus	ERR675686_bin.99	ERR675686	Laboratory
s__CAG-873_sp009775275___Mus_musculus_domesticus___643	Mus_musculus_domesticus	ERR675687_bin.138	ERR675687	Laboratory
s__CAG-873_sp009775225___Mus_musculus_domesticus___656	Mus_musculus_domesticus	ERR675687_bin.37	ERR675687	Laboratory
g__Dysosmobacter___Mus_musculus_domesticus___3755	Mus_musculus_domesticus	ERR675687_bin.81	ERR675687	Laboratory
g__Lawsonibacter___Mus_musculus_domesticus___3282	Mus_musculus_domesticus	Flintia_butyricum_ERR1211980.scaffolds	Flintia	Laboratory
f__Garciellaceae___Mus_musculus_domesticus___6395	Mus_musculus_domesticus	Irregularibacter_muris_ERR1211993.scaffolds	Irregularibacter	Laboratory
s__Lactobacillus_rodentium___Mus_musculus_domesticus___418	Mus_musculus_domesticus	Lactobacillus_rodentium_ERR1212031.scaffolds	Lactobacillus	Wild
g__Paramuribaculum___Neotoma_lepida___2978	Neotoma_lepida	lepida_foregut_546_control_1	lepida	Ex-wild
g__Paramuribaculum___Neotoma_lepida___2979	Neotoma_lepida	lepida_foregut_546_control_10	lepida	Ex-wild
g__CAG-873___Neotoma_lepida___4346	Neotoma_lepida	lepida_foregut_546_control_13	lepida	Ex-wild
g__CAG-873___Neotoma_lepida___4347	Neotoma_lepida	lepida_foregut_546_control_14	lepida	Ex-wild
g__Paramuribaculum___Neotoma_lepida___2980	Neotoma_lepida	lepida_foregut_546_control_16	lepida	Ex-wild
g__CAG-485___Neotoma_lepida___4817	Neotoma_lepida	lepida_foregut_546_control_2	lepida	Ex-wild
g__Ruthenibacterium___Neotoma_lepida___2529	Neotoma_lepida	lepida_foregut_546_control_20	lepida	Ex-wild
g__CAG-485___Neotoma_lepida___4818	Neotoma_lepida	lepida_foregut_546_control_21	lepida	Ex-wild
g__Limosilactobacillus___Neotoma_lepida___3258	Neotoma_lepida	lepida_foregut_546_control_24	lepida	Ex-wild
g__Lactobacillus___Neotoma_lepida___3350	Neotoma_lepida	lepida_foregut_546_control_29	lepida	Ex-wild
g__Amulumruptor___Neotoma_lepida___5388	Neotoma_lepida	lepida_foregut_546_control_3	lepida	Ex-wild
g__Duncaniella___Neotoma_lepida___3935	Neotoma_lepida	lepida_foregut_546_control_30	lepida	Ex-wild
g__ZJ304___Neotoma_lepida___935	Neotoma_lepida	lepida_foregut_546_control_31	lepida	Ex-wild
g__Lactobacillus___Neotoma_lepida___3351	Neotoma_lepida	lepida_foregut_546_control_32	lepida	Ex-wild
g__Limosilactobacillus___Neotoma_lepida___3259	Neotoma_lepida	lepida_foregut_546_control_38	lepida	Ex-wild
g__Allobaculum___Neotoma_lepida___5419	Neotoma_lepida	lepida_foregut_546_control_4	lepida	Ex-wild
g__Limosilactobacillus___Neotoma_lepida___3260	Neotoma_lepida	lepida_foregut_546_control_47	lepida	Ex-wild
g__CAG-873___Neotoma_lepida___4348	Neotoma_lepida	lepida_foregut_546_control_5	lepida	Ex-wild
g__Duncaniella___Neotoma_lepida___3936	Neotoma_lepida	lepida_foregut_546_control_6	lepida	Ex-wild
g__CAG-1031___Neotoma_lepida___5162	Neotoma_lepida	lepida_foregut_546_control_7	lepida	Ex-wild
g__CAG-485___Neotoma_lepida___4819	Neotoma_lepida	lepida_foregut_546_control_8	lepida	Ex-wild
g__Muribaculum___Neotoma_lepida___3145	Neotoma_lepida	lepida_foregut_546_control_9	lepida	Ex-wild
g__CAG-485___Neotoma_lepida___4820	Neotoma_lepida	lepida_foregut_548_control_1	lepida	Ex-wild
g__ZJ304___Neotoma_lepida___936	Neotoma_lepida	lepida_foregut_548_control_10	lepida	Ex-wild
g__Paramuribaculum___Neotoma_lepida___2981	Neotoma_lepida	lepida_foregut_548_control_14	lepida	Ex-wild
g__HGM05190___Neotoma_lepida___3486	Neotoma_lepida	lepida_foregut_548_control_4	lepida	Ex-wild
g__CAG-485___Neotoma_lepida___4821	Neotoma_lepida	lepida_foregut_548_control_6	lepida	Ex-wild
g__Schaedlerella___Neotoma_lepida___2509	Neotoma_lepida	lepida_foregut_548_control_7	lepida	Ex-wild
g__Eubacterium_F___Neotoma_lepida___3681	Neotoma_lepida	lepida_foregut_548_control_8	lepida	Ex-wild
g__ZJ304___Neotoma_lepida___937	Neotoma_lepida	lepida_foregut_548_control_9	lepida	Ex-wild
f__Christensenellaceae___Neotoma_lepida___6424	Neotoma_lepida	lepida_foregut_566_control_1	lepida	Ex-wild
g__ZJ304___Neotoma_lepida___938	Neotoma_lepida	lepida_foregut_566_control_10	lepida	Ex-wild
g__Limosilactobacillus___Neotoma_lepida___3261	Neotoma_lepida	lepida_foregut_566_control_13	lepida	Ex-wild
g__ZJ304___Neotoma_lepida___939	Neotoma_lepida	lepida_foregut_566_control_17	lepida	Ex-wild
g__Eubacterium_F___Neotoma_lepida___3682	Neotoma_lepida	lepida_foregut_566_control_2	lepida	Ex-wild
f__Christensenellaceae___Neotoma_lepida___6425	Neotoma_lepida	lepida_foregut_566_control_6	lepida	Ex-wild
g__Lactobacillus___Neotoma_lepida___3352	Neotoma_lepida	lepida_foregut_566_control_7	lepida	Ex-wild
g__Limosilactobacillus___Neotoma_lepida___3262	Neotoma_lepida	lepida_foregut_566_control_8	lepida	Ex-wild
g__Lactobacillus___Neotoma_lepida___3353	Neotoma_lepida	lepida_foregut_566_control_9	lepida	Ex-wild
s__Cuneatibacter_caecimuris___Mus_musculus_domesticus___553	Mus_musculus_domesticus	Muricomitis_intestini_ERR1211983.scaffolds	Muricomitis	Laboratory
g__Duncaniella___Neotoma_albigula___3934	Neotoma_albigula	neotoma_albigula_1	neotoma	Wild
g__CAG-485___Neotoma_albigula___4814	Neotoma_albigula	neotoma_albigula_10	neotoma	Wild
g__Lactobacillus___Neotoma_albigula___3349	Neotoma_albigula	neotoma_albigula_12	neotoma	Wild
g__Treponema_D___Neotoma_albigula___2401	Neotoma_albigula	neotoma_albigula_2	neotoma	Wild
g__CAG-873___Neotoma_albigula___4344	Neotoma_albigula	neotoma_albigula_3	neotoma	Wild
g__CAG-873___Neotoma_albigula___4345	Neotoma_albigula	neotoma_albigula_4	neotoma	Wild
g__CAG-485___Neotoma_albigula___4815	Neotoma_albigula	neotoma_albigula_5	neotoma	Wild
g__UBA7050___Neotoma_albigula___1645	Neotoma_albigula	neotoma_albigula_6	neotoma	Wild
g__CAG-485___Neotoma_albigula___4816	Neotoma_albigula	neotoma_albigula_8	neotoma	Wild
g__Limosilactobacillus___Neotoma_albigula___3257	Neotoma_albigula	neotoma_albigula_9	neotoma	Wild
g__NK4A136___Neotoma_stephensi___3107	Neotoma_stephensi	neotoma_stephensi_cecum_1	neotoma	Wild
g__Agathobacter___Neotoma_stephensi___5563	Neotoma_stephensi	neotoma_stephensi_cecum_12	neotoma	Wild
g__CAG-603___Neotoma_stephensi___4478	Neotoma_stephensi	neotoma_stephensi_cecum_13	neotoma	Wild
g__UBA3282___Neotoma_stephensi___1918	Neotoma_stephensi	neotoma_stephensi_cecum_14	neotoma	Wild
g__Acetatifactor___Neotoma_stephensi___5746	Neotoma_stephensi	neotoma_stephensi_cecum_16	neotoma	Wild
g__UBA3282___Neotoma_stephensi___1919	Neotoma_stephensi	neotoma_stephensi_cecum_18	neotoma	Wild
f__Treponemataceae___Neotoma_stephensi___6027	Neotoma_stephensi	neotoma_stephensi_cecum_19	neotoma	Wild
g__CAG-303___Neotoma_stephensi___4971	Neotoma_stephensi	neotoma_stephensi_cecum_2	neotoma	Wild
g__ASF356___Neotoma_stephensi___5326	Neotoma_stephensi	neotoma_stephensi_cecum_20	neotoma	Wild
g__UBA11940___Neotoma_stephensi___2320	Neotoma_stephensi	neotoma_stephensi_cecum_21	neotoma	Wild
g__CAG-95___Neotoma_stephensi___4163	Neotoma_stephensi	neotoma_stephensi_cecum_22	neotoma	Wild
g__CAG-485___Neotoma_stephensi___4822	Neotoma_stephensi	neotoma_stephensi_cecum_23	neotoma	Wild
g__CAG-873___Neotoma_stephensi___4349	Neotoma_stephensi	neotoma_stephensi_cecum_24	neotoma	Wild
g__Eubacterium_F___Neotoma_stephensi___3683	Neotoma_stephensi	neotoma_stephensi_cecum_3	neotoma	Wild
g__Eubacterium_F___Neotoma_stephensi___3684	Neotoma_stephensi	neotoma_stephensi_cecum_4	neotoma	Wild
g__UBA11940___Neotoma_stephensi___2321	Neotoma_stephensi	neotoma_stephensi_cecum_5	neotoma	Wild
g__Acetatifactor___Neotoma_stephensi___5747	Neotoma_stephensi	neotoma_stephensi_cecum_6	neotoma	Wild
g__UBA3789___Neotoma_stephensi___1751	Neotoma_stephensi	neotoma_stephensi_cecum_7	neotoma	Wild
f__Lachnospiraceae___Neotoma_stephensi___6363	Neotoma_stephensi	neotoma_stephensi_cecum_8	neotoma	Wild
g__Acetatifactor___Neotoma_stephensi___5748	Neotoma_stephensi	neotoma_stephensi_cecum_9	neotoma	Wild
g__UBA2882___Neotoma_stephensi___2023	Neotoma_stephensi	neotoma_stephensi_foregut_1	neotoma	Wild
g__Eubacterium_R___Neotoma_stephensi___3568	Neotoma_stephensi	neotoma_stephensi_foregut_10	neotoma	Wild
g__UBA5026___Neotoma_stephensi___1708	Neotoma_stephensi	neotoma_stephensi_foregut_11	neotoma	Wild
g__CAG-485___Neotoma_stephensi___4823	Neotoma_stephensi	neotoma_stephensi_foregut_2	neotoma	Wild
g__Acetatifactor___Neotoma_stephensi___5749	Neotoma_stephensi	neotoma_stephensi_foregut_3	neotoma	Wild
g__CAG-1031___Neotoma_stephensi___5163	Neotoma_stephensi	neotoma_stephensi_foregut_4	neotoma	Wild
g__CAG-873___Neotoma_stephensi___4350	Neotoma_stephensi	neotoma_stephensi_foregut_5	neotoma	Wild
g__CAG-873___Neotoma_stephensi___4351	Neotoma_stephensi	neotoma_stephensi_foregut_6	neotoma	Wild
g__CAG-485___Neotoma_stephensi___4824	Neotoma_stephensi	neotoma_stephensi_foregut_7	neotoma	Wild
g__CAG-485___Neotoma_stephensi___4825	Neotoma_stephensi	neotoma_stephensi_foregut_8	neotoma	Wild
s__Parabacteroides_goldsteinii___Mus_musculus_domesticus___346	Mus_musculus_domesticus	Parabacteroides_goldsteinii_ERR1212016.scaffolds	Parabacteroides	Laboratory
s__Parvibacter_caecicola___Mus_musculus_domesticus___321	Mus_musculus_domesticus	Parvibacter_caecicola_ERR1212005.scaffolds	Parvibacter	Laboratory
g__Limosilactobacillus___Peromyscus_californicus___3263	Peromyscus_californicus	Pcalifornicus_1F_Bin_100_1	Pcalifornicus	Laboratory
s__Limosilactobacillus_vaginalis_A___Peromyscus_californicus___392	Peromyscus_californicus	Pcalifornicus_1F_Bin_100_2	Pcalifornicus	Laboratory
g__UBA7173___Peromyscus_californicus___1579	Peromyscus_californicus	Pcalifornicus_1F_Bin_101_2	Pcalifornicus	Laboratory
g__Alistipes___Peromyscus_californicus___5512	Peromyscus_californicus	Pcalifornicus_1F_Bin_108_1	Pcalifornicus	Laboratory
g__Alistipes___Peromyscus_californicus___5513	Peromyscus_californicus	Pcalifornicus_1F_Bin_108_2	Pcalifornicus	Laboratory
f__Lachnospiraceae___Peromyscus_californicus___6364	Peromyscus_californicus	Pcalifornicus_1F_Bin_109_1	Pcalifornicus	Laboratory
s__UBA3282_sp002490835___Peromyscus_californicus___168	Peromyscus_californicus	Pcalifornicus_1F_Bin_113	Pcalifornicus	Laboratory
f__Selenomonadaceae___Peromyscus_californicus___6029	Peromyscus_californicus	Pcalifornicus_1F_Bin_124_1	Pcalifornicus	Laboratory
g__CAG-485___Peromyscus_californicus___4826	Peromyscus_californicus	Pcalifornicus_1F_Bin_126_1	Pcalifornicus	Laboratory
s__Helicobacter_C_sp000765665___Peromyscus_californicus___442	Peromyscus_californicus	Pcalifornicus_1F_Bin_127_1	Pcalifornicus	Laboratory
g__CAG-273___Peromyscus_californicus___4982	Peromyscus_californicus	Pcalifornicus_1F_Bin_13	Pcalifornicus	Laboratory
g__Ruminococcus___Peromyscus_californicus___2595	Peromyscus_californicus	Pcalifornicus_1F_Bin_130_1	Pcalifornicus	Laboratory
g__Amulumruptor___Peromyscus_californicus___5389	Peromyscus_californicus	Pcalifornicus_1F_Bin_131_1	Pcalifornicus	Laboratory
g__Lactobacillus___Peromyscus_californicus___3354	Peromyscus_californicus	Pcalifornicus_1F_Bin_132_3	Pcalifornicus	Laboratory
g__Lactobacillus___Peromyscus_californicus___3355	Peromyscus_californicus	Pcalifornicus_1F_Bin_132_4	Pcalifornicus	Laboratory
g__Lactobacillus___Peromyscus_californicus___3356	Peromyscus_californicus	Pcalifornicus_1F_Bin_132_5	Pcalifornicus	Laboratory
g__Ruminiclostridium_E___Peromyscus_californicus___2647	Peromyscus_californicus	Pcalifornicus_1F_Bin_22	Pcalifornicus	Laboratory
g__UBA3282___Peromyscus_californicus___1920	Peromyscus_californicus	Pcalifornicus_1F_Bin_24_1	Pcalifornicus	Laboratory
g__Dorea___Peromyscus_californicus___3973	Peromyscus_californicus	Pcalifornicus_1F_Bin_24_3	Pcalifornicus	Laboratory
g__CAG-303___Peromyscus_californicus___4972	Peromyscus_californicus	Pcalifornicus_1F_Bin_25_1	Pcalifornicus	Laboratory
g__CAG-510___Peromyscus_californicus___4535	Peromyscus_californicus	Pcalifornicus_1F_Bin_25_2	Pcalifornicus	Laboratory
g__UBA946___Peromyscus_californicus___1422	Peromyscus_californicus	Pcalifornicus_1F_Bin_25_3	Pcalifornicus	Laboratory
g__CAG-115___Peromyscus_californicus___5128	Peromyscus_californicus	Pcalifornicus_1F_Bin_28_1	Pcalifornicus	Laboratory
g__Limosilactobacillus___Peromyscus_californicus___3264	Peromyscus_californicus	Pcalifornicus_1F_Bin_32	Pcalifornicus	Laboratory
g__Ileibacterium___Peromyscus_californicus___3440	Peromyscus_californicus	Pcalifornicus_1F_Bin_35	Pcalifornicus	Laboratory
g__Treponema_D___Peromyscus_californicus___2402	Peromyscus_californicus	Pcalifornicus_1F_Bin_37_1	Pcalifornicus	Laboratory
g__UBA11940___Peromyscus_californicus___2322	Peromyscus_californicus	Pcalifornicus_1F_Bin_39_1	Pcalifornicus	Laboratory
g__Alistipes___Peromyscus_californicus___5514	Peromyscus_californicus	Pcalifornicus_1F_Bin_44_1	Pcalifornicus	Laboratory
g__Alistipes___Peromyscus_californicus___5515	Peromyscus_californicus	Pcalifornicus_1F_Bin_44_2	Pcalifornicus	Laboratory
f__Christensenellaceae___Peromyscus_californicus___6426	Peromyscus_californicus	Pcalifornicus_1F_Bin_47_1	Pcalifornicus	Laboratory
g__Ileibacterium___Peromyscus_californicus___3441	Peromyscus_californicus	Pcalifornicus_1F_Bin_49_1	Pcalifornicus	Laboratory
g__Schaedlerella___Peromyscus_californicus___2510	Peromyscus_californicus	Pcalifornicus_1F_Bin_49_2	Pcalifornicus	Laboratory
g__UBA7182___Peromyscus_californicus___1462	Peromyscus_californicus	Pcalifornicus_1F_Bin_5_1	Pcalifornicus	Laboratory
f__Christensenellaceae___Peromyscus_californicus___6427	Peromyscus_californicus	Pcalifornicus_1F_Bin_50	Pcalifornicus	Laboratory
f__Mycoplasmoidaceae___Peromyscus_californicus___6224	Peromyscus_californicus	Pcalifornicus_1F_Bin_56_1	Pcalifornicus	Laboratory
g__Eubacterium_F___Peromyscus_californicus___3685	Peromyscus_californicus	Pcalifornicus_1F_Bin_57_1	Pcalifornicus	Laboratory
g__Dorea___Peromyscus_californicus___3974	Peromyscus_californicus	Pcalifornicus_1F_Bin_62_3	Pcalifornicus	Laboratory
g__CAG-475___Peromyscus_californicus___4921	Peromyscus_californicus	Pcalifornicus_1F_Bin_63	Pcalifornicus	Laboratory
g__UBA11940___Peromyscus_californicus___2323	Peromyscus_californicus	Pcalifornicus_1F_Bin_65	Pcalifornicus	Laboratory
s__UMGS268_sp900540705___Peromyscus_californicus___10	Peromyscus_californicus	Pcalifornicus_1F_Bin_66	Pcalifornicus	Laboratory
f__P3___Peromyscus_californicus___6173	Peromyscus_californicus	Pcalifornicus_1F_Bin_70_1	Pcalifornicus	Laboratory
f__P3___Peromyscus_californicus___6174	Peromyscus_californicus	Pcalifornicus_1F_Bin_70_2	Pcalifornicus	Laboratory
g__Acetatifactor___Peromyscus_californicus___5750	Peromyscus_californicus	Pcalifornicus_1F_Bin_72_1	Pcalifornicus	Laboratory
g__UBA3818___Peromyscus_californicus___1749	Peromyscus_californicus	Pcalifornicus_1F_Bin_72_2	Pcalifornicus	Laboratory
g__Eubacterium_F___Peromyscus_californicus___3686	Peromyscus_californicus	Pcalifornicus_1F_Bin_74_1	Pcalifornicus	Laboratory
g__CAG-485___Peromyscus_californicus___4827	Peromyscus_californicus	Pcalifornicus_1F_Bin_83_26	Pcalifornicus	Laboratory
g__CAG-485___Peromyscus_californicus___4828	Peromyscus_californicus	Pcalifornicus_1F_Bin_83_30	Pcalifornicus	Laboratory
g__Duncaniella___Peromyscus_californicus___3937	Peromyscus_californicus	Pcalifornicus_1F_Bin_83_31	Pcalifornicus	Laboratory
g__CAG-873___Peromyscus_californicus___4352	Peromyscus_californicus	Pcalifornicus_1F_Bin_83_43	Pcalifornicus	Laboratory
g__UBA2866___Peromyscus_californicus___2076	Peromyscus_californicus	Pcalifornicus_1F_Bin_88	Pcalifornicus	Laboratory
g__UBA7173___Peromyscus_californicus___1580	Peromyscus_californicus	Pcalifornicus_1F_Bin_9_1	Pcalifornicus	Laboratory
s__CAG-873_sp001689665___Peromyscus_californicus___673	Peromyscus_californicus	Pcalifornicus_1F_Bin_90_1	Pcalifornicus	Laboratory
g__CAG-485___Peromyscus_californicus___4829	Peromyscus_californicus	Pcalifornicus_1F_Bin_90_10	Pcalifornicus	Laboratory
g__CAG-873___Peromyscus_californicus___4353	Peromyscus_californicus	Pcalifornicus_1F_Bin_90_3	Pcalifornicus	Laboratory
s__Duncaniella_sp001689495___Peromyscus_californicus___524	Peromyscus_californicus	Pcalifornicus_1F_Bin_90_8	Pcalifornicus	Laboratory
g__Duncaniella___Peromyscus_californicus___3938	Peromyscus_californicus	Pcalifornicus_1F_Bin_90_9	Pcalifornicus	Laboratory
s__Bifidobacterium_globosum___Peromyscus_californicus___783	Peromyscus_californicus	Pcalifornicus_1F_Bin_93	Pcalifornicus	Laboratory
g__NM07-P-09___Peromyscus_californicus___3096	Peromyscus_californicus	Pcalifornicus_1F_Bin_94	Pcalifornicus	Laboratory
s__CAG-127_sp002493625___Peromyscus_californicus___764	Peromyscus_californicus	Pcalifornicus_1F_Bin_95_1	Pcalifornicus	Laboratory
g__CAG-194___Peromyscus_californicus___5036	Peromyscus_californicus	Pcalifornicus_1F_Bin_95_2	Pcalifornicus	Laboratory
g__CAG-353___Peromyscus_californicus___4946	Peromyscus_californicus	Pcalifornicus_1F_Bin_95_3	Pcalifornicus	Laboratory
f__UBA4651___Peromyscus_californicus___5986	Peromyscus_californicus	Pcalifornicus_1F_Bin_96	Pcalifornicus	Laboratory
f__Christensenellaceae___Peromyscus_californicus___6428	Peromyscus_californicus	Pcalifornicus_1F_Bin_98_1	Pcalifornicus	Laboratory
g__Acetatifactor___Peromyscus_californicus___5751	Peromyscus_californicus	Pcalifornicus_1F_Bin_99	Pcalifornicus	Laboratory
g__TF01-11___Peromyscus_eremicus___2461	Peromyscus_eremicus	Peremicus_3F_Bin_0	Peremicus	Laboratory
g__UBA2866___Peromyscus_eremicus___2079	Peromyscus_eremicus	Peremicus_3F_Bin_108_1	Peremicus	Laboratory
g__UBA2866___Peromyscus_eremicus___2077	Peromyscus_eremicus	Peremicus_3F_Bin_108_12	Peremicus	Laboratory
g__UBA2866___Peromyscus_eremicus___2078	Peromyscus_eremicus	Peremicus_3F_Bin_108_13	Peremicus	Laboratory
g__UBA2866___Peromyscus_eremicus___2080	Peromyscus_eremicus	Peremicus_3F_Bin_108_3	Peremicus	Laboratory
g__CAG-557___Peromyscus_eremicus___4524	Peromyscus_eremicus	Peremicus_3F_Bin_108_4	Peremicus	Laboratory
g__UBA2866___Peromyscus_eremicus___2081	Peromyscus_eremicus	Peremicus_3F_Bin_108_6	Peremicus	Laboratory
g__UBA2866___Peromyscus_eremicus___2082	Peromyscus_eremicus	Peremicus_3F_Bin_108_7	Peremicus	Laboratory
g__UBA2866___Peromyscus_eremicus___2083	Peromyscus_eremicus	Peremicus_3F_Bin_108_8	Peremicus	Laboratory
f__CAG-552___Peromyscus_eremicus___6509	Peromyscus_eremicus	Peremicus_3F_Bin_11	Peremicus	Laboratory
g__CAG-1031___Peromyscus_eremicus___5164	Peromyscus_eremicus	Peremicus_3F_Bin_114	Peremicus	Laboratory
g__Prevotellamassilia___Peromyscus_eremicus___2846	Peromyscus_eremicus	Peremicus_3F_Bin_115_1	Peremicus	Laboratory
g__Alistipes___Peromyscus_eremicus___5516	Peromyscus_eremicus	Peremicus_3F_Bin_118_1	Peremicus	Laboratory
g__Alistipes___Peromyscus_eremicus___5517	Peromyscus_eremicus	Peremicus_3F_Bin_118_2	Peremicus	Laboratory
g__Dorea___Peromyscus_eremicus___3975	Peromyscus_eremicus	Peremicus_3F_Bin_119_6	Peremicus	Laboratory
g__Dorea___Peromyscus_eremicus___3976	Peromyscus_eremicus	Peremicus_3F_Bin_124_2	Peremicus	Laboratory
g__CAG-485___Peromyscus_eremicus___4830	Peromyscus_eremicus	Peremicus_3F_Bin_125_11	Peremicus	Laboratory
g__Paramuribaculum___Peromyscus_eremicus___2982	Peromyscus_eremicus	Peremicus_3F_Bin_125_12	Peremicus	Laboratory
s__Duncaniella_sp001689495___Peromyscus_eremicus___525	Peromyscus_eremicus	Peremicus_3F_Bin_125_25	Peremicus	Laboratory
g__CAG-485___Peromyscus_eremicus___4831	Peromyscus_eremicus	Peremicus_3F_Bin_125_26	Peremicus	Laboratory
g__CAG-485___Peromyscus_eremicus___4832	Peromyscus_eremicus	Peremicus_3F_Bin_125_27	Peremicus	Laboratory
g__Duncaniella___Peromyscus_eremicus___3939	Peromyscus_eremicus	Peremicus_3F_Bin_125_29	Peremicus	Laboratory
g__UBA7173___Peromyscus_eremicus___1581	Peromyscus_eremicus	Peremicus_3F_Bin_125_3	Peremicus	Laboratory
g__CAG-873___Peromyscus_eremicus___4354	Peromyscus_eremicus	Peremicus_3F_Bin_125_30	Peremicus	Laboratory
g__Duncaniella___Peromyscus_eremicus___3940	Peromyscus_eremicus	Peremicus_3F_Bin_125_31	Peremicus	Laboratory
g__Duncaniella___Peromyscus_eremicus___3941	Peromyscus_eremicus	Peremicus_3F_Bin_125_32	Peremicus	Laboratory
g__CAG-873___Peromyscus_eremicus___4356	Peromyscus_eremicus	Peremicus_3F_Bin_125_4	Peremicus	Laboratory
s__Muribaculum_sp002492595___Peromyscus_eremicus___370	Peromyscus_eremicus	Peremicus_3F_Bin_125_40	Peremicus	Laboratory
g__CAG-873___Peromyscus_eremicus___4355	Peromyscus_eremicus	Peremicus_3F_Bin_125_47	Peremicus	Laboratory
g__CAG-873___Peromyscus_eremicus___4357	Peromyscus_eremicus	Peremicus_3F_Bin_125_5	Peremicus	Laboratory
g__CAG-485___Peromyscus_eremicus___4833	Peromyscus_eremicus	Peremicus_3F_Bin_125_6	Peremicus	Laboratory
g__CAG-485___Peromyscus_eremicus___4834	Peromyscus_eremicus	Peremicus_3F_Bin_125_8	Peremicus	Laboratory
g__Prevotella___Peromyscus_eremicus___2871	Peromyscus_eremicus	Peremicus_3F_Bin_131_1	Peremicus	Laboratory
g__CAG-873___Peromyscus_eremicus___4358	Peromyscus_eremicus	Peremicus_3F_Bin_131_4	Peremicus	Laboratory
f__Mycoplasmoidaceae___Peromyscus_eremicus___6225	Peromyscus_eremicus	Peremicus_3F_Bin_132_1	Peremicus	Laboratory
f__Lachnospiraceae___Peromyscus_eremicus___6365	Peromyscus_eremicus	Peremicus_3F_Bin_134	Peremicus	Laboratory
g__UMGS268___Peromyscus_eremicus___1045	Peromyscus_eremicus	Peremicus_3F_Bin_19_1	Peremicus	Laboratory
g__CAG-582___Peromyscus_eremicus___4513	Peromyscus_eremicus	Peremicus_3F_Bin_19_2	Peremicus	Laboratory
g__CAG-1435___Peromyscus_eremicus___5078	Peromyscus_eremicus	Peremicus_3F_Bin_20_1	Peremicus	Laboratory
g__UBA11940___Peromyscus_eremicus___2324	Peromyscus_eremicus	Peremicus_3F_Bin_20_2	Peremicus	Laboratory
f__Borkfalkiaceae___Peromyscus_eremicus___6583	Peromyscus_eremicus	Peremicus_3F_Bin_20_3	Peremicus	Laboratory
g__CAG-873___Peromyscus_eremicus___4359	Peromyscus_eremicus	Peremicus_3F_Bin_21	Peremicus	Laboratory
f__CAG-274___Peromyscus_eremicus___6545	Peromyscus_eremicus	Peremicus_3F_Bin_24	Peremicus	Laboratory
g__Butyricicoccus___Peromyscus_eremicus___5200	Peromyscus_eremicus	Peremicus_3F_Bin_26_1	Peremicus	Laboratory
f__Selenomonadaceae___Peromyscus_eremicus___6030	Peromyscus_eremicus	Peremicus_3F_Bin_29_1	Peremicus	Laboratory
f__Oscillospiraceae___Peromyscus_eremicus___6205	Peromyscus_eremicus	Peremicus_3F_Bin_29_9	Peremicus	Laboratory
f__Mycoplasmoidaceae___Peromyscus_eremicus___6226	Peromyscus_eremicus	Peremicus_3F_Bin_30	Peremicus	Laboratory
g__Butyrivibrio_A___Peromyscus_eremicus___5195	Peromyscus_eremicus	Peremicus_3F_Bin_37_1	Peremicus	Laboratory
f__Lachnospiraceae___Peromyscus_eremicus___6366	Peromyscus_eremicus	Peremicus_3F_Bin_37_2	Peremicus	Laboratory
g__Desulfovibrio___Peromyscus_eremicus___4019	Peromyscus_eremicus	Peremicus_3F_Bin_40	Peremicus	Laboratory
s__CAG-873_sp001689665___Peromyscus_eremicus___674	Peromyscus_eremicus	Peremicus_3F_Bin_45_4	Peremicus	Laboratory
g__CAG-485___Peromyscus_eremicus___4835	Peromyscus_eremicus	Peremicus_3F_Bin_45_6	Peremicus	Laboratory
g__Limosilactobacillus___Peromyscus_eremicus___3265	Peromyscus_eremicus	Peremicus_3F_Bin_47_4	Peremicus	Laboratory
g__Limosilactobacillus___Peromyscus_eremicus___3266	Peromyscus_eremicus	Peremicus_3F_Bin_47_5	Peremicus	Laboratory
g__CAG-590___Peromyscus_eremicus___4491	Peromyscus_eremicus	Peremicus_3F_Bin_5_1	Peremicus	Laboratory
g__Acetatifactor___Peromyscus_eremicus___5752	Peromyscus_eremicus	Peremicus_3F_Bin_5_2	Peremicus	Laboratory
g__Kineothrix___Peromyscus_eremicus___3420	Peromyscus_eremicus	Peremicus_3F_Bin_5_3	Peremicus	Laboratory
g__Bacteroides___Peromyscus_eremicus___5238	Peromyscus_eremicus	Peremicus_3F_Bin_54	Peremicus	Laboratory
g__Acetatifactor___Peromyscus_eremicus___5753	Peromyscus_eremicus	Peremicus_3F_Bin_58_1	Peremicus	Laboratory
g__CAG-485___Peromyscus_eremicus___4837	Peromyscus_eremicus	Peremicus_3F_Bin_65_1	Peremicus	Laboratory
g__CAG-873___Peromyscus_eremicus___4360	Peromyscus_eremicus	Peremicus_3F_Bin_65_10	Peremicus	Laboratory
g__CAG-873___Peromyscus_eremicus___4361	Peromyscus_eremicus	Peremicus_3F_Bin_65_11	Peremicus	Laboratory
g__CAG-873___Peromyscus_eremicus___4362	Peromyscus_eremicus	Peremicus_3F_Bin_65_12	Peremicus	Laboratory
g__Prevotella___Peromyscus_eremicus___2872	Peromyscus_eremicus	Peremicus_3F_Bin_65_13	Peremicus	Laboratory
g__UBA7173___Peromyscus_eremicus___1582	Peromyscus_eremicus	Peremicus_3F_Bin_65_14	Peremicus	Laboratory
g__CAG-873___Peromyscus_eremicus___4363	Peromyscus_eremicus	Peremicus_3F_Bin_65_15	Peremicus	Laboratory
g__CAG-873___Peromyscus_eremicus___4364	Peromyscus_eremicus	Peremicus_3F_Bin_65_16	Peremicus	Laboratory
g__CAG-485___Peromyscus_eremicus___4836	Peromyscus_eremicus	Peremicus_3F_Bin_65_17	Peremicus	Laboratory
f__Muribaculaceae___Peromyscus_eremicus___6234	Peromyscus_eremicus	Peremicus_3F_Bin_65_20	Peremicus	Laboratory
g__CAG-485___Peromyscus_eremicus___4838	Peromyscus_eremicus	Peremicus_3F_Bin_65_25	Peremicus	Laboratory
g__Amulumruptor___Peromyscus_eremicus___5390	Peromyscus_eremicus	Peremicus_3F_Bin_65_26	Peremicus	Laboratory
g__CAG-873___Peromyscus_eremicus___4365	Peromyscus_eremicus	Peremicus_3F_Bin_65_4	Peremicus	Laboratory
g__CAG-873___Peromyscus_eremicus___4366	Peromyscus_eremicus	Peremicus_3F_Bin_65_5	Peremicus	Laboratory
g__CAG-873___Peromyscus_eremicus___4367	Peromyscus_eremicus	Peremicus_3F_Bin_65_6	Peremicus	Laboratory
g__CAG-485___Peromyscus_eremicus___4839	Peromyscus_eremicus	Peremicus_3F_Bin_65_7	Peremicus	Laboratory
g__Amulumruptor___Peromyscus_eremicus___5391	Peromyscus_eremicus	Peremicus_3F_Bin_65_8	Peremicus	Laboratory
g__UBA9475___Peromyscus_eremicus___1390	Peromyscus_eremicus	Peremicus_3F_Bin_66_1	Peremicus	Laboratory
g__TF01-11___Peromyscus_eremicus___2462	Peromyscus_eremicus	Peremicus_3F_Bin_7_1	Peremicus	Laboratory
g__ASF356___Peromyscus_eremicus___5327	Peromyscus_eremicus	Peremicus_3F_Bin_7_2	Peremicus	Laboratory
g__CAG-194___Peromyscus_eremicus___5037	Peromyscus_eremicus	Peremicus_3F_Bin_7_3	Peremicus	Laboratory
g__Lactobacillus___Peromyscus_eremicus___3357	Peromyscus_eremicus	Peremicus_3F_Bin_70_1	Peremicus	Laboratory
f__P3___Peromyscus_eremicus___6175	Peromyscus_eremicus	Peremicus_3F_Bin_70_3	Peremicus	Laboratory
g__UBA3282___Peromyscus_eremicus___1921	Peromyscus_eremicus	Peremicus_3F_Bin_72_18	Peremicus	Laboratory
s__CAG-127_sp002493625___Peromyscus_eremicus___765	Peromyscus_eremicus	Peremicus_3F_Bin_73	Peremicus	Laboratory
g__Akkermansia___Peromyscus_eremicus___5553	Peromyscus_eremicus	Peremicus_3F_Bin_76_1	Peremicus	Laboratory
g__UBA3282___Peromyscus_eremicus___1922	Peromyscus_eremicus	Peremicus_3F_Bin_76_2	Peremicus	Laboratory
g__Eubacterium_F___Peromyscus_eremicus___3687	Peromyscus_eremicus	Peremicus_3F_Bin_76_3	Peremicus	Laboratory
g__RC9___Peromyscus_eremicus___2785	Peromyscus_eremicus	Peremicus_3F_Bin_76_4	Peremicus	Laboratory
f__Lachnospiraceae___Peromyscus_eremicus___6367	Peromyscus_eremicus	Peremicus_3F_Bin_76_5	Peremicus	Laboratory
o__Paracaedibacterales___Peromyscus_eremicus___917	Peromyscus_eremicus	Peremicus_3F_Bin_81_1	Peremicus	Laboratory
g__Helicobacter_D___Peromyscus_eremicus___3492	Peromyscus_eremicus	Peremicus_3F_Bin_81_2	Peremicus	Laboratory
g__Anaerotignum___Peromyscus_eremicus___5359	Peromyscus_eremicus	Peremicus_3F_Bin_84	Peremicus	Laboratory
g__UMGS1994___Peromyscus_eremicus___1055	Peromyscus_eremicus	Peremicus_3F_Bin_85_15	Peremicus	Laboratory
g__UBA7001___Peromyscus_eremicus___1677	Peromyscus_eremicus	Peremicus_3F_Bin_85_4	Peremicus	Laboratory
g__UMGS268___Peromyscus_eremicus___1046	Peromyscus_eremicus	Peremicus_3F_Bin_85_5	Peremicus	Laboratory
g__UMGS1872___Peromyscus_eremicus___1143	Peromyscus_eremicus	Peremicus_3F_Bin_86_16	Peremicus	Laboratory
f__Oscillospiraceae___Peromyscus_eremicus___6206	Peromyscus_eremicus	Peremicus_3F_Bin_87_4	Peremicus	Laboratory
g__Treponema_D___Peromyscus_eremicus___2403	Peromyscus_eremicus	Peremicus_3F_Bin_88_1	Peremicus	Laboratory
f__UBA3830___Peromyscus_eremicus___5989	Peromyscus_eremicus	Peremicus_3F_Bin_88_2	Peremicus	Laboratory
g__CAG-411___Peromyscus_eremicus___4933	Peromyscus_eremicus	Peremicus_3F_Bin_91_1	Peremicus	Laboratory
s__UMGS268_sp900540705___Peromyscus_eremicus___11	Peromyscus_eremicus	Peremicus_3F_Bin_91_2	Peremicus	Laboratory
f__CAG-314___Peromyscus_eremicus___6537	Peromyscus_eremicus	Peremicus_3F_Bin_96_2	Peremicus	Laboratory
g__Desulfovibrio___Peromyscus_eremicus___4020	Peromyscus_eremicus	Peremicus_3F_Bin_98	Peremicus	Laboratory
g__Desulfovibrio___Peromyscus_leucopus___4021	Peromyscus_leucopus	Pleucopus_3F_Bin_1	Pleucopus	Laboratory
g__Amulumruptor___Peromyscus_leucopus___5392	Peromyscus_leucopus	Pleucopus_3F_Bin_115_1	Pleucopus	Laboratory
g__CAG-485___Peromyscus_leucopus___4840	Peromyscus_leucopus	Pleucopus_3F_Bin_115_2	Pleucopus	Laboratory
g__UBA7182___Peromyscus_leucopus___1463	Peromyscus_leucopus	Pleucopus_3F_Bin_117_2	Pleucopus	Laboratory
g__CAG-485___Peromyscus_leucopus___4841	Peromyscus_leucopus	Pleucopus_3F_Bin_12_1	Pleucopus	Laboratory
s__CAG-873_sp002491245___Peromyscus_leucopus___668	Peromyscus_leucopus	Pleucopus_3F_Bin_12_2	Pleucopus	Laboratory
g__TF01-11___Peromyscus_leucopus___2463	Peromyscus_leucopus	Pleucopus_3F_Bin_13_2	Pleucopus	Laboratory
s__Muribaculum_arabinoxylanisolvens___Peromyscus_leucopus___378	Peromyscus_leucopus	Pleucopus_3F_Bin_23_1	Pleucopus	Laboratory
g__CAG-873___Peromyscus_leucopus___4368	Peromyscus_leucopus	Pleucopus_3F_Bin_23_10	Pleucopus	Laboratory
g__Duncaniella___Peromyscus_leucopus___3942	Peromyscus_leucopus	Pleucopus_3F_Bin_23_5	Pleucopus	Laboratory
g__UBA7173___Peromyscus_leucopus___1583	Peromyscus_leucopus	Pleucopus_3F_Bin_23_7	Pleucopus	Laboratory
g__CAG-873___Peromyscus_leucopus___4369	Peromyscus_leucopus	Pleucopus_3F_Bin_23_8	Pleucopus	Laboratory
g__UBA7173___Peromyscus_leucopus___1584	Peromyscus_leucopus	Pleucopus_3F_Bin_23_9	Pleucopus	Laboratory
g__Helicobacter_D___Peromyscus_leucopus___3493	Peromyscus_leucopus	Pleucopus_3F_Bin_24_1	Pleucopus	Laboratory
g__TF01-11___Peromyscus_leucopus___2464	Peromyscus_leucopus	Pleucopus_3F_Bin_24_2	Pleucopus	Laboratory
f__Mycoplasmoidaceae___Peromyscus_leucopus___6227	Peromyscus_leucopus	Pleucopus_3F_Bin_34	Pleucopus	Laboratory
g__Acetatifactor___Peromyscus_leucopus___5754	Peromyscus_leucopus	Pleucopus_3F_Bin_35_1	Pleucopus	Laboratory
f__Oscillospiraceae___Peromyscus_leucopus___6207	Peromyscus_leucopus	Pleucopus_3F_Bin_38_3	Pleucopus	Laboratory
g__CAG-873___Peromyscus_leucopus___4370	Peromyscus_leucopus	Pleucopus_3F_Bin_41_1	Pleucopus	Laboratory
g__CAG-873___Peromyscus_leucopus___4371	Peromyscus_leucopus	Pleucopus_3F_Bin_41_2	Pleucopus	Laboratory
s__Duncaniella_sp001689495___Peromyscus_leucopus___526	Peromyscus_leucopus	Pleucopus_3F_Bin_41_4	Pleucopus	Laboratory
g__Eubacterium_F___Peromyscus_leucopus___3688	Peromyscus_leucopus	Pleucopus_3F_Bin_45_1	Pleucopus	Laboratory
f__Selenomonadaceae___Peromyscus_leucopus___6031	Peromyscus_leucopus	Pleucopus_3F_Bin_48_2	Pleucopus	Laboratory
g__Duncaniella___Peromyscus_leucopus___3943	Peromyscus_leucopus	Pleucopus_3F_Bin_5_1	Pleucopus	Laboratory
g__Paramuribaculum___Peromyscus_leucopus___2983	Peromyscus_leucopus	Pleucopus_3F_Bin_5_2	Pleucopus	Laboratory
g__COE1___Peromyscus_leucopus___4090	Peromyscus_leucopus	Pleucopus_3F_Bin_54	Pleucopus	Laboratory
s__Bifidobacterium_globosum___Peromyscus_leucopus___784	Peromyscus_leucopus	Pleucopus_3F_Bin_55	Pleucopus	Laboratory
g__CAG-873___Peromyscus_leucopus___4372	Peromyscus_leucopus	Pleucopus_3F_Bin_57	Pleucopus	Laboratory
g__CAG-95___Peromyscus_leucopus___4164	Peromyscus_leucopus	Pleucopus_3F_Bin_58	Pleucopus	Laboratory
g__UMGS1994___Peromyscus_leucopus___1056	Peromyscus_leucopus	Pleucopus_3F_Bin_61_3	Pleucopus	Laboratory
g__Eubacterium_G___Peromyscus_leucopus___3643	Peromyscus_leucopus	Pleucopus_3F_Bin_64_1	Pleucopus	Laboratory
g__CAG-1031___Peromyscus_leucopus___5165	Peromyscus_leucopus	Pleucopus_3F_Bin_71_1	Pleucopus	Laboratory
g__Amulumruptor___Peromyscus_leucopus___5393	Peromyscus_leucopus	Pleucopus_3F_Bin_71_2	Pleucopus	Laboratory
f__Lachnospiraceae___Peromyscus_leucopus___6368	Peromyscus_leucopus	Pleucopus_3F_Bin_73_2	Pleucopus	Laboratory
s__Ligilactobacillus_animalis___Peromyscus_leucopus___406	Peromyscus_leucopus	Pleucopus_3F_Bin_79	Pleucopus	Laboratory
g__CAG-485___Peromyscus_leucopus___4843	Peromyscus_leucopus	Pleucopus_3F_Bin_81_1	Pleucopus	Laboratory
g__Paramuribaculum___Peromyscus_leucopus___2984	Peromyscus_leucopus	Pleucopus_3F_Bin_81_10	Pleucopus	Laboratory
g__CAG-873___Peromyscus_leucopus___4373	Peromyscus_leucopus	Pleucopus_3F_Bin_81_14	Pleucopus	Laboratory
g__Duncaniella___Peromyscus_leucopus___3944	Peromyscus_leucopus	Pleucopus_3F_Bin_81_15	Pleucopus	Laboratory
g__Paramuribaculum___Peromyscus_leucopus___2985	Peromyscus_leucopus	Pleucopus_3F_Bin_81_16	Pleucopus	Laboratory
s__CAG-873_sp001689665___Peromyscus_leucopus___675	Peromyscus_leucopus	Pleucopus_3F_Bin_81_17	Pleucopus	Laboratory
g__CAG-485___Peromyscus_leucopus___4842	Peromyscus_leucopus	Pleucopus_3F_Bin_81_18	Pleucopus	Laboratory
g__Prevotellamassilia___Peromyscus_leucopus___2847	Peromyscus_leucopus	Pleucopus_3F_Bin_81_2	Pleucopus	Laboratory
g__CAG-485___Peromyscus_leucopus___4844	Peromyscus_leucopus	Pleucopus_3F_Bin_81_22	Pleucopus	Laboratory
g__CAG-873___Peromyscus_leucopus___4374	Peromyscus_leucopus	Pleucopus_3F_Bin_81_25	Pleucopus	Laboratory
g__CAG-485___Peromyscus_leucopus___4845	Peromyscus_leucopus	Pleucopus_3F_Bin_81_3	Pleucopus	Laboratory
g__CAG-873___Peromyscus_leucopus___4375	Peromyscus_leucopus	Pleucopus_3F_Bin_81_4	Pleucopus	Laboratory
g__Paramuribaculum___Peromyscus_leucopus___2986	Peromyscus_leucopus	Pleucopus_3F_Bin_81_6	Pleucopus	Laboratory
g__Duncaniella___Peromyscus_leucopus___3945	Peromyscus_leucopus	Pleucopus_3F_Bin_81_7	Pleucopus	Laboratory
g__CAG-873___Peromyscus_leucopus___4376	Peromyscus_leucopus	Pleucopus_3F_Bin_81_8	Pleucopus	Laboratory
g__Paramuribaculum___Peromyscus_leucopus___2987	Peromyscus_leucopus	Pleucopus_3F_Bin_81_9	Pleucopus	Laboratory
g__UBA7173___Peromyscus_leucopus___1585	Peromyscus_leucopus	Pleucopus_3F_Bin_83_1	Pleucopus	Laboratory
g__Eubacterium_J___Peromyscus_leucopus___3619	Peromyscus_leucopus	Pleucopus_3F_Bin_84_3	Pleucopus	Laboratory
g__14-2___Peromyscus_leucopus___5937	Peromyscus_leucopus	Pleucopus_3F_Bin_84_8	Pleucopus	Laboratory
s__Limosilactobacillus_reuteri___Peromyscus_leucopus___398	Peromyscus_leucopus	Pleucopus_3F_Bin_85_1	Pleucopus	Laboratory
g__Lactobacillus___Peromyscus_leucopus___3358	Peromyscus_leucopus	Pleucopus_3F_Bin_85_2	Pleucopus	Laboratory
s__Lactobacillus_johnsonii___Peromyscus_leucopus___419	Peromyscus_leucopus	Pleucopus_3F_Bin_85_3	Pleucopus	Laboratory
g__Prevotella___Peromyscus_leucopus___2873	Peromyscus_leucopus	Pleucopus_3F_Bin_89	Pleucopus	Laboratory
s__Prevotella_sp004792655___Peromyscus_leucopus___303	Peromyscus_leucopus	Pleucopus_3F_Bin_90_1	Pleucopus	Laboratory
g__Mailhella___Peromyscus_leucopus___3242	Peromyscus_leucopus	Pleucopus_3F_Bin_91_1	Pleucopus	Laboratory
g__UBA2882___Peromyscus_leucopus___2024	Peromyscus_leucopus	Pleucopus_3F_Bin_91_2	Pleucopus	Laboratory
f__Lachnospiraceae___Peromyscus_leucopus___6369	Peromyscus_leucopus	Pleucopus_3F_Bin_91_3	Pleucopus	Laboratory
g__AM07-15___Peromyscus_leucopus___5409	Peromyscus_leucopus	Pleucopus_3F_Bin_93_1	Pleucopus	Laboratory
g__Oscillibacter___Peromyscus_leucopus___3038	Peromyscus_leucopus	Pleucopus_3F_Bin_93_3	Pleucopus	Laboratory
s__Ileibacterium_valens___Peromyscus_leucopus___435	Peromyscus_leucopus	Pleucopus_3F_Bin_95	Pleucopus	Laboratory
g__Amulumruptor___Peromyscus_maniculatus___5394	Peromyscus_maniculatus	Pmaniculatus_1F_Bin_10_1	Pmaniculatus	Laboratory
g__Lactobacillus___Peromyscus_maniculatus___3359	Peromyscus_maniculatus	Pmaniculatus_1F_Bin_105_1	Pmaniculatus	Laboratory
f__Lachnospiraceae___Peromyscus_maniculatus___6370	Peromyscus_maniculatus	Pmaniculatus_1F_Bin_110	Pmaniculatus	Laboratory
s__Prevotella_sp004792655___Peromyscus_maniculatus___304	Peromyscus_maniculatus	Pmaniculatus_1F_Bin_112_1	Pmaniculatus	Laboratory
g__43-108___Peromyscus_maniculatus___5788	Peromyscus_maniculatus	Pmaniculatus_1F_Bin_114_1	Pmaniculatus	Laboratory
g__CAG-115___Peromyscus_maniculatus___5129	Peromyscus_maniculatus	Pmaniculatus_1F_Bin_115	Pmaniculatus	Laboratory
g__Amulumruptor___Peromyscus_maniculatus___5395	Peromyscus_maniculatus	Pmaniculatus_1F_Bin_14_1	Pmaniculatus	Laboratory
g__CAG-873___Peromyscus_maniculatus___4377	Peromyscus_maniculatus	Pmaniculatus_1F_Bin_23_1	Pmaniculatus	Laboratory
g__Duncaniella___Peromyscus_maniculatus___3946	Peromyscus_maniculatus	Pmaniculatus_1F_Bin_23_3	Pmaniculatus	Laboratory
g__CAG-873___Peromyscus_maniculatus___4378	Peromyscus_maniculatus	Pmaniculatus_1F_Bin_23_5	Pmaniculatus	Laboratory
g__Duncaniella___Peromyscus_maniculatus___3947	Peromyscus_maniculatus	Pmaniculatus_1F_Bin_32_11	Pmaniculatus	Laboratory
g__CAG-485___Peromyscus_maniculatus___4846	Peromyscus_maniculatus	Pmaniculatus_1F_Bin_32_14	Pmaniculatus	Laboratory
g__Paramuribaculum___Peromyscus_maniculatus___2988	Peromyscus_maniculatus	Pmaniculatus_1F_Bin_32_15	Pmaniculatus	Laboratory
g__CAG-873___Peromyscus_maniculatus___4379	Peromyscus_maniculatus	Pmaniculatus_1F_Bin_32_18	Pmaniculatus	Laboratory
g__CAG-873___Peromyscus_maniculatus___4380	Peromyscus_maniculatus	Pmaniculatus_1F_Bin_32_19	Pmaniculatus	Laboratory
g__Paramuribaculum___Peromyscus_maniculatus___2989	Peromyscus_maniculatus	Pmaniculatus_1F_Bin_32_20	Pmaniculatus	Laboratory
g__CAG-485___Peromyscus_maniculatus___4847	Peromyscus_maniculatus	Pmaniculatus_1F_Bin_32_24	Pmaniculatus	Laboratory
g__CAG-485___Peromyscus_maniculatus___4848	Peromyscus_maniculatus	Pmaniculatus_1F_Bin_32_26	Pmaniculatus	Laboratory
g__UBA7173___Peromyscus_maniculatus___1586	Peromyscus_maniculatus	Pmaniculatus_1F_Bin_32_28	Pmaniculatus	Laboratory
g__Paramuribaculum___Peromyscus_maniculatus___2990	Peromyscus_maniculatus	Pmaniculatus_1F_Bin_32_3	Pmaniculatus	Laboratory
s__Duncaniella_sp001689495___Peromyscus_maniculatus___527	Peromyscus_maniculatus	Pmaniculatus_1F_Bin_32_31	Pmaniculatus	Laboratory
g__Amulumruptor___Peromyscus_maniculatus___5396	Peromyscus_maniculatus	Pmaniculatus_1F_Bin_32_32	Pmaniculatus	Laboratory
g__UBA7173___Peromyscus_maniculatus___1587	Peromyscus_maniculatus	Pmaniculatus_1F_Bin_32_33	Pmaniculatus	Laboratory
g__Duncaniella___Peromyscus_maniculatus___3948	Peromyscus_maniculatus	Pmaniculatus_1F_Bin_32_36	Pmaniculatus	Laboratory
s__CAG-873_sp001689665___Peromyscus_maniculatus___676	Peromyscus_maniculatus	Pmaniculatus_1F_Bin_32_37	Pmaniculatus	Laboratory
g__CAG-873___Peromyscus_maniculatus___4381	Peromyscus_maniculatus	Pmaniculatus_1F_Bin_32_38	Pmaniculatus	Laboratory
g__UBA3282___Peromyscus_maniculatus___1923	Peromyscus_maniculatus	Pmaniculatus_1F_Bin_38_1	Pmaniculatus	Laboratory
g__Allobaculum___Peromyscus_maniculatus___5420	Peromyscus_maniculatus	Pmaniculatus_1F_Bin_50	Pmaniculatus	Laboratory
g__Mucispirillum___Peromyscus_maniculatus___3164	Peromyscus_maniculatus	Pmaniculatus_1F_Bin_55_1	Pmaniculatus	Laboratory
g__UBA7001___Peromyscus_maniculatus___1678	Peromyscus_maniculatus	Pmaniculatus_1F_Bin_55_2	Pmaniculatus	Laboratory
f__CAG-508___Peromyscus_maniculatus___6528	Peromyscus_maniculatus	Pmaniculatus_1F_Bin_55_3	Pmaniculatus	Laboratory
s__Limosilactobacillus_reuteri___Peromyscus_maniculatus___399	Peromyscus_maniculatus	Pmaniculatus_1F_Bin_56_1	Pmaniculatus	Laboratory
g__Lactobacillus___Peromyscus_maniculatus___3360	Peromyscus_maniculatus	Pmaniculatus_1F_Bin_56_4	Pmaniculatus	Laboratory
f__Selenomonadaceae___Peromyscus_maniculatus___6032	Peromyscus_maniculatus	Pmaniculatus_1F_Bin_57_30	Pmaniculatus	Laboratory
f__Mycoplasmoidaceae___Peromyscus_maniculatus___6228	Peromyscus_maniculatus	Pmaniculatus_1F_Bin_6_1	Pmaniculatus	Laboratory
f__Erysipelotrichaceae___Peromyscus_maniculatus___6400	Peromyscus_maniculatus	Pmaniculatus_1F_Bin_62	Pmaniculatus	Laboratory
s__Helicobacter_C_sp000765665___Peromyscus_maniculatus___443	Peromyscus_maniculatus	Pmaniculatus_1F_Bin_64	Pmaniculatus	Laboratory
g__Ileibacterium___Peromyscus_maniculatus___3442	Peromyscus_maniculatus	Pmaniculatus_1F_Bin_69	Pmaniculatus	Laboratory
g__CAG-873___Peromyscus_maniculatus___4382	Peromyscus_maniculatus	Pmaniculatus_1F_Bin_7_1	Pmaniculatus	Laboratory
g__CAG-485___Peromyscus_maniculatus___4849	Peromyscus_maniculatus	Pmaniculatus_1F_Bin_7_14	Pmaniculatus	Laboratory
g__CAG-485___Peromyscus_maniculatus___4850	Peromyscus_maniculatus	Pmaniculatus_1F_Bin_7_15	Pmaniculatus	Laboratory
g__Prevotellamassilia___Peromyscus_maniculatus___2848	Peromyscus_maniculatus	Pmaniculatus_1F_Bin_7_18	Pmaniculatus	Laboratory
f__Muribaculaceae___Peromyscus_maniculatus___6235	Peromyscus_maniculatus	Pmaniculatus_1F_Bin_7_21	Pmaniculatus	Laboratory
g__CAG-873___Peromyscus_maniculatus___4383	Peromyscus_maniculatus	Pmaniculatus_1F_Bin_7_23	Pmaniculatus	Laboratory
g__CAG-485___Peromyscus_maniculatus___4851	Peromyscus_maniculatus	Pmaniculatus_1F_Bin_7_27	Pmaniculatus	Laboratory
g__Duncaniella___Peromyscus_maniculatus___3949	Peromyscus_maniculatus	Pmaniculatus_1F_Bin_7_5	Pmaniculatus	Laboratory
g__CAG-485___Peromyscus_maniculatus___4852	Peromyscus_maniculatus	Pmaniculatus_1F_Bin_7_7	Pmaniculatus	Laboratory
g__Schaedlerella___Peromyscus_maniculatus___2511	Peromyscus_maniculatus	Pmaniculatus_1F_Bin_71	Pmaniculatus	Laboratory
g__CAG-873___Peromyscus_maniculatus___4384	Peromyscus_maniculatus	Pmaniculatus_1F_Bin_72	Pmaniculatus	Laboratory
g__Acetatifactor___Peromyscus_maniculatus___5755	Peromyscus_maniculatus	Pmaniculatus_1F_Bin_76_1	Pmaniculatus	Laboratory
g__Acetatifactor___Peromyscus_maniculatus___5756	Peromyscus_maniculatus	Pmaniculatus_1F_Bin_76_2	Pmaniculatus	Laboratory
g__Schaedlerella___Peromyscus_maniculatus___2512	Peromyscus_maniculatus	Pmaniculatus_1F_Bin_79_1	Pmaniculatus	Laboratory
g__Agathobacter___Peromyscus_maniculatus___5564	Peromyscus_maniculatus	Pmaniculatus_1F_Bin_8_6	Pmaniculatus	Laboratory
s__Parabacteroides_distasonis___Peromyscus_maniculatus___354	Peromyscus_maniculatus	Pmaniculatus_1F_Bin_81	Pmaniculatus	Laboratory
g__CAG-485___Peromyscus_maniculatus___4853	Peromyscus_maniculatus	Pmaniculatus_1F_Bin_82_1	Pmaniculatus	Laboratory
g__CAG-485___Peromyscus_maniculatus___4854	Peromyscus_maniculatus	Pmaniculatus_1F_Bin_82_2	Pmaniculatus	Laboratory
f__Lachnospiraceae___Peromyscus_maniculatus___6371	Peromyscus_maniculatus	Pmaniculatus_1F_Bin_84	Pmaniculatus	Laboratory
g__CAG-873___Peromyscus_maniculatus___4385	Peromyscus_maniculatus	Pmaniculatus_1F_Bin_86_1	Pmaniculatus	Laboratory
g__Treponema_D___Peromyscus_maniculatus___2404	Peromyscus_maniculatus	Pmaniculatus_1F_Bin_89_2	Pmaniculatus	Laboratory
g__UBA3263___Peromyscus_maniculatus___2010	Peromyscus_maniculatus	Pmaniculatus_1F_Bin_91_5	Pmaniculatus	Laboratory
f__Lachnospiraceae___Peromyscus_maniculatus___6372	Peromyscus_maniculatus	Pmaniculatus_1F_Bin_94	Pmaniculatus	Laboratory
g__CAG-582___Peromyscus_polionotus___4514	Peromyscus_polionotus	Ppolionotus_3F_Bin_0	Ppolionotus	Laboratory
f__Lachnospiraceae___Peromyscus_polionotus___6373	Peromyscus_polionotus	Ppolionotus_3F_Bin_1_1	Ppolionotus	Laboratory
g__TF01-11___Peromyscus_polionotus___2465	Peromyscus_polionotus	Ppolionotus_3F_Bin_1_2	Ppolionotus	Laboratory
s__COE1_sp002490665___Peromyscus_polionotus___585	Peromyscus_polionotus	Ppolionotus_3F_Bin_101	Ppolionotus	Laboratory
g__CAG-873___Peromyscus_polionotus___4386	Peromyscus_polionotus	Ppolionotus_3F_Bin_14_2	Ppolionotus	Laboratory
[truncated: 3,569 more rows]

## Sheet: Extended Data Table 2b
Extended Data Table 2. Metadata for MAGs (GTDB-tk)
user_genome	classification	fastani_reference	fastani_reference_radius	fastani_taxonomy	fastani_ani	fastani_af	closest_placement_reference	closest_placement_radius	closest_placement_taxonomy	closest_placement_ani	closest_placement_af	pplacer_taxonomy	classification_method	note	other_related_references(genome_id,species_name,radius,ANI,AF)	msa_percent	translation_table	red_value	warnings
Actinomyces_bowdenii_ERR1211990.scaffolds	d__Bacteria;p__Actinobacteriota;c__Actinomycetia;o__Actinomycetales;f__Actinomycetaceae;g__Actinomyces;s__Actinomyces bowdenii_B	GCF_013415415.1	95	d__Bacteria;p__Actinobacteriota;c__Actinomycetia;o__Actinomycetales;f__Actinomycetaceae;g__Actinomyces;s__Actinomyces bowdenii_B	97.71	0.91	GCF_013415415.1	95	d__Bacteria;p__Actinobacteriota;c__Actinomycetia;o__Actinomycetales;f__Actinomycetaceae;g__Actinomyces;s__Actinomyces bowdenii_B	97.71	0.91	d__Bacteria;p__Actinobacteriota;c__Actinomycetia;o__Actinomycetales;f__Actinomycetaceae;g__Actinomyces;s__	taxonomic classification defined by topology and ANI	topological placement and ANI have congruent species assignments	GCF_017592395.1, s__Actinomyces bowdenii, 95.0, 93.18, 0.865; GCF_900637295.1, s__Actinomyces slackii, 95.0, 83.94, 0.675; GCF_900637975.1, s__Actinomyces viscosus, 95.0, 82.78, 0.612; GCF_011752065.1, s__Actinomyces sp011752065, 95.0, 82.59, 0.61; GCF_001553935.1, s__Actinomyces oris_A, 95.0, 82.54, 0.599; GCF_001937445.1, s__Actinomyces oris_C, 95.0, 82.54, 0.576; GCF_001929375.1, s__Actinomyce…	95.91	11	N/A	N/A
Anaerotruncus_colihominis_ERR1212009.scaffolds	d__Bacteria;p__Firmicutes_A;c__Clostridia;o__Oscillospirales;f__Ruminococcaceae;g__Anaerotruncus;s__Anaerotruncus colihominis_A	GCF_010206195.1	95	d__Bacteria;p__Firmicutes_A;c__Clostridia;o__Oscillospirales;f__Ruminococcaceae;g__Anaerotruncus;s__Anaerotruncus colihominis_A	99.96	0.991	GCF_010206195.1	95	d__Bacteria;p__Firmicutes_A;c__Clostridia;o__Oscillospirales;f__Ruminococcaceae;g__Anaerotruncus;s__Anaerotruncus colihominis_A	99.96	0.991	d__Bacteria;p__Firmicutes_A;c__Clostridia;o__Oscillospirales;f__Ruminococcaceae;g__Anaerotruncus;s__	taxonomic classification defined by topology and ANI	topological placement and ANI have congruent species assignments	GCF_000154565.1, s__Anaerotruncus colihominis, 95.0, 90.11, 0.729; GCA_003612625.1, s__Anaerotruncus sp003612625, 95.0, 81.24, 0.06; GCF_000403395.2, s__Anaerotruncus sp000403395, 95.0, 80.59, 0.142; GCA_910586875.1, s__Anaerotruncus sp910586875, 95.0, 78.22, 0.102; GCF_900199635.1, s__Anaerotruncus massiliensis, 95.0, 77.84, 0.196; GCF_900078395.1, s__Anaerotruncus rubiinfantis, 95.0, 77.32, 0.1…	96.62	11	N/A	N/A
Asaccharobacter_muris_ERR1211992.scaffolds	d__Bacteria;p__Actinobacteriota;c__Coriobacteriia;o__Coriobacteriales;f__Eggerthellaceae;g__Adlercreutzia;s__Adlercreutzia muris	GCF_008831045.1	95	d__Bacteria;p__Actinobacteriota;c__Coriobacteriia;o__Coriobacteriales;f__Eggerthellaceae;g__Adlercreutzia;s__Adlercreutzia muris	99.99	0.982	GCF_008831045.1	95	d__Bacteria;p__Actinobacteriota;c__Coriobacteriia;o__Coriobacteriales;f__Eggerthellaceae;g__Adlercreutzia;s__Adlercreutzia muris	99.99	0.982	d__Bacteria;p__Actinobacteriota;c__Coriobacteriia;o__Coriobacteriales;f__Eggerthellaceae;g__Adlercreutzia;s__	taxonomic classification defined by topology and ANI	topological placement and ANI have congruent species assignments	GCF_000403355.2, s__Adlercreutzia caecimuris, 95.0, 90.79, 0.733; GCF_000422625.1, s__Adlercreutzia mucosicola, 95.0, 89.19, 0.676; GCF_011405655.1, s__Adlercreutzia celatus_A, 95.0, 84.65, 0.619; GCF_000478885.1, s__Adlercreutzia equolifaciens, 95.0, 84.3, 0.645; GCA_910589165.1, s__Adlercreutzia sp910589165, 95.0, 83.62, 0.606; GCA_910585575.1, s__Adlercreutzia sp910585575, 95.0, 82.07, 0.531	95.17	11	N/A	N/A
Blautia_caecimuris_ERR1211989.scaffolds	d__Bacteria;p__Firmicutes_A;c__Clostridia;o__Lachnospirales;f__Lachnospiraceae;g__Blautia_A;s__Blautia_A caecimuris	GCF_013302405.1	95	d__Bacteria;p__Firmicutes_A;c__Clostridia;o__Lachnospirales;f__Lachnospiraceae;g__Blautia_A;s__Blautia_A caecimuris	98.48	0.88	GCF_013302405.1	95	d__Bacteria;p__Firmicutes_A;c__Clostridia;o__Lachnospirales;f__Lachnospiraceae;g__Blautia_A;s__Blautia_A caecimuris	98.48	0.88	d__Bacteria;p__Firmicutes_A;c__Clostridia;o__Lachnospirales;f__Lachnospiraceae;g__Blautia_A;s__	taxonomic classification defined by topology and ANI	topological placement and ANI have congruent species assignments	GCA_900541985.1, s__Blautia_A sp900541985, 95.0, 82.49, 0.632; GCF_000484655.1, s__Blautia_A wexlerae, 95.0, 82.13, 0.267; GCA_900551465.1, s__Blautia_A sp900551465, 95.0, 81.79, 0.66; GCA_900553515.1, s__Blautia_A sp900553515, 95.0, 81.49, 0.579; GCF_001487165.1, s__Blautia_A massiliensis, 95.0, 81.16, 0.25; GCF_003460605.1, s__Blautia_A sp900066145, 95.0, 80.87, 0.235; GCA_900066355.1, s__Blaut…	92.47	11	N/A	N/A
Clostridium_ERR1212028.scaffolds	d__Bacteria;p__Firmicutes_A;c__Clostridia;o__Clostridiales;f__Clostridiaceae;g__Clostridium;s__Clostridium sp015550425	GCF_015550425.1	95	d__Bacteria;p__Firmicutes_A;c__Clostridia;o__Clostridiales;f__Clostridiaceae;g__Clostridium;s__Clostridium sp015550425	98.76	0.904	GCF_015550425.1	95	d__Bacteria;p__Firmicutes_A;c__Clostridia;o__Clostridiales;f__Clostridiaceae;g__Clostridium;s__Clostridium sp015550425	98.76	0.904	d__Bacteria;p__Firmicutes_A;c__Clostridia;o__Clostridiales;f__Clostridiaceae;g__Clostridium;s__	taxonomic classification defined by topology and ANI	topological placement and ANI have congruent species assignments	GCF_017873245.1, s__Clostridium tertium, 95.0, 91.01, 0.791; GCA_017888565.1, s__Clostridium sp017888565, 95.0, 90.32, 0.752; GCF_000401215.1, s__Clostridium sartagoforme_A, 95.0, 84.32, 0.65; GCF_900086595.1, s__Clostridium nigeriense, 95.0, 81.49, 0.556; GCF_014836325.1, s__Clostridium sp014836325, 95.0, 81.27, 0.621; GCA_900759995.1, s__Clostridium sp900759995, 95.0, 81.12, 0.538; GCF_00479410…	91.68	11	N/A	N/A
Cuniformibacter_caecimuris_ERR1211982.scaffolds	d__Bacteria;p__Firmicutes_A;c__Clostridia;o__Lachnospirales;f__Lachnospiraceae;g__Muricomes;s__Muricomes intestini	GCF_004346165.1	95	d__Bacteria;p__Firmicutes_A;c__Clostridia;o__Lachnospirales;f__Lachnospiraceae;g__Muricomes;s__Muricomes intestini	99.98	0.995	GCF_004346165.1	95	d__Bacteria;p__Firmicutes_A;c__Clostridia;o__Lachnospirales;f__Lachnospiraceae;g__Muricomes;s__Muricomes intestini	99.98	0.995	d__Bacteria;p__Firmicutes_A;c__Clostridia;o__Lachnospirales;f__Lachnospiraceae;g__Muricomes;s__	taxonomic classification defined by topology and ANI	topological placement and ANI have congruent species assignments	GCF_001517425.1, s__Muricomes sp001517425, 95.0, 85.64, 0.614; GCF_003149105.1, s__Muricomes contortus_C, 95.0, 80.35, 0.466; GCA_013911065.1, s__Muricomes sp013911065, 95.0, 79.68, 0.433; GCF_001028025.1, s__Muricomes fissicatena_A, 95.0, 78.7, 0.234; GCA_000509105.1, s__Muricomes sp000509105, 95.0, 78.62, 0.212; GCF_001404335.1, s__Muricomes contortus_B, 95.0, 78.46, 0.223; GCF_003149245.1, s__…	92.28	11	N/A	N/A
ERR1654741_1	d__Bacteria;p__Bacteroidota;c__Bacteroidia;o__Bacteroidales;f__P3;g__Pullibacteroides;s__	N/A	N/A	N/A	N/A	N/A	GCA_910578275.1	95	d__Bacteria;p__Bacteroidota;c__Bacteroidia;o__Bacteroidales;f__P3;g__Pullibacteroides;s__Pullibacteroides sp910578275	80.52	0.65	d__Bacteria;p__Bacteroidota;c__Bacteroidia;o__Bacteroidales;f__P3;g__Pullibacteroides;s__	taxonomic classification defined by topology and ANI	classification based on placement in class-level tree	GCA_014803485.1, s__Pullibacteroides sp014803485, 95.0, 79.35, 0.385; GCA_017694335.1, s__Pullibacteroides excrementavium, 95.0, 77.83, 0.221; GCA_014802725.1, s__Pullibacteroides sp014802725, 95.0, 77.6, 0.214; GCA_910586395.1, s__Pullibacteroides sp910586395, 95.0, 77.47, 0.171	96.74	11	0.97446	Genome not assigned to closest species as it falls outside its pre-defined ANI radius
ERR1654741_16	d__Bacteria;p__Bacteroidota;c__Bacteroidia;o__Bacteroidales;f__Bacteroidaceae;g__Prevotella;s__	N/A	N/A	N/A	N/A	N/A	N/A	N/A	N/A	N/A	N/A	d__Bacteria;p__Bacteroidota;c__Bacteroidia;o__Bacteroidales;f__Bacteroidaceae;g__Prevotella;s__	taxonomic classification defined by topology and ANI	classification based on placement in class-level tree	GCA_004792655.1, s__Prevotella sp004792655, 95.0, 81.19, 0.557; GCA_017462915.1, s__Prevotella sp017462915, 95.0, 81.03, 0.563; GCF_013166595.1, s__Prevotella sp002298815, 95.0, 80.67, 0.562; GCA_017475005.1, s__Prevotella sp017475005, 95.0, 77.97, 0.039; GCA_002317355.1, s__Prevotella sp002317355, 95.0, 77.6, 0.064; GCF_000585355.1, s__Prevotella oryzae, 95.0, 77.43, 0.023; GCF_000177075.1, s__P…	87.07	11	0.99352	Genome not assigned to closest species as it falls outside its pre-defined ANI radius
ERR1654741_18	d__Bacteria;p__Firmicutes_A;c__Clostridia;o__Christensenellales;f__Borkfalkiaceae;g__Gallimonas;s__	N/A	N/A	N/A	N/A	N/A	GCA_910578065.1	95	d__Bacteria;p__Firmicutes_A;c__Clostridia;o__Christensenellales;f__Borkfalkiaceae;g__Gallimonas;s__Gallimonas sp910578065	81.74	0.725	d__Bacteria;p__Firmicutes_A;c__Clostridia;o__Christensenellales;f__Borkfalkiaceae;g__Gallimonas;s__	taxonomic classification defined by topology and ANI	classification based on placement in class-level tree	GCA_910586675.1, s__Gallimonas sp910586675, 95.0, 77.68, 0.346; GCA_910586245.1, s__Gallimonas sp910586245, 95.0, 77.65, 0.335; GCA_910588465.1, s__Gallimonas sp910588465, 95.0, 77.33, 0.254; GCA_017621735.1, s__Gallimonas sp017621735, 95.0, 77.25, 0.23; GCA_014804975.1, s__Gallimonas sp014804975, 95.0, 77.15, 0.173; GCA_910586365.1, s__Gallimonas sp910586365, 95.0, 77.05, 0.275; GCA_910585595.1,…	65.41	11	0.9734	Genome not assigned to closest species as it falls outside its pre-defined ANI radius
ERR1654741_19	d__Bacteria;p__Firmicutes_A;c__Clostridia;o__Oscillospirales;f__Ruminococcaceae;g__RGIG8773;s__	N/A	N/A	N/A	N/A	N/A	N/A	N/A	N/A	N/A	N/A	d__Bacteria;p__Firmicutes_A;c__Clostridia;o__Oscillospirales;f__Ruminococcaceae;g__RGIG8773;s__	taxonomic classification defined by topology and ANI	classification based on placement in class-level tree	GCA_014799785.1, s__RGIG8773 sp014799785, 95.0, 83.26, 0.774; GCA_014799735.1, s__RGIG8773 sp014799735, 95.0, 83.16, 0.659; GCA_910584715.1, s__RGIG8773 sp910584715, 95.0, 81.65, 0.719; GCA_910586535.1, s__RGIG8773 sp910586535, 95.0, 81.33, 0.696; GCA_014799675.1, s__RGIG8773 sp014799675, 95.0, 78.33, 0.359; GCA_017847885.1, s__RGIG8773 sp017847885, 95.0, 77.99, 0.402; GCA_017415165.1, s__RGIG877…	73.67	11	0.96746	Genome not assigned to closest species as it falls outside its pre-defined ANI radius
ERR1654741_20	d__Bacteria;p__Firmicutes_A;c__Clostridia;o__Lachnospirales;f__Lachnospiraceae;g__Acetatifactor;s__	N/A	N/A	N/A	N/A	N/A	GCA_910586835.1	95	d__Bacteria;p__Firmicutes_A;c__Clostridia;o__Lachnospirales;f__Lachnospiraceae;g__Acetatifactor;s__Acetatifactor sp910586835	78.13	0.337	d__Bacteria;p__Firmicutes_A;c__Clostridia;o__Lachnospirales;f__Lachnospiraceae;g__Acetatifactor;s__	taxonomic classification defined by topology and ANI	classification based on placement in class-level tree	GCA_016303085.1, s__Acetatifactor sp016303085, 95.0, 77.02, 0.199; GCA_910579755.1, s__Acetatifactor sp910579755, 95.0, 76.85, 0.155; GCA_910586485.1, s__Acetatifactor sp910586485, 95.0, 76.85, 0.236; GCA_910589035.1, s__Acetatifactor sp910589035, 95.0, 76.8, 0.142; GCA_902796105.1, s__Acetatifactor sp902796105, 95.0, 76.74, 0.063; GCA_910577035.1, s__Acetatifactor sp910577035, 95.0, 76.73, 0.231…	53.2	11	0.97035	N/A
ERR1654741_23	d__Bacteria;p__Firmicutes_A;c__Clostridia;o__Christensenellales;f__CAG-552;g__MGBC100320;s__	N/A	N/A	N/A	N/A	N/A	GCA_910578545.1	95	d__Bacteria;p__Firmicutes_A;c__Clostridia;o__Christensenellales;f__CAG-552;g__MGBC100320;s__MGBC100320 sp910578545	82.34	0.75	d__Bacteria;p__Firmicutes_A;c__Clostridia;o__Christensenellales;f__CAG-552;g__MGBC100320;s__	taxonomic classification defined by topology and ANI	classification based on placement in class-level tree	GCA_014799665.1, s__MGBC100320 sp014799665, 95.0, 77.68, 0.281; GCA_910588305.1, s__MGBC100320 sp910588305, 95.0, 77.39, 0.296; GCA_910577945.1, s__MGBC100320 sp910577945, 95.0, 77.18, 0.214; GCA_910577995.1, s__MGBC100320 sp910577995, 95.0, 76.89, 0.149; GCA_910588315.1, s__MGBC100320 sp910588315, 95.0, 76.86, 0.168; GCA_910586925.1, s__MGBC100320 sp910586925, 95.0, 76.55, 0.198; GCA_910587455.1…	61.8	11	0.99157	Genome not assigned to closest species as it falls outside its pre-defined ANI radius
ERR1654741_26	d__Bacteria;p__Bacteroidota;c__Bacteroidia;o__Bacteroidales;f__Marinifilaceae;g__Odoribacter;s__Odoribacter sp910588375	GCA_910588375.1	95	d__Bacteria;p__Bacteroidota;c__Bacteroidia;o__Bacteroidales;f__Marinifilaceae;g__Odoribacter;s__Odoribacter sp910588375	96.72	0.933	GCA_910588375.1	95	d__Bacteria;p__Bacteroidota;c__Bacteroidia;o__Bacteroidales;f__Marinifilaceae;g__Odoribacter;s__Odoribacter sp910588375	96.72	0.933	d__Bacteria;p__Bacteroidota;c__Bacteroidia;o__Bacteroidales;f__Marinifilaceae;g__Odoribacter;s__	taxonomic classification defined by topology and ANI	topological placement and ANI have congruent species assignments	GCA_910589025.1, s__Odoribacter sp910589025, 95.0, 82.61, 0.805; GCF_900091655.1, s__Odoribacter massiliensis, 95.0, 77.28, 0.203; GCA_910578985.1, s__Odoribacter sp910578985, 95.0, 77.23, 0.081; GCF_009935865.1, s__Odoribacter sp009935865, 95.0, 77.18, 0.145; GCA_910578105.1, s__Odoribacter sp910578105, 95.0, 77.15, 0.139; GCA_905216195.1, s__Odoribacter sp905216195, 95.0, 77.15, 0.181; GCA_9005…	62.05	11	N/A	N/A
ERR1654741_27	d__Bacteria;p__Firmicutes_A;c__Clostridia;o__Oscillospirales;f__Ruminococcaceae;g__CAG-353;s__	N/A	N/A	N/A	N/A	N/A	N/A	N/A	N/A	N/A	N/A	d__Bacteria;p__Firmicutes_A;c__Clostridia;o__Oscillospirales;f__Ruminococcaceae;g__CAG-353;s__	ANI	classification based on placement in class-level tree	GCA_900768995.1, s__CAG-353 sp900768995, 95.0, 77.13, 0.139; GCA_017848125.1, s__CAG-353 sp017848125, 95.0, 76.99, 0.129; GCA_017829005.1, s__CAG-353 sp017829005, 95.0, 76.89, 0.147; GCA_018110855.1, s__CAG-353 sp018110855, 95.0, 76.81, 0.098; GCA_902363145.1, s__CAG-353 sp900066885, 95.0, 76.68, 0.125; GCA_002395525.1, s__CAG-353 sp002395525, 95.0, 76.46, 0.086; GCA_017468865.1, s__CAG-353 sp017…	64.99	11	0.93162	N/A
ERR1654741_3	d__Bacteria;p__Firmicutes;c__Bacilli;o__Acholeplasmatales;f__Anaeroplasmataceae;g__Pelethenecus;s__	N/A	N/A	N/A	N/A	N/A	GCA_910579215.1	95	d__Bacteria;p__Firmicutes;c__Bacilli;o__Acholeplasmatales;f__Anaeroplasmataceae;g__Pelethenecus;s__Pelethenecus sp910579215	79.13	0.402	d__Bacteria;p__Firmicutes;c__Bacilli;o__Acholeplasmatales;f__Anaeroplasmataceae;g__Pelethenecus;s__	taxonomic classification defined by topology and ANI	classification based on placement in class-level tree	GCA_910577745.1, s__Pelethenecus sp910577745, 95.0, 78.65, 0.326; GCA_910584005.1, s__Pelethenecus sp910584005, 95.0, 78.14, 0.318; GCA_900540705.1, s__Pelethenecus sp900540705, 95.0, 78.01, 0.305; GCA_900540175.1, s__Pelethenecus faecipullorum, 95.0, 76.96, 0.071	92.43	11	0.96944	N/A
ERR1654741_30	d__Bacteria;p__Firmicutes_A;c__Clostridia;o__Christensenellales;f__CAG-552;g__MGBC100320;s__	N/A	N/A	N/A	N/A	N/A	GCA_910579205.1	95	d__Bacteria;p__Firmicutes_A;c__Clostridia;o__Christensenellales;f__CAG-552;g__MGBC100320;s__MGBC100320 sp910579205	77.54	0.229	d__Bacteria;p__Firmicutes_A;c__Clostridia;o__Christensenellales;f__CAG-552;g__MGBC100320;s__	taxonomic classification defined by topology and ANI	classification based on placement in class-level tree	GCA_014799665.1, s__MGBC100320 sp014799665, 95.0, 78.11, 0.248; GCA_910577995.1, s__MGBC100320 sp910577995, 95.0, 77.88, 0.311; GCA_910588305.1, s__MGBC100320 sp910588305, 95.0, 77.88, 0.289; GCA_910577945.1, s__MGBC100320 sp910577945, 95.0, 77.81, 0.289; GCA_910587805.1, s__MGBC100320 sp910587805, 95.0, 77.43, 0.223; GCA_910586925.1, s__MGBC100320 sp910586925, 95.0, 77.34, 0.218; GCA_910577435.1…	71.41	11	0.93972	N/A
ERR1654741_33	d__Bacteria;p__Firmicutes_A;c__Clostridia;o__Oscillospirales;f__Ruminococcaceae;g__Ruminiclostridium_E;s__	N/A	N/A	N/A	N/A	N/A	GCA_003508605.1	95	d__Bacteria;p__Firmicutes_A;c__Clostridia;o__Oscillospirales;f__Ruminococcaceae;g__Ruminiclostridium_E;s__Ruminiclostridium_E sp003508605	78.91	0.415	d__Bacteria;p__Firmicutes_A;c__Clostridia;o__Oscillospirales;f__Ruminococcaceae;g__Ruminiclostridium_E;s__	taxonomic classification defined by topology and ANI	classification based on placement in class-level tree	GCA_014799325.1, s__Ruminiclostridium_E sp014799325, 95.0, 78.76, 0.431; GCA_014799365.1, s__Ruminiclostridium_E sp014799365, 95.0, 77.85, 0.21; GCA_014796735.1, s__Ruminiclostridium_E sp014796735, 95.0, 77.53, 0.169; GCA_910579265.1, s__Ruminiclostridium_E sp910579265, 95.0, 77.07, 0.162; GCA_910588335.1, s__Ruminiclostridium_E sp910588335, 95.0, 76.94, 0.159; GCA_910585505.1, s__Ruminiclostridi…	47.7	11	0.97981	N/A
ERR1654741_34	d__Bacteria;p__Firmicutes_A;c__Clostridia;o__Christensenellales;f__Borkfalkiaceae;g__Coproplasma;s__	N/A	N/A	N/A	N/A	N/A	N/A	N/A	N/A	N/A	N/A	d__Bacteria;p__Firmicutes_A;c__Clostridia;o__Christensenellales;f__Borkfalkiaceae;g__Coproplasma;s__	taxonomic classification defined by topology and ANI	classification based on placement in class-level tree	GCA_910587005.1, s__Coproplasma sp910587005, 95.0, 78.8, 0.523; GCA_013316055.1, s__Coproplasma sp013316055, 95.0, 78.68, 0.393; GCA_910587015.1, s__Coproplasma sp910587015, 95.0, 78.61, 0.483; GCA_910585785.1, s__Coproplasma sp910585785, 95.0, 78.35, 0.363; GCA_014805025.1, s__Coproplasma sp014805025, 95.0, 77.79, 0.327; GCA_910586065.1, s__Coproplasma sp910586065, 95.0, 77.6, 0.287; GCA_9105795…	48.91	11	0.96195	Genome not assigned to closest species as it falls outside its pre-defined ANI radius
ERR1654741_37	d__Bacteria;p__Firmicutes_A;c__Clostridia;o__Lachnospirales;f__Lachnospiraceae;g__Acetatifactor;s__	N/A	N/A	N/A	N/A	N/A	GCA_015056975.1	95	d__Bacteria;p__Firmicutes_A;c__Clostridia;o__Lachnospirales;f__Lachnospiraceae;g__Acetatifactor;s__Acetatifactor sp015056975	76.58	0.123	d__Bacteria;p__Firmicutes_A;c__Clostridia;o__Lachnospirales;f__Lachnospiraceae;g__Acetatifactor;s__	taxonomic classification defined by topology and ANI	classification based on placement in class-level tree	GCA_910586485.1, s__Acetatifactor sp910586485, 95.0, 76.66, 0.107; GCA_900320485.1, s__Acetatifactor sp900320485, 95.0, 76.58, 0.044; GCA_910578185.1, s__Acetatifactor sp910578185, 95.0, 76.54, 0.079; GCA_017620975.1, s__Acetatifactor sp017620975, 95.0, 76.54, 0.046; GCA_009177215.1, s__Acetatifactor sp009177215, 95.0, 76.48, 0.158; GCA_017522685.1, s__Acetatifactor sp017522685, 95.0, 76.47, 0.05…	44.74	11	0.96392	N/A
ERR1654741_5	d__Bacteria;p__Firmicutes_A;c__Clostridia;o__Lachnospirales;f__Lachnospiraceae;g__CAG-632;s__	N/A	N/A	N/A	N/A	N/A	GCA_910587045.1	95	d__Bacteria;p__Firmicutes_A;c__Clostridia;o__Lachnospirales;f__Lachnospiraceae;g__CAG-632;s__CAG-632 sp910587045	78.81	0.407	d__Bacteria;p__Firmicutes_A;c__Clostridia;o__Lachnospirales;f__Lachnospiraceae;g__CAG-632;s__	taxonomic classification defined by topology and ANI	classification based on placement in class-level tree	GCA_017623675.1, s__CAG-632 sp017623675, 95.0, 78.6, 0.331; GCA_017461045.1, s__CAG-632 sp017461045, 95.0, 78.2, 0.308; GCA_900539185.1, s__CAG-632 sp900539185, 95.0, 78.18, 0.286; GCA_000431515.1, s__CAG-632 sp000431515, 95.0, 78.11, 0.29; GCA_002406015.1, s__CAG-632 sp002406015, 95.0, 78.06, 0.325; GCA_902783585.1, s__CAG-632 sp902783585, 95.0, 77.19, 0.149; GCA_017460485.1, s__CAG-632 sp017460…	93.86	11	0.95155	N/A
ERR1654741_7	d__Bacteria;p__Firmicutes_A;c__Clostridia;o__Christensenellales;f__CAG-314;g__Fimimonas;s__	N/A	N/A	N/A	N/A	N/A	GCA_910587795.1	95	d__Bacteria;p__Firmicutes_A;c__Clostridia;o__Christensenellales;f__CAG-314;g__Fimimonas;s__Fimimonas sp910587795	77.25	0.303	d__Bacteria;p__Firmicutes_A;c__Clostridia;o__Christensenellales;f__CAG-314;g__Fimimonas;s__	taxonomic classification defined by topology and ANI	classification based on placement in class-level tree	GCA_910586625.1, s__Fimimonas sp910586625, 95.0, 77.42, 0.235; GCA_910586905.1, s__Fimimonas sp910586905, 95.0, 77.15, 0.203; GCA_000433775.1, s__Fimimonas gallinarum, 95.0, 77.03, 0.107; GCA_017457305.1, s__Fimimonas sp017457305, 95.0, 76.44, 0.079; GCA_018713905.1, s__Fimimonas merdipullorum, 95.0, 76.43, 0.11; GCA_003537755.1, s__Fimimonas sp003537755, 95.0, 76.35, 0.098; GCA_900769665.1, s__F…	75.22	11	0.95796	N/A
ERR1654742_10	d__Bacteria;p__Bacteroidota;c__Bacteroidia;o__Bacteroidales;f__Muribaculaceae;g__Duncaniella;s__	N/A	N/A	N/A	N/A	N/A	N/A	N/A	N/A	N/A	N/A	d__Bacteria;p__Bacteroidota;c__Bacteroidia;o__Bacteroidales;f__Muribaculaceae;g__Duncaniella;s__	ANI	classification based on placement in class-level tree	GCA_910577335.1, s__Duncaniella sp910577335, 95.0, 78.76, 0.318; GCA_910578515.1, s__Duncaniella sp910578515, 95.0, 78.76, 0.302; GCA_910577255.1, s__Duncaniella sp910577255, 95.0, 78.14, 0.197; GCA_910577345.1, s__Duncaniella sp910577345, 95.0, 77.84, 0.171; GCF_004803915.1, s__Duncaniella dubosii, 95.0, 77.83, 0.156; GCA_910586665.1, s__Duncaniella sp910586665, 95.0, 77.79, 0.165; GCA_014801945…	82.61	11	0.98272	N/A
ERR1654742_11	d__Bacteria;p__Firmicutes_A;c__Clostridia;o__Christensenellales;f__Borkfalkiaceae;g__Coproplasma;s__	N/A	N/A	N/A	N/A	N/A	GCA_910579295.1	95	d__Bacteria;p__Firmicutes_A;c__Clostridia;o__Christensenellales;f__Borkfalkiaceae;g__Coproplasma;s__Coproplasma sp910579295	79.07	0.456	d__Bacteria;p__Firmicutes_A;c__Clostridia;o__Christensenellales;f__Borkfalkiaceae;g__Coproplasma;s__	taxonomic classification defined by topology and ANI	classification based on placement in class-level tree	GCA_910586035.1, s__Coproplasma sp910586035, 95.0, 79.91, 0.551; GCA_013316055.1, s__Coproplasma sp013316055, 95.0, 77.88, 0.236; GCA_910576655.1, s__Coproplasma sp910576655, 95.0, 77.77, 0.167; GCA_910578145.1, s__Coproplasma sp910578145, 95.0, 77.69, 0.225; GCA_910587005.1, s__Coproplasma sp910587005, 95.0, 77.52, 0.245; GCA_905207235.1, s__Coproplasma sp905207235, 95.0, 77.39, 0.243; GCA_91057…	84.89	11	0.97079	Genome not assigned to closest species as it falls outside its pre-defined ANI radius
ERR1654742_12	d__Bacteria;p__Bacteroidota;c__Bacteroidia;o__Bacteroidales;f__Muribaculaceae;g__CAG-485;s__	N/A	N/A	N/A	N/A	N/A	GCA_900555915.1	95	d__Bacteria;p__Bacteroidota;c__Bacteroidia;o__Bacteroidales;f__Muribaculaceae;g__CAG-485;s__CAG-485 sp900555915	78.11	0.267	d__Bacteria;p__Bacteroidota;c__Bacteroidia;o__Bacteroidales;f__Muribaculaceae;g__CAG-485;s__	taxonomic classification defined by topology and ANI	classification based on placement in class-level tree	GCA_017626045.1, s__CAG-485 sp017626045, 95.0, 77.66, 0.219; GCA_014800525.1, s__CAG-485 sp014800525, 95.0, 77.44, 0.049; GCA_001701075.1, s__CAG-485 sp001701075, 95.0, 77.18, 0.171; GCA_014802625.1, s__CAG-485 sp014802625, 95.0, 77.1, 0.064; GCA_910578075.1, s__CAG-485 sp910578075, 95.0, 77.0, 0.046; GCA_910586175.1, s__CAG-485 sp910586175, 95.0, 77.0, 0.083; GCA_014803765.1, s__CAG-485 sp014803…	87.91	11	0.99086	N/A
ERR1654742_18	d__Bacteria;p__Firmicutes;c__Bacilli;o__Acholeplasmatales;f__Anaeroplasmataceae;g__Pelethenecus;s__	N/A	N/A	N/A	N/A	N/A	GCA_910579215.1	95	d__Bacteria;p__Firmicutes;c__Bacilli;o__Acholeplasmatales;f__Anaeroplasmataceae;g__Pelethenecus;s__Pelethenecus sp910579215	79.06	0.373	d__Bacteria;p__Firmicutes;c__Bacilli;o__Acholeplasmatales;f__Anaeroplasmataceae;g__Pelethenecus;s__	taxonomic classification defined by topology and ANI	classification based on placement in class-level tree	GCA_900540705.1, s__Pelethenecus sp900540705, 95.0, 78.56, 0.256; GCA_910584005.1, s__Pelethenecus sp910584005, 95.0, 78.52, 0.263; GCA_910577745.1, s__Pelethenecus sp910577745, 95.0, 78.03, 0.326; GCA_900540175.1, s__Pelethenecus faecipullorum, 95.0, 77.66, 0.058	75.28	11	0.96895	N/A
ERR1654742_2	d__Bacteria;p__Firmicutes_A;c__Clostridia;o__Oscillospirales;f__Ruminococcaceae;g__CAG-353;s__	N/A	N/A	N/A	N/A	N/A	N/A	N/A	N/A	N/A	N/A	d__Bacteria;p__Firmicutes_A;c__Clostridia;o__Oscillospirales;f__Ruminococcaceae;g__CAG-353;s__	ANI	classification based on placement in class-level tree	GCA_017829005.1, s__CAG-353 sp017829005, 95.0, 77.82, 0.242; GCA_902363145.1, s__CAG-353 sp900066885, 95.0, 77.71, 0.246; GCA_017848125.1, s__CAG-353 sp017848125, 95.0, 77.56, 0.215; GCA_900768995.1, s__CAG-353 sp900768995, 95.0, 77.52, 0.25; GCA_018110855.1, s__CAG-353 sp018110855, 95.0, 77.26, 0.202; GCA_017544185.1, s__CAG-353 sp017544185, 95.0, 77.08, 0.058; GCA_017468865.1, s__CAG-353 sp0174…	96.09	11	0.93932	N/A
ERR1654742_21	d__Bacteria;p__Firmicutes_A;c__Clostridia;o__Oscillospirales;f__CAG-272;g__UMGS1865;s__	N/A	N/A	N/A	N/A	N/A	GCA_015064525.1	95	d__Bacteria;p__Firmicutes_A;c__Clostridia;o__Oscillospirales;f__CAG-272;g__UMGS1865;s__UMGS1865 sp015064525	77.29	0.115	d__Bacteria;p__Firmicutes_A;c__Clostridia;o__Oscillospirales;f__CAG-272;g__UMGS1865;s__	taxonomic classification defined by topology and ANI	classification based on placement in class-level tree	GCA_002438075.1, s__UMGS1865 sp002438075, 95.0, 77.82, 0.16; GCA_900555785.1, s__UMGS1865 sp900555785, 95.0, 77.58, 0.173; GCA_902795355.1, s__UMGS1865 sp902795355, 95.0, 77.52, 0.136; GCA_900547725.1, s__UMGS1865 sp900547725, 95.0, 77.49, 0.185; GCA_015063325.1, s__UMGS1865 sp015063325, 95.0, 77.48, 0.131; GCA_017379815.1, s__UMGS1865 sp017379815, 95.0, 77.48, 0.14; GCA_900768535.1, s__UMGS1865 …	78.77	11	0.9521	N/A
ERR1654742_23	d__Bacteria;p__Bacteroidota;c__Bacteroidia;o__Bacteroidales;f__Muribaculaceae;g__Paramuribaculum;s__	N/A	N/A	N/A	N/A	N/A	GCA_910586475.1	95	d__Bacteria;p__Bacteroidota;c__Bacteroidia;o__Bacteroidales;f__Muribaculaceae;g__Paramuribaculum;s__Paramuribaculum sp910586475	77.1	0.145	d__Bacteria;p__Bacteroidota;c__Bacteroidia;o__Bacteroidales;f__Muribaculaceae;g__Paramuribaculum;s__	taxonomic classification defined by topology and ANI	classification based on placement in class-level tree	GCA_910589095.1, s__Paramuribaculum sp910589095, 95.0, 77.25, 0.221; GCA_900759915.1, s__Paramuribaculum sp900759915, 95.0, 76.88, 0.115; GCA_000431155.1, s__Paramuribaculum sp000431155, 95.0, 76.67, 0.077; GCA_900551515.1, s__Paramuribaculum sp900551515, 95.0, 76.67, 0.104; GCA_910587185.1, s__Paramuribaculum sp910587185, 95.0, 76.57, 0.159; GCA_910586895.1, s__Paramuribaculum sp910586895, 95.0,…	64.59	11	0.98131	N/A
ERR1654742_24	d__Bacteria;p__Firmicutes_A;c__Clostridia;o__Oscillospirales;f__Ruminococcaceae;g__Ruminococcus;s__	N/A	N/A	N/A	N/A	N/A	GCA_014799765.1	95	d__Bacteria;p__Firmicutes_A;c__Clostridia;o__Oscillospirales;f__Ruminococcaceae;g__Ruminococcus;s__Ruminococcus sp014799765	80.39	0.624	d__Bacteria;p__Firmicutes_A;c__Clostridia;o__Oscillospirales;f__Ruminococcaceae;g__Ruminococcus;s__	taxonomic classification defined by topology and ANI	classification based on placement in class-level tree	GCA_009177225.1, s__Ruminococcus sp009177225, 95.0, 80.65, 0.495; GCA_002362175.1, s__Ruminococcus sp002362175, 95.0, 80.56, 0.619; GCA_017622635.1, s__Ruminococcus sp017622635, 95.0, 80.43, 0.694; GCA_900761275.1, s__Ruminococcus sp900761275, 95.0, 78.66, 0.153; GCA_905215965.1, s__Ruminococcus sp905215965, 95.0, 78.44, 0.118; GCA_900545125.1, s__Ruminococcus sp900545125, 95.0, 78.17, 0.171; GCF…	97.12	11	0.98539	Genome not assigned to closest species as it falls outside its pre-defined ANI radius
ERR1654742_25	d__Bacteria;p__Firmicutes_A;c__Clostridia;o__Oscillospirales;f__Acutalibacteraceae;g__UBA6857;s__	N/A	N/A	N/A	N/A	N/A	GCA_017474045.1	95	d__Bacteria;p__Firmicutes_A;c__Clostridia;o__Oscillospirales;f__Acutalibacteraceae;g__UBA6857;s__UBA6857 sp017474045	77.57	0.221	d__Bacteria;p__Firmicutes_A;c__Clostridia;o__Oscillospirales;f__Acutalibacteraceae;g__UBA6857;s__	taxonomic classification defined by topology and ANI	classification based on placement in class-level tree	GCA_002451715.1, s__UBA6857 sp002451715, 95.0, 78.27, 0.159; GCA_015066045.1, s__UBA6857 sp015066045, 95.0, 78.09, 0.069; GCA_017425745.1, s__UBA6857 sp017425745, 95.0, 77.61, 0.135; GCA_017397845.1, s__UBA6857 sp017397845, 95.0, 77.6, 0.08; GCA_017452785.1, s__UBA6857 sp017452785, 95.0, 77.58, 0.13; GCA_017517865.1, s__UBA6857 sp017517865, 95.0, 77.52, 0.135; GCA_015066015.1, s__UBA6857 sp015066…	86.8	11	0.93325	N/A
ERR1654742_27	d__Bacteria;p__Firmicutes_A;c__Clostridia;o__Oscillospirales;f__Ruminococcaceae;g__Ruminococcus;s__	N/A	N/A	N/A	N/A	N/A	GCA_017935865.1	95	d__Bacteria;p__Firmicutes_A;c__Clostridia;o__Oscillospirales;f__Ruminococcaceae;g__Ruminococcus;s__Ruminococcus sp017935865	84.95	0.726	d__Bacteria;p__Firmicutes_A;c__Clostridia;o__Oscillospirales;f__Ruminococcaceae;g__Ruminococcus;s__	taxonomic classification defined by topology and ANI	classification based on placement in class-level tree	GCA_017624895.1, s__Ruminococcus sp017624895, 95.0, 79.18, 0.301; GCA_910576995.1, s__Ruminococcus sp910576995, 95.0, 79.17, 0.266; GCA_017397925.1, s__Ruminococcus sp017397925, 95.0, 78.94, 0.219; GCA_900761275.1, s__Ruminococcus sp900761275, 95.0, 78.88, 0.239; GCA_017620025.1, s__Ruminococcus sp017620025, 95.0, 78.86, 0.154; GCA_017622925.1, s__Ruminococcus sp017622925, 95.0, 78.82, 0.327; GCA…	84.77	11	0.99413	Genome not assigned to closest species as it falls outside its pre-defined ANI radius
ERR1654742_28	d__Bacteria;p__Firmicutes;c__Bacilli;o__RF39;f__UBA660;g__CAJLIR01;s__	N/A	N/A	N/A	N/A	N/A	GCA_905206805.1	95	d__Bacteria;p__Firmicutes;c__Bacilli;o__RF39;f__UBA660;g__CAJLIR01;s__CAJLIR01 sp905206805	79.69	0.537	d__Bacteria;p__Firmicutes;c__Bacilli;o__RF39;f__UBA660;g__CAJLIR01;s__	taxonomic classification defined by topology and ANI	classification based on placement in class-level tree	N/A	68.75	11	0.96529	Genome not assigned to closest species as it falls outside its pre-defined ANI radius
ERR1654742_29	d__Bacteria;p__Verrucomicrobiota;c__Verrucomicrobiae;o__Opitutales;f__UBA9783;g__UBA1183;s__	N/A	N/A	N/A	N/A	N/A	GCA_002309885.1	95	d__Bacteria;p__Verrucomicrobiota;c__Verrucomicrobiae;o__Opitutales;f__UBA9783;g__UBA1183;s__UBA1183 sp002309885	76.62	0.129	d__Bacteria;p__Verrucomicrobiota;c__Verrucomicrobiae;o__Opitutales;f__UBA9783;g__UBA1183;s__	taxonomic classification defined by topology and ANI	classification based on placement in class-level tree	N/A	70.45	11	0.86338	N/A
ERR1654742_3	d__Bacteria;p__Bacteroidota;c__Bacteroidia;o__Bacteroidales;f__UBA932;g__Cryptobacteroides;s__	N/A	N/A	N/A	N/A	N/A	GCA_009774765.1	95	d__Bacteria;p__Bacteroidota;c__Bacteroidia;o__Bacteroidales;f__UBA932;g__Cryptobacteroides;s__Cryptobacteroides sp009774765	77.81	0.244	d__Bacteria;p__Bacteroidota;c__Bacteroidia;o__Bacteroidales;f__UBA932;g__Cryptobacteroides;s__	taxonomic classification defined by topology and ANI	classification based on placement in class-level tree	GCA_910585445.1, s__Cryptobacteroides sp910585445, 95.0, 78.07, 0.19; GCA_904501835.1, s__Cryptobacteroides sp904501835, 95.0, 77.87, 0.039; GCA_017938925.1, s__Cryptobacteroides sp017938925, 95.0, 77.85, 0.133; GCA_002298075.1, s__Cryptobacteroides sp002298075, 95.0, 77.77, 0.169; GCA_900760425.1, s__Cryptobacteroides sp900760425, 95.0, 77.76, 0.189; GCA_015060405.1, s__Cryptobacteroides sp01506…	96.23	11	0.95894	N/A
ERR1654742_30	d__Bacteria;p__Bacteroidota;c__Bacteroidia;o__Bacteroidales;f__Muribaculaceae;g__Duncaniella;s__	N/A	N/A	N/A	N/A	N/A	GCA_014802325.1	95	d__Bacteria;p__Bacteroidota;c__Bacteroidia;o__Bacteroidales;f__Muribaculaceae;g__Duncaniella;s__Duncaniella sp014802325	77.97	0.272	d__Bacteria;p__Bacteroidota;c__Bacteroidia;o__Bacteroidales;f__Muribaculaceae;g__Duncaniella;s__	taxonomic classification defined by topology and ANI	classification based on placement in class-level tree	GCA_910584825.1, s__Duncaniella sp910584825, 95.0, 77.41, 0.179; GCA_910577335.1, s__Duncaniella sp910577335, 95.0, 77.33, 0.113; GCA_910589485.1, s__Duncaniella sp910589485, 95.0, 77.33, 0.172; GCA_910578515.1, s__Duncaniella sp910578515, 95.0, 77.33, 0.11; GCF_003024805.1, s__Duncaniella muris, 95.0, 77.29, 0.156; GCA_910577255.1, s__Duncaniella sp910577255, 95.0, 77.27, 0.157; GCA_001701225.1,…	86.76	11	0.9745	N/A
ERR1654742_31	d__Bacteria;p__Bacteroidota;c__Bacteroidia;o__Bacteroidales;f__Muribaculaceae;g__Muribaculum;s__	N/A	N/A	N/A	N/A	N/A	N/A	N/A	N/A	N/A	N/A	d__Bacteria;p__Bacteroidota;c__Bacteroidia;o__Bacteroidales;f__Muribaculaceae;g__Muribaculum;s__	ANI	classification based on placement in class-level tree	GCA_910589555.1, s__Muribaculum sp910589555, 95.0, 78.25, 0.334; GCA_014801525.1, s__Muribaculum sp014801525, 95.0, 78.23, 0.317; GCA_014801235.1, s__Muribaculum sp014801235, 95.0, 78.16, 0.271; GCA_009177195.1, s__Muribaculum sp009177195, 95.0, 78.14, 0.276; GCF_004803695.1, s__Muribaculum gordoncarteri, 95.0, 77.56, 0.196; GCA_001689405.1, s__Muribaculum arabinoxylanisolvens, 95.0, 77.45, 0.179…	74.21	11	0.98267	N/A
ERR1654742_32	d__Bacteria;p__Bacteroidota;c__Bacteroidia;o__Bacteroidales;f__Muribaculaceae;g__Muribaculum;s__	N/A	N/A	N/A	N/A	N/A	GCA_910578785.1	95	d__Bacteria;p__Bacteroidota;c__Bacteroidia;o__Bacteroidales;f__Muribaculaceae;g__Muribaculum;s__Muribaculum sp910578785	78.93	0.404	d__Bacteria;p__Bacteroidota;c__Bacteroidia;o__Bacteroidales;f__Muribaculaceae;g__Muribaculum;s__	taxonomic classification defined by topology and ANI	classification based on placement in class-level tree	GCA_003150235.1, s__Muribaculum sp003150235, 95.0, 77.66, 0.1; GCA_009177195.1, s__Muribaculum sp009177195, 95.0, 77.5, 0.088; GCF_004803695.1, s__Muribaculum gordoncarteri, 95.0, 77.28, 0.157; GCF_004570975.1, s__Muribaculum sp001701195, 95.0, 77.2, 0.127; GCA_009775095.1, s__Muribaculum sp009775095, 95.0, 77.14, 0.137; GCA_910578835.1, s__Muribaculum sp910578835, 95.0, 77.1, 0.122; GCA_91058955…	74.52	11	0.98406	N/A
ERR1654742_34	d__Bacteria;p__Proteobacteria;c__Alphaproteobacteria;o__RF32;f__CAG-239;g__CAJLXD01;s__	N/A	N/A	N/A	N/A	N/A	GCA_900551585.1	95	d__Bacteria;p__Proteobacteria;c__Alphaproteobacteria;o__RF32;f__CAG-239;g__CAJLXD01;s__CAJLXD01 sp900551585	79.23	0.493	d__Bacteria;p__Proteobacteria;c__Alphaproteobacteria;o__RF32;f__CAG-239;g__CAJLXD01;s__	taxonomic classification defined by topology and ANI	classification based on placement in class-level tree	GCA_905210515.1, s__CAJLXD01 sp905210515, 95.0, 77.38, 0.175	50.85	11	0.96533	N/A
ERR1654742_35	d__Bacteria;p__Firmicutes;c__Bacilli;o__ML615J-28;f__CAG-313;g__CAG-313;s__	N/A	N/A	N/A	N/A	N/A	N/A	N/A	N/A	N/A	N/A	d__Bacteria;p__Firmicutes;c__Bacilli;o__ML615J-28;f__CAG-313;g__CAG-313;s__	ANI	classification based on placement in class-level tree	GCA_000433035.1, s__CAG-313 sp000433035, 95.0, 78.62, 0.278; GCA_900760745.1, s__CAG-313 sp900760745, 95.0, 78.48, 0.318; GCA_003539625.1, s__CAG-313 sp003539625, 95.0, 78.11, 0.245; GCA_900539265.1, s__CAG-313 sp900539265, 95.0, 78.06, 0.29	91.58	11	0.94217	N/A
ERR1654742_39	d__Bacteria;p__Firmicutes_A;c__Clostridia;o__Lachnospirales;f__Lachnospiraceae;g__UBA7050;s__	N/A	N/A	N/A	N/A	N/A	N/A	N/A	N/A	N/A	N/A	d__Bacteria;p__Firmicutes_A;c__Clostridia;o__Lachnospirales;f__Lachnospiraceae;g__UBA7050;s__	taxonomic classification defined by topology and ANI	classification based on placement in class-level tree	GCA_014804425.1, s__UBA7050 sp014804425, 95.0, 82.91, 0.684; GCA_014804755.1, s__UBA7050 sp014804755, 95.0, 82.62, 0.73; GCA_002493905.1, s__UBA7050 sp002493905, 95.0, 80.26, 0.58; GCA_003979345.1, s__UBA7050 sp003979345, 95.0, 79.96, 0.546; GCA_018064935.1, s__UBA7050 sp018064935, 95.0, 77.51, 0.032	85.46	11	0.97685	Genome not assigned to closest species as it falls outside its pre-defined ANI radius
ERR1654742_40	d__Bacteria;p__Bacteroidota;c__Bacteroidia;o__Bacteroidales;f__Muribaculaceae;g__Paramuribaculum;s__	N/A	N/A	N/A	N/A	N/A	N/A	N/A	N/A	N/A	N/A	d__Bacteria;p__Bacteroidota;c__Bacteroidia;o__Bacteroidales;f__Muribaculaceae;g__Paramuribaculum;s__	ANI	classification based on placement in class-level tree	GCA_900551515.1, s__Paramuribaculum sp900551515, 95.0, 77.61, 0.277; GCA_014801655.1, s__Paramuribaculum sp014801655, 95.0, 77.6, 0.279; GCA_900759915.1, s__Paramuribaculum sp900759915, 95.0, 77.46, 0.199; GCA_014801065.1, s__Paramuribaculum sp014801065, 95.0, 77.45, 0.196; GCA_910577465.1, s__Paramuribaculum sp910577465, 95.0, 77.09, 0.149; GCA_905193485.1, s__Paramuribaculum sp905193485, 95.0, …	70.81	11	0.97685	N/A
ERR1654742_42	d__Bacteria;p__Firmicutes_A;c__Clostridia;o__Oscillospirales;f__Acutalibacteraceae;g__Eubacterium_R;s__	N/A	N/A	N/A	N/A	N/A	N/A	N/A	N/A	N/A	N/A	d__Bacteria;p__Firmicutes_A;c__Clostridia;o__Oscillospirales;f__Acutalibacteraceae;g__Eubacterium_R;s__	taxonomic classification defined by topology and ANI	classification based on placement in class-level tree	GCA_910577195.1, s__Eubacterium_R sp910577195, 95.0, 81.25, 0.586; GCA_900544515.1, s__Eubacterium_R sp900544515, 95.0, 80.8, 0.459; GCA_002493325.1, s__Eubacterium_R sp002493325, 95.0, 79.69, 0.486; GCA_900767025.1, s__Eubacterium_R sp900767025, 95.0, 79.55, 0.436; GCA_009774735.1, s__Eubacterium_R sp009774735, 95.0, 79.25, 0.376; GCA_002493595.1, s__Eubacterium_R sp002493595, 95.0, 79.05, 0.419…	75.36	11	0.95656	Genome not assigned to closest species as it falls outside its pre-defined ANI radius
ERR1654742_44	d__Bacteria;p__Firmicutes_A;c__Clostridia;o__Christensenellales;f__Borkfalkiaceae;g__Gallimonas;s__	N/A	N/A	N/A	N/A	N/A	N/A	N/A	N/A	N/A	N/A	d__Bacteria;p__Firmicutes_A;c__Clostridia;o__Christensenellales;f__Borkfalkiaceae;g__Gallimonas;s__	taxonomic classification defined by topology and ANI	classification based on placement in class-level tree	GCA_014804975.1, s__Gallimonas sp014804975, 95.0, 83.22, 0.395; GCA_910585595.1, s__Gallimonas sp910585595, 95.0, 80.54, 0.563; GCA_910585235.1, s__Gallimonas sp910585235, 95.0, 79.97, 0.475; GCA_910588695.1, s__Gallimonas sp910588695, 95.0, 78.73, 0.41; GCA_900547645.1, s__Gallimonas faecium, 95.0, 77.46, 0.138; GCA_019117085.1, s__Gallimonas gallistercoris, 95.0, 77.31, 0.13; GCA_910586245.1, s…	48.17	11	0.98459	Genome not assigned to closest species as it falls outside its pre-defined ANI radius
ERR1654742_46	d__Bacteria;p__Firmicutes_A;c__Clostridia;o__Christensenellales;f__CAG-552;g__MGBC100320;s__	N/A	N/A	N/A	N/A	N/A	GCA_910588305.1	95	d__Bacteria;p__Firmicutes_A;c__Clostridia;o__Christensenellales;f__CAG-552;g__MGBC100320;s__MGBC100320 sp910588305	78.94	0.45	d__Bacteria;p__Firmicutes_A;c__Clostridia;o__Christensenellales;f__CAG-552;g__MGBC100320;s__	taxonomic classification defined by topology and ANI	classification based on placement in class-level tree	GCA_014799665.1, s__MGBC100320 sp014799665, 95.0, 78.3, 0.367; GCA_910578545.1, s__MGBC100320 sp910578545, 95.0, 77.9, 0.277; GCA_910577945.1, s__MGBC100320 sp910577945, 95.0, 77.9, 0.291; GCA_910586925.1, s__MGBC100320 sp910586925, 95.0, 77.46, 0.302; GCA_910587805.1, s__MGBC100320 sp910587805, 95.0, 77.43, 0.191; GCA_910577995.1, s__MGBC100320 sp910577995, 95.0, 77.42, 0.248; GCA_910585055.1, s…	53.28	11	0.97353	N/A
ERR1654742_48	d__Bacteria;p__Bacteroidota;c__Bacteroidia;o__Bacteroidales;f__Muribaculaceae;g__UBA3263;s__	N/A	N/A	N/A	N/A	N/A	N/A	N/A	N/A	N/A	N/A	d__Bacteria;p__Bacteroidota;c__Bacteroidia;o__Bacteroidales;f__Muribaculaceae;g__UBA3263;s__	ANI	classification based on placement in class-level tree	GCA_900759865.1, s__UBA3263 sp900759865, 95.0, 78.37, 0.378; GCA_002490725.1, s__UBA3263 sp002490725, 95.0, 78.22, 0.36; GCA_014801955.1, s__UBA3263 sp014801955, 95.0, 78.03, 0.362; GCA_015061005.1, s__UBA3263 sp015061005, 95.0, 76.63, 0.135; GCA_014802435.1, s__UBA3263 sp014802435, 95.0, 76.49, 0.175; GCA_011959405.1, s__UBA3263 sp001689615, 95.0, 75.71, 0.079	52.98	11	0.98251	N/A
ERR1654742_49	d__Bacteria;p__Cyanobacteria;c__Vampirovibrionia;o__Gastranaerophilales;f__Gastranaerophilaceae;g__CAG-196;s__	N/A	N/A	N/A	N/A	N/A	GCA_910579975.1	95	d__Bacteria;p__Cyanobacteria;c__Vampirovibrionia;o__Gastranaerophilales;f__Gastranaerophilaceae;g__CAG-196;s__CAG-196 sp910579975	81.57	0.787	d__Bacteria;p__Cyanobacteria;c__Vampirovibrionia;o__Gastranaerophilales;f__Gastranaerophilaceae;g__CAG-196;s__	taxonomic classification defined by topology and ANI	classification based on placement in class-level tree	GCA_900553895.1, s__CAG-196 sp900553895, 95.0, 78.11, 0.285; GCA_017395765.1, s__CAG-196 sp017395765, 95.0, 77.98, 0.24; GCA_015152525.1, s__CAG-196 sp015152525, 95.0, 77.67, 0.271; GCA_900552525.1, s__CAG-196 sp002102975, 95.0, 77.61, 0.281; GCA_015152465.1, s__CAG-196 sp015152465, 95.0, 77.6, 0.271; GCA_017482685.1, s__CAG-196 sp017482685, 95.0, 77.38, 0.222; GCA_900549855.1, s__CAG-196 sp90054…	46.07	11	0.96776	Genome not assigned to closest species as it falls outside its pre-defined ANI radius
ERR1654742_5	d__Bacteria;p__Proteobacteria;c__Gammaproteobacteria;o__Burkholderiales;f__Burkholderiaceae;g__Oxalobacter;s__	N/A	N/A	N/A	N/A	N/A	N/A	N/A	N/A	N/A	N/A	d__Bacteria;p__Proteobacteria;c__Gammaproteobacteria;o__Burkholderiales;f__Burkholderiaceae;g__Oxalobacter;s__	ANI	classification based on placement in class-level tree	GCA_012512465.1, s__Oxalobacter sp012512465, 95.0, 77.73, 0.316; GCA_009783065.1, s__Oxalobacter sp009783065, 95.0, 77.07, 0.264; GCF_002127965.1, s__Oxalobacter formigenes, 95.0, 76.89, 0.117; GCA_905202055.1, s__Oxalobacter sp905202055, 95.0, 76.67, 0.103; GCF_000158475.2, s__Oxalobacter formigenes_B, 95.0, 76.52, 0.124; GCA_900760095.1, s__Oxalobacter sp900760095, 95.0, 76.51, 0.103; GCA_01629…	92.1	11	0.9495	N/A
ERR1654742_50	d__Bacteria;p__Firmicutes_A;c__Clostridia;o__Lachnospirales;f__Lachnospiraceae;g__Acetatifactor;s__	N/A	N/A	N/A	N/A	N/A	GCA_910586835.1	95	d__Bacteria;p__Firmicutes_A;c__Clostridia;o__Lachnospirales;f__Lachnospiraceae;g__Acetatifactor;s__Acetatifactor sp910586835	78.15	0.347	d__Bacteria;p__Firmicutes_A;c__Clostridia;o__Lachnospirales;f__Lachnospiraceae;g__Acetatifactor;s__	taxonomic classification defined by topology and ANI	classification based on placement in class-level tree	GCA_910579755.1, s__Acetatifactor sp910579755, 95.0, 77.45, 0.183; GCA_910577035.1, s__Acetatifactor sp910577035, 95.0, 77.34, 0.249; GCA_910578815.1, s__Acetatifactor sp910578815, 95.0, 77.27, 0.204; GCA_900772845.1, s__Acetatifactor sp900772845, 95.0, 77.02, 0.052; GCA_003612485.1, s__Acetatifactor sp003612485, 95.0, 77.01, 0.168; GCA_017465845.1, s__Acetatifactor sp017465845, 95.0, 77.0, 0.037…	46.33	11	0.97014	N/A
ERR1654742_51	d__Bacteria;p__Firmicutes_A;c__Clostridia;o__TANB77;f__CAG-508;g__;s__	N/A	N/A	N/A	N/A	N/A	N/A	N/A	N/A	N/A	N/A	d__Bacteria;p__Firmicutes_A;c__Clostridia;o__TANB77;f__CAG-508;g__;s__	taxonomic novelty determined using RED	classification based on placement in class-level tree	N/A	44.56	11	0.87824	N/A
ERR1654742_52	d__Bacteria;p__Firmicutes_A;c__Clostridia;o__Lachnospirales;f__Lachnospiraceae;g__CAG-590;s__	N/A	N/A	N/A	N/A	N/A	N/A	N/A	N/A	N/A	N/A	d__Bacteria;p__Firmicutes_A;c__Clostridia;o__Lachnospirales;f__Lachnospiraceae;g__CAG-590;s__	ANI	classification based on placement in class-level tree	GCA_900544905.1, s__CAG-590 sp900544905, 95.0, 78.07, 0.287; GCA_910584695.1, s__CAG-590 sp910584695, 95.0, 78.01, 0.197; GCA_900769115.1, s__CAG-590 sp900769115, 95.0, 77.88, 0.126; GCA_017622535.1, s__CAG-590 sp017622535, 95.0, 77.78, 0.124; GCA_900548855.1, s__CAG-590 sp900548855, 95.0, 77.78, 0.279; GCA_902762905.1, s__CAG-590 sp003530125, 95.0, 77.77, 0.137; GCA_910585605.1, s__CAG-590 sp910…	86.22	11	0.95858	N/A
ERR1654742_53	d__Bacteria;p__Firmicutes_A;c__Clostridia;o__Lachnospirales;f__Lachnospiraceae;g__Acetatifactor;s__	N/A	N/A	N/A	N/A	N/A	GCA_015056975.1	95	d__Bacteria;p__Firmicutes_A;c__Clostridia;o__Lachnospirales;f__Lachnospiraceae;g__Acetatifactor;s__Acetatifactor sp015056975	76.47	0.136	d__Bacteria;p__Firmicutes_A;c__Clostridia;o__Lachnospirales;f__Lachnospiraceae;g__Acetatifactor;s__	taxonomic classification defined by topology and ANI	classification based on placement in class-level tree	GCA_017620975.1, s__Acetatifactor sp017620975, 95.0, 77.63, 0.034; GCA_904501885.1, s__Acetatifactor sp904501885, 95.0, 77.13, 0.03; GCA_016290775.1, s__Acetatifactor sp016290775, 95.0, 77.02, 0.041; GCA_910586485.1, s__Acetatifactor sp910586485, 95.0, 76.81, 0.149; GCA_910586835.1, s__Acetatifactor sp910586835, 95.0, 76.71, 0.131; GCA_003584705.1, s__Acetatifactor sp900066565, 95.0, 76.68, 0.103…	45.29	11	0.96008	N/A
ERR1654742_54	d__Bacteria;p__Bacteroidota;c__Bacteroidia;o__Bacteroidales;f__Muribaculaceae;g__UBA7173;s__	N/A	N/A	N/A	N/A	N/A	N/A	N/A	N/A	N/A	N/A	d__Bacteria;p__Bacteroidota;c__Bacteroidia;o__Bacteroidales;f__Muribaculaceae;g__UBA7173;s__	ANI	classification based on placement in class-level tree	GCA_014801075.1, s__UBA7173 sp014801075, 95.0, 78.57, 0.413; GCA_905210435.1, s__UBA7173 sp905210435, 95.0, 78.49, 0.435; GCA_001915385.1, s__UBA7173 sp001915385, 95.0, 78.43, 0.407; GCA_004102805.1, s__UBA7173 sp004102805, 95.0, 78.19, 0.409; GCA_017536215.1, s__UBA7173 sp017536215, 95.0, 76.94, 0.089; GCA_014800795.1, s__UBA7173 sp014800795, 95.0, 76.78, 0.063; GCA_910586565.1, s__UBA7173 sp910…	52.42	11	0.97894	N/A
ERR1654742_55	d__Bacteria;p__Firmicutes_A;c__Clostridia;o__Oscillospirales;f__Oscillospiraceae;g__MGBC124762;s__	N/A	N/A	N/A	N/A	N/A	N/A	N/A	N/A	N/A	N/A	d__Bacteria;p__Firmicutes_A;c__Clostridia;o__Oscillospirales;f__Oscillospiraceae;g__MGBC124762;s__	taxonomic classification defined by topology and ANI	classification based on placement in class-level tree	GCA_910579775.1, s__MGBC124762 sp910579775, 95.0, 82.13, 0.729; GCA_910584395.1, s__MGBC124762 sp910584395, 95.0, 81.8, 0.694; GCA_905198835.1, s__MGBC124762 sp900554075, 95.0, 79.63, 0.517	63.88	11	0.97505	Genome not assigned to closest species as it falls outside its pre-defined ANI radius
ERR1654742_57	d__Bacteria;p__Bacteroidota;c__Bacteroidia;o__Bacteroidales;f__Muribaculaceae;g__Paramuribaculum;s__	N/A	N/A	N/A	N/A	N/A	GCA_910586895.1	95	d__Bacteria;p__Bacteroidota;c__Bacteroidia;o__Bacteroidales;f__Muribaculaceae;g__Paramuribaculum;s__Paramuribaculum sp910586895	76.54	0.126	d__Bacteria;p__Bacteroidota;c__Bacteroidia;o__Bacteroidales;f__Muribaculaceae;g__Paramuribaculum;s__	taxonomic classification defined by topology and ANI	classification based on placement in class-level tree	GCA_009775605.1, s__Paramuribaculum sp009775605, 95.0, 77.04, 0.106; GCA_014801655.1, s__Paramuribaculum sp014801655, 95.0, 76.86, 0.167; GCA_014800945.1, s__Paramuribaculum sp014800945, 95.0, 76.85, 0.041; GCA_910579185.1, s__Paramuribaculum sp910579185, 95.0, 76.8, 0.104; GCA_910588065.1, s__Paramuribaculum sp910588065, 95.0, 76.75, 0.122; GCA_900551515.1, s__Paramuribaculum sp900551515, 95.0, …	56.81	11	0.9669	N/A
ERR1654742_7	d__Bacteria;p__Firmicutes_A;c__Clostridia;o__Christensenellales;f__Borkfalkiaceae;g__Coproplasma;s__	N/A	N/A	N/A	N/A	N/A	GCA_910579295.1	95	d__Bacteria;p__Firmicutes_A;c__Clostridia;o__Christensenellales;f__Borkfalkiaceae;g__Coproplasma;s__Coproplasma sp910579295	79.07	0.428	d__Bacteria;p__Firmicutes_A;c__Clostridia;o__Christensenellales;f__Borkfalkiaceae;g__Coproplasma;s__	taxonomic classification defined by topology and ANI	classification based on placement in class-level tree	GCA_910586035.1, s__Coproplasma sp910586035, 95.0, 79.27, 0.493; GCA_910583545.1, s__Coproplasma sp910583545, 95.0, 77.85, 0.143; GCA_910579585.1, s__Coproplasma sp910579585, 95.0, 77.84, 0.268; GCA_014805025.1, s__Coproplasma sp014805025, 95.0, 77.67, 0.258; GCA_910577555.1, s__Coproplasma sp910577555, 95.0, 77.66, 0.178; GCA_910578195.1, s__Coproplasma sp910578195, 95.0, 77.65, 0.234; GCA_91058…	87.67	11	0.97109	N/A
ERR1654742_8	d__Bacteria;p__Firmicutes_A;c__Clostridia;o__Christensenellales;f__CAG-552;g__MGBC100320;s__	N/A	N/A	N/A	N/A	N/A	GCA_910587805.1	95	d__Bacteria;p__Firmicutes_A;c__Clostridia;o__Christensenellales;f__CAG-552;g__MGBC100320;s__MGBC100320 sp910587805	78.47	0.372	d__Bacteria;p__Firmicutes_A;c__Clostridia;o__Christensenellales;f__CAG-552;g__MGBC100320;s__	taxonomic classification defined by topology and ANI	classification based on placement in class-level tree	GCA_910577995.1, s__MGBC100320 sp910577995, 95.0, 77.93, 0.309; GCA_910579205.1, s__MGBC100320 sp910579205, 95.0, 77.52, 0.213; GCA_910588305.1, s__MGBC100320 sp910588305, 95.0, 77.49, 0.204; GCA_910588315.1, s__MGBC100320 sp910588315, 95.0, 77.47, 0.162; GCA_910577435.1, s__MGBC100320 sp910577435, 95.0, 77.46, 0.214; GCA_910578545.1, s__MGBC100320 sp910578545, 95.0, 77.43, 0.135; GCA_910577945.1…	82.98	11	0.93407	N/A
ERR1654742_9	d__Bacteria;p__Firmicutes_A;c__Clostridia;o__Lachnospirales;f__Lachnospiraceae;g__Agathobacter;s__	N/A	N/A	N/A	N/A	N/A	GCA_910587655.1	95	d__Bacteria;p__Firmicutes_A;c__Clostridia;o__Lachnospirales;f__Lachnospiraceae;g__Agathobacter;s__Agathobacter sp910587655	76.54	0.151	d__Bacteria;p__Firmicutes_A;c__Clostridia;o__Lachnospirales;f__Lachnospiraceae;g__Agathobacter;s__	taxonomic classification defined by topology and ANI	classification based on placement in class-level tree	GCA_017407605.1, s__Agathobacter sp017407605, 95.0, 77.46, 0.018; GCA_900317585.1, s__Agathobacter sp900317585, 95.0, 76.93, 0.058; GCA_900550545.1, s__Agathobacter sp900550545, 95.0, 76.92, 0.076; GCA_900316805.1, s__Agathobacter sp900316805, 95.0, 76.83, 0.204; GCA_000020605.1, s__Agathobacter rectalis, 95.0, 76.8, 0.062; GCF_001406815.1, s__Agathobacter faecis, 95.0, 76.76, 0.115; GCA_90236367…	79.11	11	0.96451	N/A
ERR1654743_10	d__Bacteria;p__Firmicutes_A;c__Clostridia;o__Lachnospirales;f__Lachnospiraceae;g__MGBC120314;s__	N/A	N/A	N/A	N/A	N/A	GCA_910584325.1	95	d__Bacteria;p__Firmicutes_A;c__Clostridia;o__Lachnospirales;f__Lachnospiraceae;g__MGBC120314;s__MGBC120314 sp910584325	80.96	0.557	d__Bacteria;p__Firmicutes_A;c__Clostridia;o__Lachnospirales;f__Lachnospiraceae;g__MGBC120314;s__	taxonomic classification defined by topology and ANI	classification based on placement in class-level tree	N/A	82.47	11	0.96558	Genome not assigned to closest species as it falls outside its pre-defined ANI radius
ERR1654743_101	d__Bacteria;p__Firmicutes_A;c__Clostridia;o__Christensenellales;f__Borkfalkiaceae;g__Coproplasma;s__	N/A	N/A	N/A	N/A	N/A	GCA_910588685.1	95	d__Bacteria;p__Firmicutes_A;c__Clostridia;o__Christensenellales;f__Borkfalkiaceae;g__Coproplasma;s__Coproplasma sp910588685	77.27	0.228	d__Bacteria;p__Firmicutes_A;c__Clostridia;o__Christensenellales;f__Borkfalkiaceae;g__Coproplasma;s__	taxonomic classification defined by topology and ANI	classification based on placement in class-level tree	GCA_910587005.1, s__Coproplasma sp910587005, 95.0, 78.03, 0.347; GCA_014805025.1, s__Coproplasma sp014805025, 95.0, 77.97, 0.286; GCA_910578195.1, s__Coproplasma sp910578195, 95.0, 77.86, 0.248; GCA_910586065.1, s__Coproplasma sp910586065, 95.0, 77.8, 0.22; GCA_910578145.1, s__Coproplasma sp910578145, 95.0, 77.77, 0.258; GCA_013316055.1, s__Coproplasma sp013316055, 95.0, 77.73, 0.26; GCA_91058701…	61.1	11	0.95057	N/A
ERR1654743_11	d__Bacteria;p__Firmicutes_A;c__Clostridia;o__Oscillospirales;f__CAG-272;g__Avispirillum;s__	N/A	N/A	N/A	N/A	N/A	GCA_900555345.1	95	d__Bacteria;p__Firmicutes_A;c__Clostridia;o__Oscillospirales;f__CAG-272;g__Avispirillum;s__Avispirillum sp900555345	77.35	0.197	d__Bacteria;p__Firmicutes_A;c__Clostridia;o__Oscillospirales;f__CAG-272;g__Avispirillum;s__	taxonomic classification defined by topology and ANI	classification based on placement in class-level tree	GCA_017416205.1, s__Avispirillum sp017416205, 95.0, 78.06, 0.15; GCA_017482495.1, s__Avispirillum sp017482495, 95.0, 77.09, 0.09; GCA_017520365.1, s__Avispirillum sp017520365, 95.0, 77.07, 0.107; GCA_015065395.1, s__Avispirillum sp015065395, 95.0, 77.05, 0.109; GCF_904396155.1, s__Avispirillum faecium, 95.0, 77.04, 0.041; GCA_015063955.1, s__Avispirillum sp015063955, 95.0, 76.94, 0.136; GCA_01751…	93.59	11	0.95214	N/A
ERR1654743_112	d__Bacteria;p__Firmicutes_A;c__Clostridia;o__Oscillospirales;f__Oscillospiraceae;g__;s__	N/A	N/A	N/A	N/A	N/A	N/A	N/A	N/A	N/A	N/A	d__Bacteria;p__Firmicutes_A;c__Clostridia;o__Oscillospirales;f__Oscillospiraceae;g__;s__	taxonomic novelty determined using RED	classification based on placement in class-level tree	N/A	30.44	11	0.89337	N/A
ERR1654743_113	d__Bacteria;p__Bacteroidota;c__Bacteroidia;o__Bacteroidales;f__Rikenellaceae;g__Alistipes;s__	N/A	N/A	N/A	N/A	N/A	GCA_017937125.1	95	d__Bacteria;p__Bacteroidota;c__Bacteroidia;o__Bacteroidales;f__Rikenellaceae;g__Alistipes;s__Alistipes sp017937125	81.71	0.728	d__Bacteria;p__Bacteroidota;c__Bacteroidia;o__Bacteroidales;f__Rikenellaceae;g__Alistipes;s__	taxonomic classification defined by topology and ANI	classification based on placement in class-level tree	GCA_900761235.1, s__Alistipes sp900761235, 95.0, 77.6, 0.183; GCA_019113665.1, s__Alistipes excrementipullorum, 95.0, 77.35, 0.252; GCA_905213895.1, s__Alistipes sp900548155, 95.0, 77.32, 0.22; GCF_900021155.1, s__Alistipes excrementavium, 95.0, 77.15, 0.11; GCA_910584485.1, s__Alistipes sp910584485, 95.0, 76.95, 0.11; GCA_009774895.1, s__Alistipes sp009774895, 95.0, 76.84, 0.089; GCA_002428825.1…	37.09	11	0.98329	Genome not assigned to closest species as it falls outside its pre-defined ANI radius
ERR1654743_115	d__Bacteria;p__Firmicutes_A;c__Clostridia;o__Christensenellales;f__Borkfalkiaceae;g__Coproplasma;s__	N/A	N/A	N/A	N/A	N/A	GCA_910583545.1	95	d__Bacteria;p__Firmicutes_A;c__Clostridia;o__Christensenellales;f__Borkfalkiaceae;g__Coproplasma;s__Coproplasma sp910583545	78.45	0.427	d__Bacteria;p__Firmicutes_A;c__Clostridia;o__Christensenellales;f__Borkfalkiaceae;g__Coproplasma;s__	taxonomic classification defined by topology and ANI	classification based on placement in class-level tree	GCA_910588685.1, s__Coproplasma sp910588685, 95.0, 76.96, 0.048; GCA_013316055.1, s__Coproplasma sp013316055, 95.0, 76.94, 0.075; GCA_910587005.1, s__Coproplasma sp910587005, 95.0, 76.87, 0.088; GCA_910576655.1, s__Coproplasma sp910576655, 95.0, 76.85, 0.286; GCA_910578765.1, s__Coproplasma sp910578765, 95.0, 76.84, 0.097; GCA_910585705.1, s__Coproplasma sp910585705, 95.0, 76.8, 0.132; GCA_910586…	36.16	11	0.9808	N/A
ERR1654743_122	d__Bacteria;p__Firmicutes_A;c__Clostridia;o__Oscillospirales;f__Oscillospiraceae;g__MGBC124762;s__	N/A	N/A	N/A	N/A	N/A	N/A	N/A	N/A	N/A	N/A	d__Bacteria;p__Firmicutes_A;c__Clostridia;o__Oscillospirales;f__Oscillospiraceae;g__MGBC124762;s__	taxonomic novelty determined using RED	classification based on placement in class-level tree	N/A	34.87	11	0.93197	N/A
ERR1654743_14	d__Bacteria;p__Proteobacteria;c__Alphaproteobacteria;o__RF32;f__CAG-239;g__CAG-267;s__	N/A	N/A	N/A	N/A	N/A	N/A	N/A	N/A	N/A	N/A	d__Bacteria;p__Proteobacteria;c__Alphaproteobacteria;o__RF32;f__CAG-239;g__CAG-267;s__	taxonomic classification defined by topology and ANI	classification based on placement in class-level tree	GCA_910580155.1, s__CAG-267 sp910580155, 95.0, 79.96, 0.504; GCA_910576955.1, s__CAG-267 sp910576955, 95.0, 79.62, 0.488; GCA_017964705.1, s__CAG-267 sp017964705, 95.0, 78.47, 0.208; GCA_017939155.1, s__CAG-267 sp017939155, 95.0, 78.45, 0.333; GCA_017621635.1, s__CAG-267 sp017621635, 95.0, 78.31, 0.29; GCA_017465945.1, s__CAG-267 sp017465945, 95.0, 78.15, 0.228; GCA_015062535.1, s__CAG-267 sp0150…	84.43	11	0.97683	Genome not assigned to closest species as it falls outside its pre-defined ANI radius
ERR1654743_15	d__Bacteria;p__Firmicutes;c__Bacilli;o__RF39;f__UBA660;g__UMGS872;s__	N/A	N/A	N/A	N/A	N/A	N/A	N/A	N/A	N/A	N/A	d__Bacteria;p__Firmicutes;c__Bacilli;o__RF39;f__UBA660;g__UMGS872;s__	taxonomic novelty determined using RED	classification based on placement in class-level tree	N/A	79.94	11	0.95249	N/A
ERR1654743_16	d__Bacteria;p__Firmicutes_A;c__Clostridia;o__Oscillospirales;f__Ruminococcaceae;g__Ruminococcus;s__Ruminococcus sp905199285	GCA_905199285.1	95	d__Bacteria;p__Firmicutes_A;c__Clostridia;o__Oscillospirales;f__Ruminococcaceae;g__Ruminococcus;s__Ruminococcus sp905199285	97.31	0.698	GCA_905199285.1	95	d__Bacteria;p__Firmicutes_A;c__Clostridia;o__Oscillospirales;f__Ruminococcaceae;g__Ruminococcus;s__Ruminococcus sp905199285	97.31	0.698	d__Bacteria;p__Firmicutes_A;c__Clostridia;o__Oscillospirales;f__Ruminococcaceae;g__Ruminococcus;s__	taxonomic classification defined by topology and ANI	topological placement and ANI have congruent species assignments	GCA_017462565.1, s__Ruminococcus sp017462565, 95.0, 92.68, 0.861; GCA_900761275.1, s__Ruminococcus sp900761275, 95.0, 84.31, 0.642; GCA_905215965.1, s__Ruminococcus sp905215965, 95.0, 78.93, 0.292; GCA_017461395.1, s__Ruminococcus sp017461395, 95.0, 78.75, 0.366; GCA_900545125.1, s__Ruminococcus sp900545125, 95.0, 78.7, 0.344; GCA_017513795.1, s__Ruminococcus sp017513795, 95.0, 78.69, 0.35; GCA_0…	88.52	11	N/A	N/A
ERR1654743_17	d__Bacteria;p__Firmicutes_A;c__Clostridia;o__Lachnospirales;f__Lachnospiraceae;g__UBA3282;s__	N/A	N/A	N/A	N/A	N/A	N/A	N/A	N/A	N/A	N/A	d__Bacteria;p__Firmicutes_A;c__Clostridia;o__Lachnospirales;f__Lachnospiraceae;g__UBA3282;s__	taxonomic classification defined by topology and ANI	classification based on placement in class-level tree	GCA_002490835.1, s__UBA3282 sp002490835, 95.0, 81.5, 0.571; GCA_002361735.1, s__UBA3282 sp002361735, 95.0, 81.2, 0.531; GCA_002492725.1, s__UBA3282 sp002492725, 95.0, 81.05, 0.506; GCA_910576815.1, s__UBA3282 sp910576815, 95.0, 80.99, 0.553; GCA_910586705.1, s__UBA3282 sp910586705, 95.0, 79.83, 0.461; GCA_910584725.1, s__UBA3282 sp910584725, 95.0, 79.59, 0.458; GCA_009774215.1, s__UBA3282 sp00977…	76.59	11	0.97658	Genome has more than 12.5% of markers with multiple hits;Genome not assigned to closest species as it falls outside its pre-defined ANI radius
ERR1654743_18	d__Bacteria;p__Firmicutes_A;c__Clostridia;o__Oscillospirales;f__Ruminococcaceae;g__RGIG8773;s__	N/A	N/A	N/A	N/A	N/A	GCA_014799675.1	95	d__Bacteria;p__Firmicutes_A;c__Clostridia;o__Oscillospirales;f__Ruminococcaceae;g__RGIG8773;s__RGIG8773 sp014799675	80.64	0.626	d__Bacteria;p__Firmicutes_A;c__Clostridia;o__Oscillospirales;f__Ruminococcaceae;g__RGIG8773;s__	taxonomic classification defined by topology and ANI	classification based on placement in class-level tree	GCA_014799735.1, s__RGIG8773 sp014799735, 95.0, 78.81, 0.425; GCA_910584715.1, s__RGIG8773 sp910584715, 95.0, 78.81, 0.348; GCA_014799785.1, s__RGIG8773 sp014799785, 95.0, 78.77, 0.392; GCA_910586535.1, s__RGIG8773 sp910586535, 95.0, 78.37, 0.303; GCA_017847885.1, s__RGIG8773 sp017847885, 95.0, 77.74, 0.289; GCA_017415165.1, s__RGIG8773 sp017415165, 95.0, 76.79, 0.162; GCA_018110825.1, s__RGIG877…	95.31	11	0.97501	Genome not assigned to closest species as it falls outside its pre-defined ANI radius
ERR1654743_2	d__Bacteria;p__Firmicutes;c__Bacilli;o__ML615J-28;f__CAG-313;g__CAG-313;s__	N/A	N/A	N/A	N/A	N/A	N/A	N/A	N/A	N/A	N/A	d__Bacteria;p__Firmicutes;c__Bacilli;o__ML615J-28;f__CAG-313;g__CAG-313;s__	ANI	classification based on placement in class-level tree	GCA_900760745.1, s__CAG-313 sp900760745, 95.0, 78.33, 0.282; GCA_003539625.1, s__CAG-313 sp003539625, 95.0, 78.27, 0.271; GCA_000433035.1, s__CAG-313 sp000433035, 95.0, 78.27, 0.271; GCA_900539265.1, s__CAG-313 sp900539265, 95.0, 78.23, 0.256	94.24	11	0.94186	N/A
ERR1654743_21	d__Bacteria;p__Spirochaetota;c__Spirochaetia;o__Treponematales;f__Treponemataceae;g__;s__	N/A	N/A	N/A	N/A	N/A	N/A	N/A	N/A	N/A	N/A	d__Bacteria;p__Spirochaetota;c__Spirochaetia;o__Treponematales;f__Treponemataceae;g__;s__	taxonomic classification fully defined by topology	classification based on placement in class-level tree	N/A	83.48	11	0.83249	N/A
ERR1654743_22	d__Bacteria;p__Bacteroidota;c__Bacteroidia;o__Bacteroidales;f__Muribaculaceae;g__CAG-1031;s__	N/A	N/A	N/A	N/A	N/A	N/A	N/A	N/A	N/A	N/A	d__Bacteria;p__Bacteroidota;c__Bacteroidia;o__Bacteroidales;f__Muribaculaceae;g__CAG-1031;s__	ANI	classification based on placement in class-level tree	GCA_900752535.1, s__CAG-1031 sp900752535, 95.0, 76.58, 0.056; GCA_014802445.1, s__CAG-1031 sp014802445, 95.0, 76.27, 0.087; GCA_000431215.1, s__CAG-1031 sp000431215, 95.0, 76.25, 0.048	82.88	11	0.9554	N/A
ERR1654743_26	d__Bacteria;p__Firmicutes_A;c__Clostridia;o__Christensenellales;f__UBA1242;g__RGIG8050;s__	N/A	N/A	N/A	N/A	N/A	N/A	N/A	N/A	N/A	N/A	d__Bacteria;p__Firmicutes_A;c__Clostridia;o__Christensenellales;f__UBA1242;g__RGIG8050;s__	ANI	classification based on placement in class-level tree	GCA_017618475.1, s__RGIG8050 sp017618475, 95.0, 79.04, 0.362; GCA_017623705.1, s__RGIG8050 sp017623705, 95.0, 78.87, 0.32; GCA_018384735.1, s__RGIG8050 sp018384735, 95.0, 78.83, 0.452; GCA_017473795.1, s__RGIG8050 sp017473795, 95.0, 78.77, 0.382; GCA_016283155.1, s__RGIG8050 sp016283155, 95.0, 78.72, 0.343; GCA_017619495.1, s__RGIG8050 sp017619495, 95.0, 78.48, 0.418; GCA_017537405.1, s__RGIG8050…	67.61	11	0.97091	N/A
ERR1654743_31	d__Bacteria;p__Bacteroidota;c__Bacteroidia;o__Bacteroidales;f__Muribaculaceae;g__UBA7173;s__	N/A	N/A	N/A	N/A	N/A	GCA_910587075.1	95	d__Bacteria;p__Bacteroidota;c__Bacteroidia;o__Bacteroidales;f__Muribaculaceae;g__UBA7173;s__UBA7173 sp910587075	92.92	0.856	d__Bacteria;p__Bacteroidota;c__Bacteroidia;o__Bacteroidales;f__Muribaculaceae;g__UBA7173;s__	taxonomic classification defined by topology and ANI	classification based on placement in class-level tree	GCA_910585755.1, s__UBA7173 sp910585755, 95.0, 82.01, 0.611; GCA_910579105.1, s__UBA7173 sp910579105, 95.0, 82.01, 0.584; GCA_905207535.1, s__UBA7173 sp905207535, 95.0, 78.17, 0.304; GCA_900759895.1, s__UBA7173 sp900759895, 95.0, 78.08, 0.226; GCA_004557825.1, s__UBA7173 sp004557825, 95.0, 78.02, 0.255; GCA_910575615.1, s__UBA7173 sp001689685, 95.0, 78.01, 0.251; GCA_004102785.1, s__UBA7173 sp002…	66.18	11	0.9978	Genome not assigned to closest species as it falls outside its pre-defined ANI radius
ERR1654743_32	d__Bacteria;p__Verrucomicrobiota;c__Verrucomicrobiae;o__Verrucomicrobiales;f__Akkermansiaceae;g__Akkermansia;s__	N/A	N/A	N/A	N/A	N/A	N/A	N/A	N/A	N/A	N/A	d__Bacteria;p__Verrucomicrobiota;c__Verrucomicrobiae;o__Verrucomicrobiales;f__Akkermansiaceae;g__Akkermansia;s__	ANI	classification based on placement in class-level tree	GCA_017409465.1, s__Akkermansia sp017409465, 95.0, 78.53, 0.181; GCA_019114365.1, s__Akkermansia intestinigallinarum, 95.0, 78.46, 0.194; GCA_017415555.1, s__Akkermansia sp017415555, 95.0, 78.38, 0.159; GCA_900766865.1, s__Akkermansia sp900766865, 95.0, 78.34, 0.146; GCA_015061985.1, s__Akkermansia sp015061985, 95.0, 78.33, 0.186; GCA_017546445.1, s__Akkermansia sp017546445, 95.0, 78.16, 0.194; G…	87.99	11	0.94786	N/A
ERR1654743_35	d__Bacteria;p__Firmicutes_A;c__Clostridia;o__Oscillospirales;f__Acutalibacteraceae;g__UBA6857;s__	N/A	N/A	N/A	N/A	N/A	GCA_017474045.1	95	d__Bacteria;p__Firmicutes_A;c__Clostridia;o__Oscillospirales;f__Acutalibacteraceae;g__UBA6857;s__UBA6857 sp017474045	77.44	0.183	d__Bacteria;p__Firmicutes_A;c__Clostridia;o__Oscillospirales;f__Acutalibacteraceae;g__UBA6857;s__	taxonomic classification defined by topology and ANI	classification based on placement in class-level tree	GCA_016290665.1, s__UBA6857 sp016290665, 95.0, 78.29, 0.024; GCA_017434855.1, s__UBA6857 sp017434855, 95.0, 77.96, 0.031; GCA_015066045.1, s__UBA6857 sp015066045, 95.0, 77.88, 0.073; GCA_002451715.1, s__UBA6857 sp002451715, 95.0, 77.61, 0.161; GCA_017452785.1, s__UBA6857 sp017452785, 95.0, 77.51, 0.117; GCA_017425745.1, s__UBA6857 sp017425745, 95.0, 77.48, 0.168; GCA_015066015.1, s__UBA6857 sp015…	95.65	11	0.93382	N/A
ERR1654743_36	d__Bacteria;p__Firmicutes_A;c__Clostridia;o__Lachnospirales;f__Lachnospiraceae;g__Butyribacter;s__	N/A	N/A	N/A	N/A	N/A	N/A	N/A	N/A	N/A	N/A	d__Bacteria;p__Firmicutes_A;c__Clostridia;o__Lachnospirales;f__Lachnospiraceae;g__Butyribacter;s__	taxonomic classification defined by topology and ANI	classification based on placement in class-level tree	GCA_002499945.1, s__Butyribacter sp002499945, 95.0, 86.27, 0.755; GCA_910577825.1, s__Butyribacter sp910577825, 95.0, 86.04, 0.764; GCA_910586555.1, s__Butyribacter sp910586555, 95.0, 83.81, 0.748; GCA_910588655.1, s__Butyribacter sp910588655, 95.0, 82.97, 0.695; GCA_910580005.1, s__Butyribacter sp910580005, 95.0, 82.95, 0.659; GCA_910579085.1, s__Butyribacter sp910579085, 95.0, 82.94, 0.718; GCA…	57.68	11	0.98105	Genome not assigned to closest species as it falls outside its pre-defined ANI radius
ERR1654743_38	d__Bacteria;p__Bacteroidota;c__Bacteroidia;o__Bacteroidales;f__Rikenellaceae;g__Alistipes;s__	N/A	N/A	N/A	N/A	N/A	GCA_910580175.1	95	d__Bacteria;p__Bacteroidota;c__Bacteroidia;o__Bacteroidales;f__Rikenellaceae;g__Alistipes;s__Alistipes sp910580175	85.39	0.83	d__Bacteria;p__Bacteroidota;c__Bacteroidia;o__Bacteroidales;f__Rikenellaceae;g__Alistipes;s__	taxonomic classification defined by topology and ANI	classification based on placement in class-level tree	GCA_910575495.1, s__Alistipes sp910575495, 95.0, 84.03, 0.699; GCA_014796635.1, s__Alistipes sp014796635, 95.0, 83.9, 0.522; GCA_900553175.1, s__Alistipes sp900553175, 95.0, 83.49, 0.487; GCA_002428825.1, s__Alistipes sp002428825, 95.0, 83.14, 0.664; GCA_902362705.1, s__Alistipes sp002358415, 95.0, 82.34, 0.604; GCA_910576555.1, s__Alistipes sp910576555, 95.0, 82.21, 0.595; GCA_900544265.1, s__Al…	62.37	11	0.99102	Genome not assigned to closest species as it falls outside its pre-defined ANI radius
ERR1654743_4	d__Bacteria;p__Firmicutes_A;c__Clostridia;o__Christensenellales;f__UBA3700;g__RACS-045;s__	N/A	N/A	N/A	N/A	N/A	N/A	N/A	N/A	N/A	N/A	d__Bacteria;p__Firmicutes_A;c__Clostridia;o__Christensenellales;f__UBA3700;g__RACS-045;s__	taxonomic classification defined by topology and ANI	classification based on placement in class-level tree	GCA_013316135.1, s__RACS-045 sp013316135, 95.0, 79.86, 0.562; GCA_910578245.1, s__RACS-045 sp910578245, 95.0, 79.08, 0.5; GCA_910579785.1, s__RACS-045 sp910579785, 95.0, 78.69, 0.418; GCA_910588015.1, s__RACS-045 sp910588015, 95.0, 78.54, 0.434; GCA_014799575.1, s__RACS-045 sp014799575, 95.0, 78.3, 0.294; GCA_014799645.1, s__RACS-045 sp014799645, 95.0, 77.64, 0.289; GCA_910584635.1, s__RACS-045 s…	91.72	11	0.9791	Genome not assigned to closest species as it falls outside its pre-defined ANI radius
ERR1654743_41	d__Bacteria;p__Bacteroidota;c__Bacteroidia;o__Bacteroidales;f__Muribaculaceae;g__CAG-873;s__	N/A	N/A	N/A	N/A	N/A	GCA_009775125.1	95	d__Bacteria;p__Bacteroidota;c__Bacteroidia;o__Bacteroidales;f__Muribaculaceae;g__CAG-873;s__CAG-873 sp001689665	79.3	0.537	d__Bacteria;p__Bacteroidota;c__Bacteroidia;o__Bacteroidales;f__Muribaculaceae;g__CAG-873;s__	taxonomic classification defined by topology and ANI	classification based on placement in class-level tree	GCA_002633115.1, s__CAG-873 sp002633115, 95.0, 76.62, 0.064; GCA_900554265.1, s__CAG-873 sp900554265, 95.0, 76.4, 0.054; GCA_017620635.1, s__CAG-873 sp017620635, 95.0, 76.38, 0.052; GCA_014800735.1, s__CAG-873 sp014800735, 95.0, 76.32, 0.064; GCA_910576935.1, s__CAG-873 sp910576935, 95.0, 76.31, 0.054; GCA_002478045.1, s__CAG-873 sp002478045, 95.0, 76.25, 0.039; GCA_910587915.1, s__CAG-873 sp9105…	58.4	11	0.98625	Genome not assigned to closest species as it falls outside its pre-defined ANI radius
ERR1654743_44	d__Bacteria;p__Bacteroidota;c__Bacteroidia;o__Bacteroidales;f__Bacteroidaceae;g__UBA4372;s__	N/A	N/A	N/A	N/A	N/A	GCA_002297545.1	95	d__Bacteria;p__Bacteroidota;c__Bacteroidia;o__Bacteroidales;f__Bacteroidaceae;g__UBA4372;s__UBA4372 sp002297545	80.7	0.546	d__Bacteria;p__Bacteroidota;c__Bacteroidia;o__Bacteroidales;f__Bacteroidaceae;g__UBA4372;s__	taxonomic classification defined by topology and ANI	classification based on placement in class-level tree	GCA_017466325.1, s__UBA4372 sp017466325, 95.0, 79.02, 0.305; GCA_017503065.1, s__UBA4372 sp017503065, 95.0, 78.97, 0.337; GCA_017622815.1, s__UBA4372 sp017622815, 95.0, 78.92, 0.321; GCA_017558255.1, s__UBA4372 sp017558255, 95.0, 78.56, 0.278; GCA_017628845.1, s__UBA4372 sp017628845, 95.0, 78.35, 0.276; GCA_017548165.1, s__UBA4372 sp017548165, 95.0, 78.26, 0.219; GCA_017547165.1, s__UBA4372 sp017…	93.03	11	0.98759	Genome not assigned to closest species as it falls outside its pre-defined ANI radius
ERR1654743_45	d__Bacteria;p__Firmicutes_A;c__Clostridia;o__Lachnospirales;f__Lachnospiraceae;g__Butyribacter;s__	N/A	N/A	N/A	N/A	N/A	GCF_003478335.1	95	d__Bacteria;p__Firmicutes_A;c__Clostridia;o__Lachnospirales;f__Lachnospiraceae;g__Butyribacter;s__Butyribacter sp003529475	77.06	0.096	d__Bacteria;p__Firmicutes_A;c__Clostridia;o__Lachnospirales;f__Lachnospiraceae;g__Butyribacter;s__	taxonomic classification defined by topology and ANI	classification based on placement in class-level tree	GCA_910588655.1, s__Butyribacter sp910588655, 95.0, 76.84, 0.039; GCA_900759665.1, s__Butyribacter sp900759665, 95.0, 76.77, 0.093; GCA_014384965.1, s__Butyribacter sp003149875, 95.0, 76.76, 0.07; GCA_003611745.1, s__Butyribacter sp003611745, 95.0, 76.75, 0.097; GCA_910586605.1, s__Butyribacter sp910586605, 95.0, 76.75, 0.085; GCF_003481585.1, s__Butyribacter sp001916135, 95.0, 76.72, 0.08; GCA_0…	74.23	11	0.92851	N/A
ERR1654743_46	d__Bacteria;p__Firmicutes_A;c__Clostridia;o__Christensenellales;f__CAG-314;g__Fimimonas;s__	N/A	N/A	N/A	N/A	N/A	N/A	N/A	N/A	N/A	N/A	d__Bacteria;p__Firmicutes_A;c__Clostridia;o__Christensenellales;f__CAG-314;g__Fimimonas;s__	ANI	classification based on placement in class-level tree	GCA_017500855.1, s__Fimimonas sp017500855, 95.0, 77.78, 0.059; GCA_910586625.1, s__Fimimonas sp910586625, 95.0, 77.72, 0.186; GCA_017457305.1, s__Fimimonas sp017457305, 95.0, 77.71, 0.073; GCA_910587795.1, s__Fimimonas sp910587795, 95.0, 77.63, 0.189; GCA_910586905.1, s__Fimimonas sp910586905, 95.0, 77.51, 0.184; GCA_003537755.1, s__Fimimonas sp003537755, 95.0, 77.47, 0.073; GCA_000433775.1, s__F…	78.1	11	0.93661	N/A
ERR1654743_47	d__Bacteria;p__Firmicutes_A;c__Clostridia;o__Lachnospirales;f__Lachnospiraceae;g__Acetatifactor;s__	N/A	N/A	N/A	N/A	N/A	GCA_017621075.1	95	d__Bacteria;p__Firmicutes_A;c__Clostridia;o__Lachnospirales;f__Lachnospiraceae;g__Acetatifactor;s__Acetatifactor sp017621075	76.87	0.185	d__Bacteria;p__Firmicutes_A;c__Clostridia;o__Lachnospirales;f__Lachnospiraceae;g__Acetatifactor;s__	taxonomic classification defined by topology and ANI	classification based on placement in class-level tree	GCF_900248245.1, s__Acetatifactor muris, 95.0, 77.2, 0.117; GCA_910577235.1, s__Acetatifactor sp910577235, 95.0, 77.13, 0.105; GCA_014804645.1, s__Acetatifactor sp014804645, 95.0, 77.04, 0.14; GCA_017476665.1, s__Acetatifactor sp017476665, 95.0, 76.96, 0.112; GCA_017620975.1, s__Acetatifactor sp017620975, 95.0, 76.91, 0.069; GCA_910576125.1, s__Acetatifactor sp910576125, 95.0, 76.89, 0.138; GCA_9…	75.04	11	0.95599	N/A
ERR1654743_49	d__Bacteria;p__Bacteroidota;c__Bacteroidia;o__Bacteroidales;f__Muribaculaceae;g__CAG-485;s__	N/A	N/A	N/A	N/A	N/A	GCA_014800685.1	95	d__Bacteria;p__Bacteroidota;c__Bacteroidia;o__Bacteroidales;f__Muribaculaceae;g__CAG-485;s__CAG-485 sp014800685	77.54	0.127	d__Bacteria;p__Bacteroidota;c__Bacteroidia;o__Bacteroidales;f__Muribaculaceae;g__CAG-485;s__	taxonomic classification defined by topology and ANI	classification based on placement in class-level tree	GCA_009775355.1, s__CAG-485 sp009775355, 95.0, 77.82, 0.044; GCA_017620885.1, s__CAG-485 sp017620885, 95.0, 77.38, 0.088; GCA_900541835.1, s__CAG-485 sp900541835, 95.0, 77.07, 0.023; GCA_014800785.1, s__CAG-485 sp014800785, 95.0, 77.02, 0.043; GCA_905198125.1, s__CAG-485 sp905198125, 95.0, 77.0, 0.021; GCA_902796035.1, s__CAG-485 sp900321585, 95.0, 76.97, 0.029; GCA_900552315.1, s__CAG-485 sp9005…	88.3	11	0.97561	N/A
ERR1654743_5	d__Bacteria;p__Firmicutes_A;c__Clostridia;o__Oscillospirales;f__Ruminococcaceae;g__Ruminiclostridium_E;s__	N/A	N/A	N/A	N/A	N/A	GCA_900556525.1	95	d__Bacteria;p__Firmicutes_A;c__Clostridia;o__Oscillospirales;f__Ruminococcaceae;g__Ruminiclostridium_E;s__Ruminiclostridium_E sp900556525	76.21	0.11	d__Bacteria;p__Firmicutes_A;c__Clostridia;o__Oscillospirales;f__Ruminococcaceae;g__Ruminiclostridium_E;s__	taxonomic classification defined by topology and ANI	classification based on placement in class-level tree	GCA_003508605.1, s__Ruminiclostridium_E sp003508605, 95.0, 77.45, 0.023; GCA_015067025.1, s__Ruminiclostridium_E sp015067025, 95.0, 77.4, 0.018; GCA_017550775.1, s__Ruminiclostridium_E sp017550775, 95.0, 77.05, 0.063; GCA_016297165.1, s__Ruminiclostridium_E sp016297165, 95.0, 77.03, 0.093; GCA_905235805.1, s__Ruminiclostridium_E sp905235805, 95.0, 76.97, 0.054; GCA_900768675.1, s__Ruminiclostridi…	94.92	11	0.9496	N/A
ERR1654743_51	d__Bacteria;p__Bacteroidota;c__Bacteroidia;o__Bacteroidales;f__Muribaculaceae;g__CAG-873;s__	N/A	N/A	N/A	N/A	N/A	GCA_910586975.1	95	d__Bacteria;p__Bacteroidota;c__Bacteroidia;o__Bacteroidales;f__Muribaculaceae;g__CAG-873;s__CAG-873 sp910586975	78.8	0.31	d__Bacteria;p__Bacteroidota;c__Bacteroidia;o__Bacteroidales;f__Muribaculaceae;g__CAG-873;s__	taxonomic classification defined by topology and ANI	classification based on placement in class-level tree	GCA_009775125.1, s__CAG-873 sp001689665, 95.0, 78.0, 0.075; GCA_900554265.1, s__CAG-873 sp900554265, 95.0, 77.2, 0.05; GCA_910577315.1, s__CAG-873 sp910577315, 95.0, 77.17, 0.164; GCA_910577355.1, s__CAG-873 sp910577355, 95.0, 77.05, 0.135; GCA_009775225.1, s__CAG-873 sp009775225, 95.0, 76.84, 0.081; GCA_017624155.1, s__CAG-873 sp017624155, 95.0, 76.79, 0.153; GCA_910586595.1, s__CAG-873 sp910586…	79.29	11	0.99169	N/A
ERR1654743_52	d__Bacteria;p__Bacteroidota;c__Bacteroidia;o__Bacteroidales;f__Muribaculaceae;g__Muribaculum;s__	N/A	N/A	N/A	N/A	N/A	GCA_910589555.1	95	d__Bacteria;p__Bacteroidota;c__Bacteroidia;o__Bacteroidales;f__Muribaculaceae;g__Muribaculum;s__Muribaculum sp910589555	89.58	0.776	d__Bacteria;p__Bacteroidota;c__Bacteroidia;o__Bacteroidales;f__Muribaculaceae;g__Muribaculum;s__	taxonomic classification defined by topology and ANI	classification based on placement in class-level tree	GCA_014801525.1, s__Muribaculum sp014801525, 95.0, 80.48, 0.489; GCA_014801235.1, s__Muribaculum sp014801235, 95.0, 80.01, 0.474; GCA_009177195.1, s__Muribaculum sp009177195, 95.0, 79.96, 0.47; GCA_910578835.1, s__Muribaculum sp910578835, 95.0, 78.34, 0.192; GCA_910587665.1, s__Muribaculum sp910587665, 95.0, 78.07, 0.174; GCA_003150235.1, s__Muribaculum sp003150235, 95.0, 78.03, 0.185; GCF_004803…	86.91	11	0.99451	Genome not assigned to closest species as it falls outside its pre-defined ANI radius
ERR1654743_54	d__Bacteria;p__Bacteroidota;c__Bacteroidia;o__Bacteroidales;f__Muribaculaceae;g__CAG-485;s__	N/A	N/A	N/A	N/A	N/A	GCA_910579845.1	95	d__Bacteria;p__Bacteroidota;c__Bacteroidia;o__Bacteroidales;f__Muribaculaceae;g__CAG-485;s__CAG-485 sp910579845	77.29	0.177	d__Bacteria;p__Bacteroidota;c__Bacteroidia;o__Bacteroidales;f__Muribaculaceae;g__CAG-485;s__	taxonomic classification defined by topology and ANI	classification based on placement in class-level tree	GCA_014867205.1, s__CAG-485 sp014867205, 95.0, 77.74, 0.034; GCA_009775355.1, s__CAG-485 sp009775355, 95.0, 77.69, 0.042; GCA_910578075.1, s__CAG-485 sp910578075, 95.0, 77.6, 0.135; GCA_910585285.1, s__CAG-485 sp910585285, 95.0, 77.52, 0.137; GCA_014802175.1, s__CAG-485 sp014802175, 95.0, 77.45, 0.126; GCA_905214735.1, s__CAG-485 sp905214735, 95.0, 77.38, 0.051; GCA_900549375.1, s__CAG-485 sp9005…	71.25	11	0.98231	N/A
ERR1654743_55	d__Bacteria;p__Firmicutes_A;c__Clostridia;o__Lachnospirales;f__Lachnospiraceae;g__UBA3282;s__	N/A	N/A	N/A	N/A	N/A	GCA_014804695.1	95	d__Bacteria;p__Firmicutes_A;c__Clostridia;o__Lachnospirales;f__Lachnospiraceae;g__UBA3282;s__UBA3282 sp014804695	85.3	0.661	d__Bacteria;p__Firmicutes_A;c__Clostridia;o__Lachnospirales;f__Lachnospiraceae;g__UBA3282;s__	taxonomic classification defined by topology and ANI	classification based on placement in class-level tree	GCA_014804495.1, s__UBA3282 sp014804495, 95.0, 77.93, 0.221; GCA_910579395.1, s__UBA3282 sp910579395, 95.0, 77.5, 0.217; GCA_910578845.1, s__UBA3282 sp910578845, 95.0, 77.45, 0.164; GCA_910578715.1, s__UBA3282 sp910578715, 95.0, 77.23, 0.212; GCA_910578475.1, s__UBA3282 sp910578475, 95.0, 77.21, 0.203; GCA_910579735.1, s__UBA3282 sp910579735, 95.0, 77.15, 0.186; GCA_014804365.1, s__UBA3282 sp0148…	72.14	11	0.98457	Genome not assigned to closest species as it falls outside its pre-defined ANI radius
ERR1654743_57	d__Bacteria;p__Bacteroidota;c__Bacteroidia;o__Bacteroidales;f__Tannerellaceae;g__Parabacteroides;s__	N/A	N/A	N/A	N/A	N/A	GCA_017937385.1	95	d__Bacteria;p__Bacteroidota;c__Bacteroidia;o__Bacteroidales;f__Tannerellaceae;g__Parabacteroides;s__Parabacteroides sp017937385	81.39	0.7	d__Bacteria;p__Bacteroidota;c__Bacteroidia;o__Bacteroidales;f__Tannerellaceae;g__Parabacteroides;s__	taxonomic classification defined by topology and ANI	classification based on placement in class-level tree	GCF_014287585.1, s__Parabacteroides sp014287585, 95.0, 82.29, 0.757; GCF_900155425.1, s__Parabacteroides massiliensis, 95.0, 82.21, 0.74; GCF_000156495.1, s__Parabacteroides johnsonii, 95.0, 82.16, 0.763; GCF_000154105.1, s__Parabacteroides merdae, 95.0, 82.15, 0.743; GCA_910577325.1, s__Parabacteroides sp910577325, 95.0, 81.81, 0.713; GCA_900760525.1, s__Parabacteroides sp900760525, 95.0, 81.47,…	81.1	11	0.99106	Genome not assigned to closest species as it falls outside its pre-defined ANI radius
ERR1654743_59	d__Bacteria;p__Bacteroidota;c__Bacteroidia;o__Bacteroidales;f__Muribaculaceae;g__UBA3263;s__	N/A	N/A	N/A	N/A	N/A	N/A	N/A	N/A	N/A	N/A	d__Bacteria;p__Bacteroidota;c__Bacteroidia;o__Bacteroidales;f__Muribaculaceae;g__UBA3263;s__	ANI	classification based on placement in class-level tree	GCA_900759865.1, s__UBA3263 sp900759865, 95.0, 78.97, 0.364; GCA_002490725.1, s__UBA3263 sp002490725, 95.0, 78.62, 0.415; GCA_014801955.1, s__UBA3263 sp014801955, 95.0, 78.5, 0.339; GCA_015061005.1, s__UBA3263 sp015061005, 95.0, 77.32, 0.148; GCA_011959405.1, s__UBA3263 sp001689615, 95.0, 77.19, 0.095; GCA_014802435.1, s__UBA3263 sp014802435, 95.0, 77.07, 0.209	73.23	11	0.98185	N/A
ERR1654743_60	d__Bacteria;p__Cyanobacteria;c__Vampirovibrionia;o__Gastranaerophilales;f__Gastranaerophilaceae;g__CAG-196;s__	N/A	N/A	N/A	N/A	N/A	GCA_910579975.1	95	d__Bacteria;p__Cyanobacteria;c__Vampirovibrionia;o__Gastranaerophilales;f__Gastranaerophilaceae;g__CAG-196;s__CAG-196 sp910579975	78.44	0.481	d__Bacteria;p__Cyanobacteria;c__Vampirovibrionia;o__Gastranaerophilales;f__Gastranaerophilaceae;g__CAG-196;s__	taxonomic classification defined by topology and ANI	classification based on placement in class-level tree	GCA_017395765.1, s__CAG-196 sp017395765, 95.0, 77.69, 0.287; GCA_015152465.1, s__CAG-196 sp015152465, 95.0, 77.6, 0.328; GCA_017482685.1, s__CAG-196 sp017482685, 95.0, 77.58, 0.285; GCA_900549855.1, s__CAG-196 sp900549855, 95.0, 77.34, 0.323; GCA_900553895.1, s__CAG-196 sp900553895, 95.0, 77.3, 0.294; GCA_015152525.1, s__CAG-196 sp015152525, 95.0, 77.23, 0.321; GCA_900552525.1, s__CAG-196 sp00210…	71.6	11	0.94601	N/A
ERR1654743_61	d__Bacteria;p__Bacteroidota;c__Bacteroidia;o__Bacteroidales;f__Muribaculaceae;g__CAG-485;s__	N/A	N/A	N/A	N/A	N/A	GCA_900555915.1	95	d__Bacteria;p__Bacteroidota;c__Bacteroidia;o__Bacteroidales;f__Muribaculaceae;g__CAG-485;s__CAG-485 sp900555915	79.09	0.342	d__Bacteria;p__Bacteroidota;c__Bacteroidia;o__Bacteroidales;f__Muribaculaceae;g__CAG-485;s__	taxonomic classification defined by topology and ANI	classification based on placement in class-level tree	GCA_017626045.1, s__CAG-485 sp017626045, 95.0, 77.98, 0.274; GCA_910577585.1, s__CAG-485 sp910577585, 95.0, 77.73, 0.108; GCA_014802425.1, s__CAG-485 sp014802425, 95.0, 77.68, 0.121; GCA_014800535.1, s__CAG-485 sp014800535, 95.0, 77.38, 0.063; GCA_001701075.1, s__CAG-485 sp001701075, 95.0, 77.36, 0.183; GCA_009775375.1, s__CAG-485 sp009775375, 95.0, 77.31, 0.103; GCA_014800785.1, s__CAG-485 sp014…	80.36	11	0.98893	N/A
ERR1654743_62	d__Bacteria;p__Bacteroidota;c__Bacteroidia;o__Bacteroidales;f__Muribaculaceae;g__SFRY01;s__	N/A	N/A	N/A	N/A	N/A	GCA_016292745.1	95	d__Bacteria;p__Bacteroidota;c__Bacteroidia;o__Bacteroidales;f__Muribaculaceae;g__SFRY01;s__SFRY01 sp004562065	76.75	0.046	d__Bacteria;p__Bacteroidota;c__Bacteroidia;o__Bacteroidales;f__Muribaculaceae;g__SFRY01;s__	taxonomic classification defined by topology and ANI	classification based on placement in class-level tree	N/A	82.86	11	0.93906	N/A
ERR1654743_68	d__Bacteria;p__Bacteroidota;c__Bacteroidia;o__Bacteroidales;f__Muribaculaceae;g__UBA7173;s__	N/A	N/A	N/A	N/A	N/A	GCA_013316535.1	95	d__Bacteria;p__Bacteroidota;c__Bacteroidia;o__Bacteroidales;f__Muribaculaceae;g__UBA7173;s__UBA7173 sp013316535	78.05	0.283	d__Bacteria;p__Bacteroidota;c__Bacteroidia;o__Bacteroidales;f__Muribaculaceae;g__UBA7173;s__	taxonomic classification defined by topology and ANI	classification based on placement in class-level tree	GCA_910586565.1, s__UBA7173 sp910586565, 95.0, 78.47, 0.329; GCA_001689485.1, s__UBA7173 sp001689485, 95.0, 78.12, 0.275; GCA_900545955.1, s__UBA7173 sp900545955, 95.0, 77.48, 0.146; GCA_900540205.1, s__UBA7173 sp900540205, 95.0, 77.45, 0.212; GCA_014800795.1, s__UBA7173 sp014800795, 95.0, 77.4, 0.134; GCA_910575545.1, s__UBA7173 sp013316675, 95.0, 77.36, 0.232; GCA_905207535.1, s__UBA7173 sp9052…	62.23	11	0.98661	N/A
ERR1654743_7	d__Bacteria;p__Firmicutes_A;c__Clostridia;o__Oscillospirales;f__Acutalibacteraceae;g__Eubacterium_R;s__	N/A	N/A	N/A	N/A	N/A	N/A	N/A	N/A	N/A	N/A	d__Bacteria;p__Firmicutes_A;c__Clostridia;o__Oscillospirales;f__Acutalibacteraceae;g__Eubacterium_R;s__	ANI	classification based on placement in class-level tree	GCA_009774735.1, s__Eubacterium_R sp009774735, 95.0, 79.11, 0.39; GCA_910577195.1, s__Eubacterium_R sp910577195, 95.0, 78.93, 0.373; GCA_002493325.1, s__Eubacterium_R sp002493325, 95.0, 78.82, 0.399; GCA_900544515.1, s__Eubacterium_R sp900544515, 95.0, 78.67, 0.398; GCA_900767025.1, s__Eubacterium_R sp900767025, 95.0, 78.64, 0.311; GCA_900761545.1, s__Eubacterium_R sp900761545, 95.0, 78.38, 0.314…	96.37	11	0.94588	N/A
ERR1654743_70	d__Bacteria;p__Firmicutes_A;c__Clostridia;o__Lachnospirales;f__Lachnospiraceae;g__UBA3282;s__	N/A	N/A	N/A	N/A	N/A	GCA_910578645.1	95	d__Bacteria;p__Firmicutes_A;c__Clostridia;o__Lachnospirales;f__Lachnospiraceae;g__UBA3282;s__UBA3282 sp910578645	77.33	0.265	d__Bacteria;p__Firmicutes_A;c__Clostridia;o__Lachnospirales;f__Lachnospiraceae;g__UBA3282;s__	taxonomic classification defined by topology and ANI	classification based on placement in class-level tree	GCA_910578555.1, s__UBA3282 sp910578555, 95.0, 78.09, 0.336; GCA_009774655.1, s__UBA3282 sp009774655, 95.0, 77.99, 0.286; GCA_910586615.1, s__UBA3282 sp910586615, 95.0, 77.91, 0.32; GCA_014804485.1, s__UBA3282 sp014804485, 95.0, 77.9, 0.273; GCA_014804605.1, s__UBA3282 sp014804605, 95.0, 77.9, 0.319; GCA_014804355.1, s__UBA3282 sp014804355, 95.0, 77.85, 0.289; GCA_014804655.1, s__UBA3282 sp014804…	56.73	11	0.96368	N/A
ERR1654743_72	d__Bacteria;p__Bacteroidota;c__Bacteroidia;o__Bacteroidales;f__Muribaculaceae;g__Paramuribaculum;s__	N/A	N/A	N/A	N/A	N/A	GCA_910586895.1	95	d__Bacteria;p__Bacteroidota;c__Bacteroidia;o__Bacteroidales;f__Muribaculaceae;g__Paramuribaculum;s__Paramuribaculum sp910586895	78.84	0.363	d__Bacteria;p__Bacteroidota;c__Bacteroidia;o__Bacteroidales;f__Muribaculaceae;g__Paramuribaculum;s__	taxonomic classification defined by topology and ANI	classification based on placement in class-level tree	GCA_910578805.1, s__Paramuribaculum sp910578805, 95.0, 77.23, 0.134; GCA_910577465.1, s__Paramuribaculum sp910577465, 95.0, 77.23, 0.134; GCA_009775605.1, s__Paramuribaculum sp009775605, 95.0, 77.19, 0.115; GCA_001689535.1, s__Paramuribaculum sp001689535, 95.0, 77.18, 0.109; GCA_910587425.1, s__Paramuribaculum sp910587425, 95.0, 77.04, 0.096; GCA_014801065.1, s__Paramuribaculum sp014801065, 95.0,…	72.86	11	0.97823	N/A
ERR1654743_75	d__Bacteria;p__Firmicutes_A;c__Clostridia;o__Oscillospirales;f__Oscillospiraceae;g__Marseille-P3106;s__	N/A	N/A	N/A	N/A	N/A	N/A	N/A	N/A	N/A	N/A	d__Bacteria;p__Firmicutes_A;c__Clostridia;o__Oscillospirales;f__Oscillospiraceae;g__Marseille-P3106;s__	ANI	classification based on placement in class-level tree	GCA_017937415.1, s__Marseille-P3106 sp017937415, 95.0, 79.29, 0.393; GCA_910585735.1, s__Marseille-P3106 sp910585735, 95.0, 79.09, 0.41; GCA_910588975.1, s__Marseille-P3106 sp910588975, 95.0, 78.0, 0.287; GCA_910577415.1, s__Marseille-P3106 sp910577415, 95.0, 77.99, 0.253; GCA_905219705.1, s__Marseille-P3106 sp905219705, 95.0, 77.98, 0.29; GCA_900543935.1, s__Marseille-P3106 sp900543935, 95.0, 77…	50.24	11	0.96616	N/A
ERR1654743_76	d__Bacteria;p__Bacteroidota;c__Bacteroidia;o__Bacteroidales;f__Muribaculaceae;g__Paramuribaculum;s__	N/A	N/A	N/A	N/A	N/A	GCA_910587425.1	95	d__Bacteria;p__Bacteroidota;c__Bacteroidia;o__Bacteroidales;f__Muribaculaceae;g__Paramuribaculum;s__Paramuribaculum sp910587425	77.03	0.2	d__Bacteria;p__Bacteroidota;c__Bacteroidia;o__Bacteroidales;f__Muribaculaceae;g__Paramuribaculum;s__	taxonomic classification defined by topology and ANI	classification based on placement in class-level tree	GCA_014802045.1, s__Paramuribaculum sp014802045, 95.0, 77.04, 0.109; GCA_014801735.1, s__Paramuribaculum sp014801735, 95.0, 76.81, 0.041; GCA_910586475.1, s__Paramuribaculum sp910586475, 95.0, 76.7, 0.048; GCA_910588065.1, s__Paramuribaculum sp910588065, 95.0, 76.57, 0.108; GCA_910589095.1, s__Paramuribaculum sp910589095, 95.0, 76.57, 0.032; GCA_910578805.1, s__Paramuribaculum sp910578805, 95.0, …	63.78	11	0.9819	N/A
ERR1654743_78	d__Bacteria;p__Bacteroidota;c__Bacteroidia;o__Bacteroidales;f__Rikenellaceae;g__Alistipes;s__	N/A	N/A	N/A	N/A	N/A	GCA_910587675.1	95	d__Bacteria;p__Bacteroidota;c__Bacteroidia;o__Bacteroidales;f__Rikenellaceae;g__Alistipes;s__Alistipes sp910587675	83.09	0.77	d__Bacteria;p__Bacteroidota;c__Bacteroidia;o__Bacteroidales;f__Rikenellaceae;g__Alistipes;s__	taxonomic classification defined by topology and ANI	classification based on placement in class-level tree	GCA_900546065.1, s__Alistipes merdipullorum, 95.0, 79.64, 0.543; GCA_902362705.1, s__Alistipes sp002358415, 95.0, 78.8, 0.378; GCA_910576555.1, s__Alistipes sp910576555, 95.0, 78.49, 0.326; GCA_900544265.1, s__Alistipes merdavium, 95.0, 78.49, 0.319; GCA_009774895.1, s__Alistipes sp009774895, 95.0, 78.44, 0.349; GCA_910575495.1, s__Alistipes sp910575495, 95.0, 78.44, 0.307; GCF_000210575.1, s__Al…	52.92	11	0.98117	Genome not assigned to closest species as it falls outside its pre-defined ANI radius
ERR1654743_80	d__Bacteria;p__Patescibacteria;c__Saccharimonadia;o__Saccharimonadales;f__Nanosyncoccaceae;g__Nanosyncoccus;s__	N/A	N/A	N/A	N/A	N/A	N/A	N/A	N/A	N/A	N/A	d__Bacteria;p__Patescibacteria;c__Saccharimonadia;o__Saccharimonadales;f__Nanosyncoccaceae;g__Nanosyncoccus;s__	ANI	classification based on placement in class-level tree	GCA_905372495.1, s__Nanosyncoccus sp905372495, 95.0, 77.94, 0.048; GCA_017552385.1, s__Nanosyncoccus sp017552385, 95.0, 77.74, 0.081; GCA_015257445.1, s__Nanosyncoccus sp015257445, 95.0, 77.22, 0.062; GCA_003979185.1, s__Nanosyncoccus sp003979185, 95.0, 77.12, 0.094; GCA_013332955.2, s__Nanosyncoccus sp013332955, 95.0, 77.08, 0.06; GCA_017429465.1, s__Nanosyncoccus sp017429465, 95.0, 77.04, 0.081…	62.81	11	0.94235	N/A
ERR1654743_84	d__Bacteria;p__Firmicutes_A;c__Clostridia;o__Christensenellales;f__Borkfalkiaceae;g__Coproplasma;s__	N/A	N/A	N/A	N/A	N/A	N/A	N/A	N/A	N/A	N/A	d__Bacteria;p__Firmicutes_A;c__Clostridia;o__Christensenellales;f__Borkfalkiaceae;g__Coproplasma;s__	ANI	classification based on placement in class-level tree	GCA_910587005.1, s__Coproplasma sp910587005, 95.0, 79.06, 0.469; GCA_013316055.1, s__Coproplasma sp013316055, 95.0, 78.92, 0.438; GCA_910587015.1, s__Coproplasma sp910587015, 95.0, 78.86, 0.435; GCA_014805025.1, s__Coproplasma sp014805025, 95.0, 78.52, 0.349; GCA_910585785.1, s__Coproplasma sp910585785, 95.0, 78.04, 0.358; GCA_910578145.1, s__Coproplasma sp910578145, 95.0, 77.93, 0.254; GCA_91058…	65.51	11	0.96203	N/A
ERR1654743_85	d__Bacteria;p__Firmicutes_A;c__Clostridia;o__Christensenellales;f__Borkfalkiaceae;g__Gallimonas;s__	N/A	N/A	N/A	N/A	N/A	GCA_910588465.1	95	d__Bacteria;p__Firmicutes_A;c__Clostridia;o__Christensenellales;f__Borkfalkiaceae;g__Gallimonas;s__Gallimonas sp910588465	78.76	0.516	d__Bacteria;p__Firmicutes_A;c__Clostridia;o__Christensenellales;f__Borkfalkiaceae;g__Gallimonas;s__	taxonomic classification defined by topology and ANI	classification based on placement in class-level tree	GCA_910586675.1, s__Gallimonas sp910586675, 95.0, 77.9, 0.216; GCF_904373325.1, s__Gallimonas merdigallinarum, 95.0, 77.36, 0.174; GCF_904394195.1, s__Gallimonas caecicola, 95.0, 77.25, 0.131; GCF_904419525.1, s__Gallimonas merdae, 95.0, 77.17, 0.113; GCA_014804975.1, s__Gallimonas sp014804975, 95.0, 77.1, 0.169; GCA_910586365.1, s__Gallimonas sp910586365, 95.0, 77.1, 0.216; GCA_003343805.1, s__G…	49.82	11	0.94963	Genome not assigned to closest species as it falls outside its pre-defined ANI radius
ERR1654743_9	d__Bacteria;p__Firmicutes_A;c__Clostridia;o__Lachnospirales;f__Lachnospiraceae;g__CAG-127;s__	N/A	N/A	N/A	N/A	N/A	N/A	N/A	N/A	N/A	N/A	d__Bacteria;p__Firmicutes_A;c__Clostridia;o__Lachnospirales;f__Lachnospiraceae;g__CAG-127;s__	ANI	classification based on placement in class-level tree	GCA_014799405.1, s__CAG-127 sp014799405, 95.0, 80.13, 0.388; GCA_002493625.1, s__CAG-127 sp002493625, 95.0, 79.22, 0.373; GCA_017517305.1, s__CAG-127 sp017517305, 95.0, 78.52, 0.105; GCA_015057525.1, s__CAG-127 sp015057525, 95.0, 78.31, 0.129; GCA_017463225.1, s__CAG-127 sp017463225, 95.0, 78.3, 0.116; GCA_015057555.1, s__CAG-127 sp015057555, 95.0, 77.8, 0.108; GCA_900766925.1, s__CAG-127 sp90076…	90.47	11	0.94442	N/A
ERR1654743_90	d__Bacteria;p__Firmicutes_A;c__Clostridia;o__Christensenellales;f__Borkfalkiaceae;g__Coproplasma;s__	N/A	N/A	N/A	N/A	N/A	GCA_910583545.1	95	d__Bacteria;p__Firmicutes_A;c__Clostridia;o__Christensenellales;f__Borkfalkiaceae;g__Coproplasma;s__Coproplasma sp910583545	79.81	0.538	d__Bacteria;p__Firmicutes_A;c__Clostridia;o__Christensenellales;f__Borkfalkiaceae;g__Coproplasma;s__	taxonomic classification defined by topology and ANI	classification based on placement in class-level tree	GCA_910576655.1, s__Coproplasma sp910576655, 95.0, 78.25, 0.355; GCA_910587005.1, s__Coproplasma sp910587005, 95.0, 77.74, 0.157; GCA_910578655.1, s__Coproplasma sp910578655, 95.0, 77.71, 0.287; GCA_910587365.1, s__Coproplasma sp910587365, 95.0, 77.64, 0.21; GCA_003503945.1, s__Coproplasma sp003503945, 95.0, 77.58, 0.176; GCA_014804995.1, s__Coproplasma sp014804995, 95.0, 77.56, 0.101; GCA_910585…	63.8	11	0.9818	Genome not assigned to closest species as it falls outside its pre-defined ANI radius
ERR1654743_92	d__Bacteria;p__Bacteroidota;c__Bacteroidia;o__Bacteroidales;f__Muribaculaceae;g__UBA7173;s__	N/A	N/A	N/A	N/A	N/A	N/A	N/A	N/A	N/A	N/A	d__Bacteria;p__Bacteroidota;c__Bacteroidia;o__Bacteroidales;f__Muribaculaceae;g__UBA7173;s__	ANI	classification based on placement in class-level tree	GCA_910586565.1, s__UBA7173 sp910586565, 95.0, 77.17, 0.183; GCA_900545955.1, s__UBA7173 sp900545955, 95.0, 77.1, 0.104; GCA_905207535.1, s__UBA7173 sp905207535, 95.0, 77.09, 0.191; GCA_014800795.1, s__UBA7173 sp014800795, 95.0, 76.99, 0.15; GCA_910575545.1, s__UBA7173 sp013316675, 95.0, 76.68, 0.141; GCA_910583675.1, s__UBA7173 sp910583675, 95.0, 76.67, 0.137; GCA_900546835.1, s__UBA7173 sp90054…	64.4	11	0.9802	N/A
ERR1654743_94	d__Bacteria;p__Bacteroidota;c__Bacteroidia;o__Bacteroidales;f__Muribaculaceae;g__Muribaculum;s__	N/A	N/A	N/A	N/A	N/A	GCA_004801635.1	95	d__Bacteria;p__Bacteroidota;c__Bacteroidia;o__Bacteroidales;f__Muribaculaceae;g__Muribaculum;s__Muribaculum sp002473395	76.15	0.056	d__Bacteria;p__Bacteroidota;c__Bacteroidia;o__Bacteroidales;f__Muribaculaceae;g__Muribaculum;s__	taxonomic classification defined by topology and ANI	classification based on placement in class-level tree	GCF_004803695.1, s__Muribaculum gordoncarteri, 95.0, 76.48, 0.112; GCA_910578785.1, s__Muribaculum sp910578785, 95.0, 76.31, 0.073; GCF_002201515.1, s__Muribaculum intestinale, 95.0, 76.22, 0.102; GCA_001701065.1, s__Muribaculum sp001701065, 95.0, 76.2, 0.05; GCF_004570975.1, s__Muribaculum sp001701195, 95.0, 76.1, 0.102; GCA_014801235.1, s__Muribaculum sp014801235, 95.0, 76.08, 0.06; GCA_0016894…	59.55	11	0.97574	N/A
ERR1654743_97	d__Bacteria;p__Firmicutes_A;c__Clostridia;o__Christensenellales;f__Borkfalkiaceae;g__Coproplasma;s__	N/A	N/A	N/A	N/A	N/A	N/A	N/A	N/A	N/A	N/A	d__Bacteria;p__Firmicutes_A;c__Clostridia;o__Christensenellales;f__Borkfalkiaceae;g__Coproplasma;s__	ANI	classification based on placement in class-level tree	GCA_910579295.1, s__Coproplasma sp910579295, 95.0, 77.7, 0.289; GCA_003979335.1, s__Coproplasma sp003979335, 95.0, 77.63, 0.076; GCA_014805025.1, s__Coproplasma sp014805025, 95.0, 77.5, 0.166; GCA_910586035.1, s__Coproplasma sp910586035, 95.0, 77.48, 0.295; GCA_003503945.1, s__Coproplasma sp003503945, 95.0, 77.44, 0.192; GCA_910587005.1, s__Coproplasma sp910587005, 95.0, 77.44, 0.215; GCA_9105766…	63.84	11	0.92444	N/A
ERR1654743_98	d__Bacteria;p__Cyanobacteria;c__Vampirovibrionia;o__Gastranaerophilales;f__Gastranaerophilaceae;g__UBA2883;s__	N/A	N/A	N/A	N/A	N/A	GCA_900768915.1	95	d__Bacteria;p__Cyanobacteria;c__Vampirovibrionia;o__Gastranaerophilales;f__Gastranaerophilaceae;g__UBA2883;s__UBA2883 sp900768915	79.57	0.462	d__Bacteria;p__Cyanobacteria;c__Vampirovibrionia;o__Gastranaerophilales;f__Gastranaerophilaceae;g__UBA2883;s__	taxonomic classification defined by topology and ANI	classification based on placement in class-level tree	GCA_002103075.1, s__UBA2883 sp002103075, 95.0, 78.4, 0.343; GCA_902797985.1, s__UBA2883 sp902797985, 95.0, 77.93, 0.357; GCA_900313115.1, s__UBA2883 sp900313115, 95.0, 77.87, 0.334; GCA_902765215.1, s__UBA2883 sp902765215, 95.0, 77.49, 0.316; GCA_902767275.1, s__UBA2883 sp902767275, 95.0, 77.48, 0.347; GCA_002481545.1, s__UBA2883 sp002481545, 95.0, 77.14, 0.215; GCA_902783125.1, s__UBA2883 sp9027…	73.57	11	0.95237	N/A
ERR1654743_99	d__Bacteria;p__Firmicutes_A;c__Clostridia;o__Christensenellales;f__CAG-552;g__MGBC157735;s__	N/A	N/A	N/A	N/A	N/A	GCA_910588155.1	95	d__Bacteria;p__Firmicutes_A;c__Clostridia;o__Christensenellales;f__CAG-552;g__MGBC157735;s__MGBC157735 sp910588155	77.28	0.358	d__Bacteria;p__Firmicutes_A;c__Clostridia;o__Christensenellales;f__CAG-552;g__MGBC157735;s__	taxonomic classification defined by topology and ANI	classification based on placement in class-level tree	GCA_910587445.1, s__MGBC157735 sp910587445, 95.0, 77.24, 0.205; GCA_910585955.1, s__MGBC157735 sp910585955, 95.0, 76.96, 0.181	55.34	11	0.93251	N/A
ERR1654744_1	d__Bacteria;p__Bacteroidota;c__Bacteroidia;o__Bacteroidales;f__Paludibacteraceae;g__RF16;s__	N/A	N/A	N/A	N/A	N/A	GCA_002477945.1	95	d__Bacteria;p__Bacteroidota;c__Bacteroidia;o__Bacteroidales;f__Paludibacteraceae;g__RF16;s__RF16 sp002477945	77.48	0.096	d__Bacteria;p__Bacteroidota;c__Bacteroidia;o__Bacteroidales;f__Paludibacteraceae;g__RF16;s__	taxonomic classification defined by topology and ANI	classification based on placement in class-level tree	GCA_002440265.1, s__RF16 sp002440265, 95.0, 77.56, 0.037; GCA_018064985.1, s__RF16 sp018064985, 95.0, 77.49, 0.035; GCA_017444615.1, s__RF16 sp017444615, 95.0, 77.47, 0.02; GCA_018065205.1, s__RF16 sp018065205, 95.0, 77.47, 0.046; GCA_902771935.1, s__RF16 sp902771935, 95.0, 77.46, 0.044; GCA_017556705.1, s__RF16 sp017556705, 95.0, 77.44, 0.041; GCA_017412245.1, s__RF16 sp017412245, 95.0, 77.31, 0…	94.24	11	0.92655	N/A
ERR1654744_11	d__Bacteria;p__Firmicutes_A;c__Clostridia;o__Christensenellales;f__Borkfalkiaceae;g__Gallimonas;s__	N/A	N/A	N/A	N/A	N/A	GCA_910578065.1	95	d__Bacteria;p__Firmicutes_A;c__Clostridia;o__Christensenellales;f__Borkfalkiaceae;g__Gallimonas;s__Gallimonas sp910578065	82.3	0.673	d__Bacteria;p__Firmicutes_A;c__Clostridia;o__Christensenellales;f__Borkfalkiaceae;g__Gallimonas;s__	taxonomic classification defined by topology and ANI	classification based on placement in class-level tree	GCA_910586675.1, s__Gallimonas sp910586675, 95.0, 78.08, 0.357; GCA_910586245.1, s__Gallimonas sp910586245, 95.0, 78.02, 0.318; GCA_014804975.1, s__Gallimonas sp014804975, 95.0, 77.84, 0.259; GCA_910588465.1, s__Gallimonas sp910588465, 95.0, 77.82, 0.259; GCA_910586365.1, s__Gallimonas sp910586365, 95.0, 77.77, 0.255; GCA_017621735.1, s__Gallimonas sp017621735, 95.0, 77.63, 0.263; GCA_910586655.1…	90.85	11	0.97526	Genome not assigned to closest species as it falls outside its pre-defined ANI radius
ERR1654744_13	d__Bacteria;p__Bacteroidota;c__Bacteroidia;o__Bacteroidales;f__Bacteroidaceae;g__RGIG8745;s__	N/A	N/A	N/A	N/A	N/A	GCA_017621515.1	95	d__Bacteria;p__Bacteroidota;c__Bacteroidia;o__Bacteroidales;f__Bacteroidaceae;g__RGIG8745;s__RGIG8745 sp017621515	80.58	0.544	d__Bacteria;p__Bacteroidota;c__Bacteroidia;o__Bacteroidales;f__Bacteroidaceae;g__RGIG8745;s__	taxonomic classification defined by topology and ANI	classification based on placement in class-level tree	GCA_017466965.1, s__RGIG8745 sp017466965, 95.0, 76.9, 0.1	88.94	11	0.98463	Genome not assigned to closest species as it falls outside its pre-defined ANI radius
ERR1654744_18	d__Bacteria;p__Firmicutes_A;c__Clostridia;o__Christensenellales;f__CAG-314;g__Fimimonas;s__	N/A	N/A	N/A	N/A	N/A	N/A	N/A	N/A	N/A	N/A	d__Bacteria;p__Firmicutes_A;c__Clostridia;o__Christensenellales;f__CAG-314;g__Fimimonas;s__	ANI	classification based on placement in class-level tree	GCA_000433775.1, s__Fimimonas gallinarum, 95.0, 77.77, 0.202; GCA_018713905.1, s__Fimimonas merdipullorum, 95.0, 77.73, 0.155; GCA_900769665.1, s__Fimimonas sp900769665, 95.0, 77.59, 0.111; GCA_910587795.1, s__Fimimonas sp910587795, 95.0, 77.35, 0.169; GCA_910586625.1, s__Fimimonas sp910586625, 95.0, 77.29, 0.157; GCA_003537755.1, s__Fimimonas sp003537755, 95.0, 77.17, 0.105; GCA_017457305.1, s__…	85.96	11	0.93078	N/A
ERR1654744_20	d__Bacteria;p__Firmicutes_A;c__Clostridia;o__Lachnospirales;f__Lachnospiraceae;g__CAG-127;s__	N/A	N/A	N/A	N/A	N/A	N/A	N/A	N/A	N/A	N/A	d__Bacteria;p__Firmicutes_A;c__Clostridia;o__Lachnospirales;f__Lachnospiraceae;g__CAG-127;s__	taxonomic classification defined by topology and ANI	classification based on placement in class-level tree	GCA_014799405.1, s__CAG-127 sp014799405, 95.0, 87.87, 0.681; GCA_002493625.1, s__CAG-127 sp002493625, 95.0, 86.76, 0.699; GCA_017517305.1, s__CAG-127 sp017517305, 95.0, 77.82, 0.109; GCA_002476495.1, s__CAG-127 sp002476495, 95.0, 77.7, 0.142; GCA_014337155.1, s__CAG-127 sp900319515, 95.0, 77.7, 0.085; GCA_015057525.1, s__CAG-127 sp015057525, 95.0, 77.64, 0.143; GCA_900766925.1, s__CAG-127 sp90076…	88.15	11	0.98356	Genome not assigned to closest species as it falls outside its pre-defined ANI radius
ERR1654744_21	d__Bacteria;p__Firmicutes_A;c__Clostridia;o__Lachnospirales;f__Lachnospiraceae;g__Acetatifactor;s__	N/A	N/A	N/A	N/A	N/A	N/A	N/A	N/A	N/A	N/A	d__Bacteria;p__Firmicutes_A;c__Clostridia;o__Lachnospirales;f__Lachnospiraceae;g__Acetatifactor;s__	ANI	classification based on placement in class-level tree	GCA_910584375.1, s__Acetatifactor sp910584375, 95.0, 80.63, 0.474; GCA_910577235.1, s__Acetatifactor sp910577235, 95.0, 80.12, 0.439; GCA_014804645.1, s__Acetatifactor sp014804645, 95.0, 79.88, 0.424; GCA_910585015.1, s__Acetatifactor sp910585015, 95.0, 79.79, 0.417; GCA_910583845.1, s__Acetatifactor sp910583845, 95.0, 79.5, 0.398; GCA_011959105.1, s__Acetatifactor sp011959105, 95.0, 79.26, 0.378…	89.79	11	0.9645	N/A
ERR1654744_26	d__Bacteria;p__Firmicutes_A;c__Clostridia;o__Christensenellales;f__UBA1242;g__;s__	N/A	N/A	N/A	N/A	N/A	GCA_009780625.1	95	d__Bacteria;p__Firmicutes_A;c__Clostridia;o__Christensenellales;f__UBA1242;g__WQZR01;s__WQZR01 sp009780625	74.61	0.015	d__Bacteria;p__Firmicutes_A;c__Clostridia;o__Christensenellales;f__UBA1242;g__;s__	taxonomic classification defined by topology and ANI	classification based on placement in class-level tree	N/A	70.29	11	0.81577	N/A
ERR1654744_29	d__Bacteria;p__Bacteroidota;c__Bacteroidia;o__Bacteroidales;f__Muribaculaceae;g__CAG-485;s__	N/A	N/A	N/A	N/A	N/A	N/A	N/A	N/A	N/A	N/A	d__Bacteria;p__Bacteroidota;c__Bacteroidia;o__Bacteroidales;f__Muribaculaceae;g__CAG-485;s__	ANI	classification based on placement in class-level tree	GCA_003762615.1, s__CAG-485 sp002493045, 95.0, 77.94, 0.085; GCA_009177205.1, s__CAG-485 sp009177205, 95.0, 77.03, 0.039; GCA_014801595.1, s__CAG-485 sp014801595, 95.0, 76.83, 0.064; GCA_014801815.1, s__CAG-485 sp014801815, 95.0, 76.81, 0.056; GCA_014800515.1, s__CAG-485 sp014800515, 95.0, 76.76, 0.074; GCA_900760885.1, s__CAG-485 sp900760885, 95.0, 76.76, 0.061; GCA_910583795.1, s__CAG-485 sp910…	75.54	11	0.95297	N/A
ERR1654744_3	d__Bacteria;p__Firmicutes_A;c__Clostridia;o__Christensenellales;f__CAG-917;g__CAG-475;s__	N/A	N/A	N/A	N/A	N/A	GCA_910577815.1	95	d__Bacteria;p__Firmicutes_A;c__Clostridia;o__Christensenellales;f__CAG-917;g__CAG-475;s__CAG-475 sp910577815	79.6	0.432	d__Bacteria;p__Firmicutes_A;c__Clostridia;o__Christensenellales;f__CAG-917;g__CAG-475;s__	taxonomic classification defined by topology and ANI	classification based on placement in class-level tree	GCA_910584155.1, s__CAG-475 sp910584155, 95.0, 78.87, 0.434; GCA_910578325.1, s__CAG-475 sp910578325, 95.0, 78.16, 0.312; GCA_014799525.1, s__CAG-475 sp014799525, 95.0, 78.1, 0.338; GCA_900769205.1, s__CAG-475 sp900769205, 95.0, 77.81, 0.236; GCA_002449145.1, s__CAG-475 sp002449145, 95.0, 77.8, 0.209; GCA_900547975.1, s__CAG-475 sp900547975, 95.0, 77.73, 0.219; GCA_900550855.1, s__CAG-475 sp90055…	90.61	11	0.98286	N/A
ERR1654744_32	d__Bacteria;p__Proteobacteria;c__Gammaproteobacteria;o__Burkholderiales;f__Burkholderiaceae;g__Oxalobacter;s__	N/A	N/A	N/A	N/A	N/A	N/A	N/A	N/A	N/A	N/A	d__Bacteria;p__Proteobacteria;c__Gammaproteobacteria;o__Burkholderiales;f__Burkholderiaceae;g__Oxalobacter;s__	ANI	classification based on placement in class-level tree	GCA_012512465.1, s__Oxalobacter sp012512465, 95.0, 77.81, 0.323; GCA_009783065.1, s__Oxalobacter sp009783065, 95.0, 77.33, 0.264; GCA_900760095.1, s__Oxalobacter sp900760095, 95.0, 76.62, 0.114; GCF_002127965.1, s__Oxalobacter formigenes, 95.0, 76.49, 0.116; GCF_000158475.2, s__Oxalobacter formigenes_B, 95.0, 76.28, 0.142; GCA_905202055.1, s__Oxalobacter sp905202055, 95.0, 76.23, 0.108; GCA_01838…	90.25	11	0.9504	N/A
ERR1654744_36	d__Bacteria;p__Firmicutes_A;c__Clostridia;o__Oscillospirales;f__Ruminococcaceae;g__UBA7177;s__	N/A	N/A	N/A	N/A	N/A	N/A	N/A	N/A	N/A	N/A	d__Bacteria;p__Firmicutes_A;c__Clostridia;o__Oscillospirales;f__Ruminococcaceae;g__UBA7177;s__	taxonomic classification defined by topology and ANI	classification based on placement in class-level tree	GCA_910579545.1, s__UBA7177 sp910579545, 95.0, 83.3, 0.586; GCA_002491225.1, s__UBA7177 sp002491225, 95.0, 83.22, 0.436; GCA_910578965.1, s__UBA7177 sp910578965, 95.0, 81.76, 0.497	60.39	11	0.97043	Genome not assigned to closest species as it falls outside its pre-defined ANI radius
ERR1654744_37	d__Bacteria;p__Proteobacteria;c__Alphaproteobacteria;o__RF32;f__CAG-239;g__CAG-267;s__	N/A	N/A	N/A	N/A	N/A	N/A	N/A	N/A	N/A	N/A	d__Bacteria;p__Proteobacteria;c__Alphaproteobacteria;o__RF32;f__CAG-239;g__CAG-267;s__	ANI	classification based on placement in class-level tree	GCA_910576955.1, s__CAG-267 sp910576955, 95.0, 78.61, 0.382; GCA_910580155.1, s__CAG-267 sp910580155, 95.0, 78.58, 0.385; GCA_017939155.1, s__CAG-267 sp017939155, 95.0, 78.3, 0.36; GCA_017621635.1, s__CAG-267 sp017621635, 95.0, 78.07, 0.318; GCA_015062535.1, s__CAG-267 sp015062535, 95.0, 77.81, 0.298; GCA_904501925.1, s__CAG-267 sp904501925, 95.0, 77.78, 0.218; GCA_017964705.1, s__CAG-267 sp01796…	79.29	11	0.96775	N/A
ERR1654744_39	d__Bacteria;p__Firmicutes_A;c__Clostridia;o__Lachnospirales;f__Lachnospiraceae;g__Acetatifactor;s__	N/A	N/A	N/A	N/A	N/A	GCA_017621075.1	95	d__Bacteria;p__Firmicutes_A;c__Clostridia;o__Lachnospirales;f__Lachnospiraceae;g__Acetatifactor;s__Acetatifactor sp017621075	77.31	0.261	d__Bacteria;p__Firmicutes_A;c__Clostridia;o__Lachnospirales;f__Lachnospiraceae;g__Acetatifactor;s__	taxonomic classification defined by topology and ANI	classification based on placement in class-level tree	GCA_900755865.1, s__Acetatifactor sp900755865, 95.0, 77.61, 0.156; GCA_018385425.1, s__Acetatifactor sp018385425, 95.0, 77.47, 0.094; GCA_017478245.1, s__Acetatifactor sp017478245, 95.0, 77.28, 0.129; GCA_014804645.1, s__Acetatifactor sp014804645, 95.0, 77.25, 0.131; GCF_009695995.1, s__Acetatifactor intestinalis, 95.0, 77.19, 0.118; GCA_900772845.1, s__Acetatifactor sp900772845, 95.0, 77.14, 0.1…	81.93	11	0.95873	N/A
ERR1654744_4	d__Bacteria;p__Firmicutes_A;c__Clostridia;o__Christensenellales;f__CAG-552;g__MGBC100320;s__	N/A	N/A	N/A	N/A	N/A	N/A	N/A	N/A	N/A	N/A	d__Bacteria;p__Firmicutes_A;c__Clostridia;o__Christensenellales;f__CAG-552;g__MGBC100320;s__	ANI	classification based on placement in class-level tree	GCA_910577945.1, s__MGBC100320 sp910577945, 95.0, 78.71, 0.398; GCA_910577995.1, s__MGBC100320 sp910577995, 95.0, 78.58, 0.356; GCA_910588305.1, s__MGBC100320 sp910588305, 95.0, 78.42, 0.37; GCA_910586925.1, s__MGBC100320 sp910586925, 95.0, 78.13, 0.268; GCA_910587455.1, s__MGBC100320 sp910587455, 95.0, 78.0, 0.299; GCA_910579205.1, s__MGBC100320 sp910579205, 95.0, 77.92, 0.32; GCA_014799665.1, s…	92.02	11	0.93424	N/A
ERR1654744_40	d__Bacteria;p__Firmicutes_A;c__Clostridia;o__Lachnospirales;f__Lachnospiraceae;g__Butyrivibrio_A;s__	N/A	N/A	N/A	N/A	N/A	GCA_014799955.1	95	d__Bacteria;p__Firmicutes_A;c__Clostridia;o__Lachnospirales;f__Lachnospiraceae;g__Butyrivibrio_A;s__Butyrivibrio_A sp014799955	84.31	0.723	d__Bacteria;p__Firmicutes_A;c__Clostridia;o__Lachnospirales;f__Lachnospiraceae;g__Butyrivibrio_A;s__	taxonomic classification defined by topology and ANI	classification based on placement in class-level tree	GCA_910577605.1, s__Butyrivibrio_A sp910577605, 95.0, 81.05, 0.687; GCA_900768755.1, s__Butyrivibrio_A sp900768755, 95.0, 77.23, 0.123; GCA_016297265.1, s__Butyrivibrio_A sp016297265, 95.0, 76.98, 0.06; GCA_000431815.1, s__Butyrivibrio_A sp000431815, 95.0, 76.89, 0.082; GCA_900771195.1, s__Butyrivibrio_A sp900771195, 95.0, 76.86, 0.119; GCF_000156015.1, s__Butyrivibrio_A crossotus, 95.0, 76.57, 0…	88.94	11	0.98544	Genome not assigned to closest species as it falls outside its pre-defined ANI radius
ERR1654744_43	d__Bacteria;p__Firmicutes_A;c__Clostridia;o__Lachnospirales;f__Lachnospiraceae;g__Bacteroides_F;s__	N/A	N/A	N/A	N/A	N/A	GCA_000155855.1	95	d__Bacteria;p__Firmicutes_A;c__Clostridia;o__Lachnospirales;f__Lachnospiraceae;g__Bacteroides_F;s__Bacteroides_F pectinophilus	77.59	0.221	d__Bacteria;p__Firmicutes_A;c__Clostridia;o__Lachnospirales;f__Lachnospiraceae;g__Bacteroides_F;s__	taxonomic classification defined by topology and ANI	classification based on placement in class-level tree	N/A	69.98	11	0.94691	N/A
ERR1654744_44	d__Bacteria;p__Firmicutes_A;c__Clostridia;o__Lachnospirales;f__Lachnospiraceae;g__UBA3282;s__	N/A	N/A	N/A	N/A	N/A	GCA_910578845.1	95	d__Bacteria;p__Firmicutes_A;c__Clostridia;o__Lachnospirales;f__Lachnospiraceae;g__UBA3282;s__UBA3282 sp910578845	78.27	0.35	d__Bacteria;p__Firmicutes_A;c__Clostridia;o__Lachnospirales;f__Lachnospiraceae;g__UBA3282;s__	taxonomic classification defined by topology and ANI	classification based on placement in class-level tree	GCA_910578715.1, s__UBA3282 sp910578715, 95.0, 78.41, 0.343; GCA_910578475.1, s__UBA3282 sp910578475, 95.0, 78.26, 0.331; GCA_910579735.1, s__UBA3282 sp910579735, 95.0, 78.18, 0.342; GCA_910579395.1, s__UBA3282 sp910579395, 95.0, 78.12, 0.341; GCA_910584965.1, s__UBA3282 sp910584965, 95.0, 77.88, 0.317; GCA_014804495.1, s__UBA3282 sp014804495, 95.0, 77.73, 0.229; GCA_014804695.1, s__UBA3282 sp014…	77.32	11	0.96573	N/A
ERR1654744_45	d__Bacteria;p__Firmicutes_A;c__Clostridia;o__Oscillospirales;f__Ruminococcaceae;g__Ruminiclostridium_E;s__	N/A	N/A	N/A	N/A	N/A	N/A	N/A	N/A	N/A	N/A	d__Bacteria;p__Firmicutes_A;c__Clostridia;o__Oscillospirales;f__Ruminococcaceae;g__Ruminiclostridium_E;s__	ANI	classification based on placement in class-level tree	GCA_014799365.1, s__Ruminiclostridium_E sp014799365, 95.0, 78.49, 0.282; GCA_014799325.1, s__Ruminiclostridium_E sp014799325, 95.0, 78.31, 0.279; GCA_003508605.1, s__Ruminiclostridium_E sp003508605, 95.0, 77.94, 0.278; GCA_910585505.1, s__Ruminiclostridium_E sp910585505, 95.0, 77.76, 0.206; GCA_014796735.1, s__Ruminiclostridium_E sp014796735, 95.0, 77.76, 0.232; GCA_910588335.1, s__Ruminiclostrid…	88.03	11	0.95681	N/A
ERR1654744_48	d__Bacteria;p__Bacteroidota;c__Bacteroidia;o__Bacteroidales;f__Muribaculaceae;g__CAG-873;s__	N/A	N/A	N/A	N/A	N/A	GCA_002633115.1	95	d__Bacteria;p__Bacteroidota;c__Bacteroidia;o__Bacteroidales;f__Muribaculaceae;g__CAG-873;s__CAG-873 sp002633115	76.45	0.185	d__Bacteria;p__Bacteroidota;c__Bacteroidia;o__Bacteroidales;f__Muribaculaceae;g__CAG-873;s__	taxonomic classification defined by topology and ANI	classification based on placement in class-level tree	GCA_900548975.1, s__CAG-873 sp900548975, 95.0, 76.64, 0.088; GCA_900550395.1, s__CAG-873 sp900550395, 95.0, 76.52, 0.083; GCA_009775125.1, s__CAG-873 sp001689665, 95.0, 76.52, 0.103; GCA_009775195.1, s__CAG-873 sp009775195, 95.0, 76.46, 0.092; GCA_910577315.1, s__CAG-873 sp910577315, 95.0, 76.44, 0.078; GCA_900759845.1, s__CAG-873 sp900759845, 95.0, 76.42, 0.049; GCA_900554265.1, s__CAG-873 sp900…	62.87	11	0.97184	N/A
ERR1654744_49	d__Bacteria;p__Bacteroidota;c__Bacteroidia;o__Bacteroidales;f__Muribaculaceae;g__CAG-485;s__	N/A	N/A	N/A	N/A	N/A	N/A	N/A	N/A	N/A	N/A	d__Bacteria;p__Bacteroidota;c__Bacteroidia;o__Bacteroidales;f__Muribaculaceae;g__CAG-485;s__	ANI	classification based on placement in class-level tree	GCA_014867205.1, s__CAG-485 sp014867205, 95.0, 77.23, 0.156; GCA_009775355.1, s__CAG-485 sp009775355, 95.0, 77.11, 0.17; GCA_900760815.1, s__CAG-485 sp900760815, 95.0, 77.1, 0.128; GCA_910579845.1, s__CAG-485 sp910579845, 95.0, 77.01, 0.055; GCA_902796035.1, s__CAG-485 sp900321585, 95.0, 76.97, 0.096; GCA_004553095.1, s__CAG-485 sp004553095, 95.0, 76.94, 0.138; GCA_905214735.1, s__CAG-485 sp90521…	75.89	11	0.96929	N/A
ERR1654744_5	d__Bacteria;p__Cyanobacteria;c__Vampirovibrionia;o__Gastranaerophilales;f__Gastranaerophilaceae;g__Zag111;s__	N/A	N/A	N/A	N/A	N/A	GCA_910584405.1	95	d__Bacteria;p__Cyanobacteria;c__Vampirovibrionia;o__Gastranaerophilales;f__Gastranaerophilaceae;g__Zag111;s__Zag111 sp910584405	80.63	0.621	d__Bacteria;p__Cyanobacteria;c__Vampirovibrionia;o__Gastranaerophilales;f__Gastranaerophilaceae;g__Zag111;s__	taxonomic classification defined by topology and ANI	classification based on placement in class-level tree	GCA_900551965.1, s__Zag111 sp900551965, 95.0, 78.77, 0.428; GCA_002405805.1, s__Zag111 sp002405805, 95.0, 78.65, 0.353; GCA_014803505.1, s__Zag111 sp014803505, 95.0, 78.59, 0.322; GCA_003258735.1, s__Zag111 sp003258735, 95.0, 78.58, 0.372; GCA_905215335.1, s__Zag111 sp905215335, 95.0, 78.51, 0.301; GCA_015152555.1, s__Zag111 sp015152555, 95.0, 78.44, 0.358; GCA_017536545.1, s__Zag111 sp017536545,…	93.33	11	0.97482	Genome not assigned to closest species as it falls outside its pre-defined ANI radius
ERR1654744_50	d__Bacteria;p__Bacteroidota;c__Bacteroidia;o__Bacteroidales;f__Muribaculaceae;g__UBA7173;s__	N/A	N/A	N/A	N/A	N/A	GCA_910584665.1	95	d__Bacteria;p__Bacteroidota;c__Bacteroidia;o__Bacteroidales;f__Muribaculaceae;g__UBA7173;s__UBA7173 sp910584665	77.22	0.166	d__Bacteria;p__Bacteroidota;c__Bacteroidia;o__Bacteroidales;f__Muribaculaceae;g__UBA7173;s__	taxonomic classification defined by topology and ANI	classification based on placement in class-level tree	GCA_014802385.1, s__UBA7173 sp014802385, 95.0, 77.74, 0.196; GCA_014800105.1, s__UBA7173 sp014800105, 95.0, 77.13, 0.143; GCA_004102785.1, s__UBA7173 sp002491305, 95.0, 76.91, 0.05; GCA_014802535.1, s__UBA7173 sp014802535, 95.0, 76.67, 0.047; GCA_910586565.1, s__UBA7173 sp910586565, 95.0, 76.66, 0.075; GCA_014800605.1, s__UBA7173 sp014800605, 95.0, 76.65, 0.123; GCA_902836725.1, s__UBA7173 sp9028…	66.1	11	0.98091	N/A
ERR1654744_51	d__Bacteria;p__Bacteroidota;c__Bacteroidia;o__Bacteroidales;f__Muribaculaceae;g__Paramuribaculum;s__	N/A	N/A	N/A	N/A	N/A	GCA_014801065.1	95	d__Bacteria;p__Bacteroidota;c__Bacteroidia;o__Bacteroidales;f__Muribaculaceae;g__Paramuribaculum;s__Paramuribaculum sp014801065	78.1	0.269	d__Bacteria;p__Bacteroidota;c__Bacteroidia;o__Bacteroidales;f__Muribaculaceae;g__Paramuribaculum;s__	taxonomic classification defined by topology and ANI	classification based on placement in class-level tree	GCA_014801655.1, s__Paramuribaculum sp014801655, 95.0, 78.35, 0.347; GCA_900551515.1, s__Paramuribaculum sp900551515, 95.0, 77.94, 0.302; GCA_910579185.1, s__Paramuribaculum sp910579185, 95.0, 77.73, 0.291; GCA_910577465.1, s__Paramuribaculum sp910577465, 95.0, 77.5, 0.184; GCA_905193485.1, s__Paramuribaculum sp905193485, 95.0, 77.48, 0.198; GCA_910578805.1, s__Paramuribaculum sp910578805, 95.0, …	62.83	11	0.98224	N/A
ERR1654744_53	d__Bacteria;p__Verrucomicrobiota;c__Verrucomicrobiae;o__Verrucomicrobiales;f__Akkermansiaceae;g__Akkermansia;s__	N/A	N/A	N/A	N/A	N/A	N/A	N/A	N/A	N/A	N/A	d__Bacteria;p__Verrucomicrobiota;c__Verrucomicrobiae;o__Verrucomicrobiales;f__Akkermansiaceae;g__Akkermansia;s__	ANI	classification based on placement in class-level tree	GCA_017415555.1, s__Akkermansia sp017415555, 95.0, 78.29, 0.13; GCA_019114365.1, s__Akkermansia intestinigallinarum, 95.0, 78.23, 0.158; GCA_017409465.1, s__Akkermansia sp017409465, 95.0, 78.1, 0.16; GCA_017398355.1, s__Akkermansia sp017398355, 95.0, 78.08, 0.145; GCA_017471985.1, s__Akkermansia sp017471985, 95.0, 77.97, 0.175; GCA_017477935.1, s__Akkermansia sp017477935, 95.0, 77.85, 0.18; GCA_0…	58.64	11	0.93957	N/A
ERR1654744_56	d__Bacteria;p__Bacteroidota;c__Bacteroidia;o__Bacteroidales;f__Muribaculaceae;g__SFRY01;s__	N/A	N/A	N/A	N/A	N/A	GCA_016292745.1	95	d__Bacteria;p__Bacteroidota;c__Bacteroidia;o__Bacteroidales;f__Muribaculaceae;g__SFRY01;s__SFRY01 sp004562065	76.63	0.033	d__Bacteria;p__Bacteroidota;c__Bacteroidia;o__Bacteroidales;f__Muribaculaceae;g__SFRY01;s__	taxonomic classification defined by topology and ANI	classification based on placement in class-level tree	N/A	60.11	11	0.93774	N/A
ERR1654744_58	d__Bacteria;p__Firmicutes_A;c__Clostridia;o__Lachnospirales;f__Lachnospiraceae;g__COE1;s__	N/A	N/A	N/A	N/A	N/A	GCA_002491195.1	95	d__Bacteria;p__Firmicutes_A;c__Clostridia;o__Lachnospirales;f__Lachnospiraceae;g__COE1;s__COE1 sp002491195	79.03	0.389	d__Bacteria;p__Firmicutes_A;c__Clostridia;o__Lachnospirales;f__Lachnospiraceae;g__COE1;s__	taxonomic classification defined by topology and ANI	classification based on placement in class-level tree	GCA_910585765.1, s__COE1 sp910585765, 95.0, 80.01, 0.421; GCA_009774375.1, s__COE1 sp009774375, 95.0, 79.8, 0.441; GCA_009774245.1, s__COE1 sp009774245, 95.0, 79.64, 0.475; GCA_910588595.1, s__COE1 sp910588595, 95.0, 79.2, 0.356; GCA_910588755.1, s__COE1 sp910588755, 95.0, 78.86, 0.356; GCA_910586405.1, s__COE1 sp910586405, 95.0, 77.82, 0.249; GCA_002490665.1, s__COE1 sp002490665, 95.0, 77.8, 0.2…	49.6	11	0.98566	N/A
ERR1654744_61	d__Bacteria;p__Elusimicrobiota;c__Elusimicrobia;o__Elusimicrobiales;f__Elusimicrobiaceae;g__UBA1436;s__	N/A	N/A	N/A	N/A	N/A	GCA_910576915.1	95	d__Bacteria;p__Elusimicrobiota;c__Elusimicrobia;o__Elusimicrobiales;f__Elusimicrobiaceae;g__UBA1436;s__UBA1436 sp910576915	85.96	0.902	d__Bacteria;p__Elusimicrobiota;c__Elusimicrobia;o__Elusimicrobiales;f__Elusimicrobiaceae;g__UBA1436;s__	taxonomic classification defined by topology and ANI	classification based on placement in class-level tree	GCA_002329395.1, s__UBA1436 sp002329395, 95.0, 81.57, 0.675; GCF_002159705.1, s__UBA1436 sp002159705, 95.0, 80.67, 0.65; GCA_002432025.1, s__UBA1436 sp002432025, 95.0, 80.17, 0.65; GCA_900541355.1, s__UBA1436 sp900541355, 95.0, 79.9, 0.558; GCA_015062115.1, s__UBA1436 sp015062115, 95.0, 79.78, 0.546; GCA_900540405.1, s__UBA1436 sp900540405, 95.0, 79.49, 0.393; GCA_902761975.1, s__UBA1436 sp902761…	52.7	11	0.98855	Genome not assigned to closest species as it falls outside its pre-defined ANI radius
ERR1654744_62	d__Bacteria;p__Firmicutes;c__Bacilli;o__Acholeplasmatales;f__Anaeroplasmataceae;g__Pelethenecus;s__	N/A	N/A	N/A	N/A	N/A	GCA_910579215.1	95	d__Bacteria;p__Firmicutes;c__Bacilli;o__Acholeplasmatales;f__Anaeroplasmataceae;g__Pelethenecus;s__Pelethenecus sp910579215	79.33	0.374	d__Bacteria;p__Firmicutes;c__Bacilli;o__Acholeplasmatales;f__Anaeroplasmataceae;g__Pelethenecus;s__	taxonomic classification defined by topology and ANI	classification based on placement in class-level tree	GCA_910577745.1, s__Pelethenecus sp910577745, 95.0, 78.9, 0.315; GCA_910584005.1, s__Pelethenecus sp910584005, 95.0, 78.58, 0.265; GCA_900540705.1, s__Pelethenecus sp900540705, 95.0, 78.53, 0.261; GCA_900540175.1, s__Pelethenecus faecipullorum, 95.0, 77.69, 0.074	54.13	11	0.96773	N/A
ERR1654744_63	d__Bacteria;p__Firmicutes_A;c__Clostridia;o__Christensenellales;f__Borkfalkiaceae;g__Coproplasma;s__	N/A	N/A	N/A	N/A	N/A	GCA_910579295.1	95	d__Bacteria;p__Firmicutes_A;c__Clostridia;o__Christensenellales;f__Borkfalkiaceae;g__Coproplasma;s__Coproplasma sp910579295	78.06	0.392	d__Bacteria;p__Firmicutes_A;c__Clostridia;o__Christensenellales;f__Borkfalkiaceae;g__Coproplasma;s__	taxonomic classification defined by topology and ANI	classification based on placement in class-level tree	GCA_910586035.1, s__Coproplasma sp910586035, 95.0, 78.29, 0.427; GCA_910578145.1, s__Coproplasma sp910578145, 95.0, 77.16, 0.099; GCA_014805025.1, s__Coproplasma sp014805025, 95.0, 77.05, 0.126; GCA_910578195.1, s__Coproplasma sp910578195, 95.0, 76.92, 0.193; GCA_905207235.1, s__Coproplasma sp905207235, 95.0, 76.87, 0.167; GCA_910578655.1, s__Coproplasma sp910578655, 95.0, 76.74, 0.047; GCA_01331…	44.18	11	0.97156	N/A
ERR1654744_64	d__Bacteria;p__Firmicutes_A;c__Clostridia;o__Lachnospirales;f__Lachnospiraceae;g__Butyribacter;s__	N/A	N/A	N/A	N/A	N/A	N/A	N/A	N/A	N/A	N/A	d__Bacteria;p__Firmicutes_A;c__Clostridia;o__Lachnospirales;f__Lachnospiraceae;g__Butyribacter;s__	taxonomic classification defined by topology and ANI	classification based on placement in class-level tree	GCA_002499945.1, s__Butyribacter sp002499945, 95.0, 86.51, 0.767; GCA_910577825.1, s__Butyribacter sp910577825, 95.0, 86.18, 0.773; GCA_910586555.1, s__Butyribacter sp910586555, 95.0, 83.95, 0.779; GCA_910579085.1, s__Butyribacter sp910579085, 95.0, 83.43, 0.733; GCA_910588655.1, s__Butyribacter sp910588655, 95.0, 83.28, 0.724; GCA_910580005.1, s__Butyribacter sp910580005, 95.0, 82.97, 0.684; GCA…	52.88	11	0.98109	Genome not assigned to closest species as it falls outside its pre-defined ANI radius
ERR1654744_65	d__Bacteria;p__Bacteroidota;c__Bacteroidia;o__Bacteroidales;f__Muribaculaceae;g__Muribaculum;s__	N/A	N/A	N/A	N/A	N/A	GCA_910578785.1	95	d__Bacteria;p__Bacteroidota;c__Bacteroidia;o__Bacteroidales;f__Muribaculaceae;g__Muribaculum;s__Muribaculum sp910578785	78.48	0.41	d__Bacteria;p__Bacteroidota;c__Bacteroidia;o__Bacteroidales;f__Muribaculaceae;g__Muribaculum;s__	taxonomic classification defined by topology and ANI	classification based on placement in class-level tree	GCA_004801635.1, s__Muribaculum sp002473395, 95.0, 77.17, 0.023; GCF_004803695.1, s__Muribaculum gordoncarteri, 95.0, 76.66, 0.095; GCA_910578835.1, s__Muribaculum sp910578835, 95.0, 76.54, 0.09; GCA_014801235.1, s__Muribaculum sp014801235, 95.0, 76.48, 0.046; GCA_910589555.1, s__Muribaculum sp910589555, 95.0, 76.47, 0.078; GCA_009177195.1, s__Muribaculum sp009177195, 95.0, 76.45, 0.058; GCA_0097…	37.65	11	0.98683	N/A
ERR1654744_66	d__Bacteria;p__Firmicutes_A;c__Clostridia;o__Lachnospirales;f__Lachnospiraceae;g__Eubacterium_F;s__	N/A	N/A	N/A	N/A	N/A	GCA_910584875.1	95	d__Bacteria;p__Firmicutes_A;c__Clostridia;o__Lachnospirales;f__Lachnospiraceae;g__Eubacterium_F;s__Eubacterium_F sp910584875	80.21	0.711	d__Bacteria;p__Firmicutes_A;c__Clostridia;o__Lachnospirales;f__Lachnospiraceae;g__Eubacterium_F;s__	taxonomic classification defined by topology and ANI	classification based on placement in class-level tree	GCA_910574015.1, s__Eubacterium_F sp910574015, 95.0, 78.64, 0.491; GCA_017938215.1, s__Eubacterium_F sp017938215, 95.0, 77.05, 0.013; GCA_910589595.1, s__Eubacterium_F sp910589595, 95.0, 76.74, 0.069; GCA_910584245.1, s__Eubacterium_F sp910584245, 95.0, 76.7, 0.03; GCA_002362575.1, s__Eubacterium_F sp002362575, 95.0, 76.6, 0.155; GCA_017633905.1, s__Eubacterium_F sp017633905, 95.0, 76.56, 0.043; …	38.54	11	0.97888	Genome not assigned to closest species as it falls outside its pre-defined ANI radius
ERR1654744_71	d__Bacteria;p__Firmicutes_A;c__Clostridia;o__Christensenellales;f__CAG-314;g__RGIG5495;s__	N/A	N/A	N/A	N/A	N/A	GCA_017500905.1	95	d__Bacteria;p__Firmicutes_A;c__Clostridia;o__Christensenellales;f__CAG-314;g__RGIG5495;s__RGIG5495 sp017500905	76.62	0.048	d__Bacteria;p__Firmicutes_A;c__Clostridia;o__Christensenellales;f__CAG-314;g__RGIG5495;s__	taxonomic classification defined by topology and ANI	classification based on placement in class-level tree	N/A	66.5	11	0.91681	N/A
ERR1654744_76	d__Bacteria;p__Bacteroidota;c__Bacteroidia;o__Bacteroidales;f__Muribaculaceae;g__CAG-485;s__	N/A	N/A	N/A	N/A	N/A	GCA_014802265.1	95	d__Bacteria;p__Bacteroidota;c__Bacteroidia;o__Bacteroidales;f__Muribaculaceae;g__CAG-485;s__CAG-485 sp014802265	77.45	0.18	d__Bacteria;p__Bacteroidota;c__Bacteroidia;o__Bacteroidales;f__Muribaculaceae;g__CAG-485;s__	taxonomic classification defined by topology and ANI	classification based on placement in class-level tree	GCA_009177205.1, s__CAG-485 sp009177205, 95.0, 77.27, 0.024; GCA_910578665.1, s__CAG-485 sp003979075, 95.0, 77.24, 0.026; GCA_910579845.1, s__CAG-485 sp910579845, 95.0, 77.13, 0.016; GCA_003762615.1, s__CAG-485 sp002493045, 95.0, 77.12, 0.117; GCA_014801605.1, s__CAG-485 sp014801605, 95.0, 77.09, 0.071; GCA_009775365.1, s__CAG-485 sp009775365, 95.0, 77.07, 0.117; GCA_910586175.1, s__CAG-485 sp910…	48.87	11	0.97883	N/A
ERR1654744_77	d__Bacteria;p__Firmicutes_A;c__Clostridia;o__Christensenellales;f__Borkfalkiaceae;g__Coproplasma;s__	N/A	N/A	N/A	N/A	N/A	GCA_910585705.1	95	d__Bacteria;p__Firmicutes_A;c__Clostridia;o__Christensenellales;f__Borkfalkiaceae;g__Coproplasma;s__Coproplasma sp910585705	77.93	0.337	d__Bacteria;p__Firmicutes_A;c__Clostridia;o__Christensenellales;f__Borkfalkiaceae;g__Coproplasma;s__	taxonomic classification defined by topology and ANI	classification based on placement in class-level tree	GCA_910587365.1, s__Coproplasma sp910587365, 95.0, 78.23, 0.242; GCA_910578195.1, s__Coproplasma sp910578195, 95.0, 77.95, 0.288; GCA_910578565.1, s__Coproplasma sp910578565, 95.0, 77.94, 0.275; GCA_014805025.1, s__Coproplasma sp014805025, 95.0, 77.57, 0.183; GCA_910587825.1, s__Coproplasma sp910587825, 95.0, 77.42, 0.239; GCA_910578765.1, s__Coproplasma sp910578765, 95.0, 77.36, 0.239; GCA_91058…	46.56	11	0.95548	N/A
ERR1654744_8	d__Bacteria;p__Proteobacteria;c__Alphaproteobacteria;o__Rs-D84;f__Rs-D84;g__Enterousia;s__	N/A	N/A	N/A	N/A	N/A	N/A	N/A	N/A	N/A	N/A	d__Bacteria;p__Proteobacteria;c__Alphaproteobacteria;o__Rs-D84;f__Rs-D84;g__Enterousia;s__	ANI	classification based on placement in class-level tree	GCA_900550495.1, s__Enterousia sp900550495, 95.0, 79.01, 0.425; GCA_015062525.1, s__Enterousia sp015062525, 95.0, 78.87, 0.363; GCA_900550565.1, s__Enterousia sp900550565, 95.0, 78.79, 0.494; GCA_002437665.1, s__Enterousia sp002437665, 95.0, 78.75, 0.443; GCA_900549365.1, s__Enterousia sp900549365, 95.0, 78.7, 0.449; GCA_017451625.1, s__Enterousia sp017451625, 95.0, 78.64, 0.373; GCA_900546225.1,…	79.73	11	0.94751	N/A
ERR1654744_80	d__Bacteria;p__Bacteroidota;c__Bacteroidia;o__Bacteroidales;f__Muribaculaceae;g__Amulumruptor;s__	N/A	N/A	N/A	N/A	N/A	N/A	N/A	N/A	N/A	N/A	d__Bacteria;p__Bacteroidota;c__Bacteroidia;o__Bacteroidales;f__Muribaculaceae;g__Amulumruptor;s__	taxonomic novelty determined using RED	classification based on placement in class-level tree	N/A	43.8	11	0.92582	N/A
ERR1654744_81	d__Bacteria;p__Bacteroidota;c__Bacteroidia;o__Bacteroidales;f__Muribaculaceae;g__CAG-485;s__	N/A	N/A	N/A	N/A	N/A	GCA_900555915.1	95	d__Bacteria;p__Bacteroidota;c__Bacteroidia;o__Bacteroidales;f__Muribaculaceae;g__CAG-485;s__CAG-485 sp900555915	78.62	0.244	d__Bacteria;p__Bacteroidota;c__Bacteroidia;o__Bacteroidales;f__Muribaculaceae;g__CAG-485;s__	taxonomic classification defined by topology and ANI	classification based on placement in class-level tree	GCA_017626045.1, s__CAG-485 sp017626045, 95.0, 77.4, 0.295; GCA_014802335.1, s__CAG-485 sp014802335, 95.0, 77.01, 0.032; GCA_014800845.1, s__CAG-485 sp014800845, 95.0, 76.84, 0.071; GCA_900554345.1, s__CAG-485 sp900554345, 95.0, 76.81, 0.123; GCA_003762615.1, s__CAG-485 sp002493045, 95.0, 76.8, 0.08; GCA_905209725.1, s__CAG-485 sp900556595, 95.0, 76.69, 0.129; GCA_001701075.1, s__CAG-485 sp001701…	46.19	11	0.99017	N/A
ERR1654744_87	d__Bacteria;p__Cyanobacteria;c__Vampirovibrionia;o__Gastranaerophilales;f__Gastranaerophilaceae;g__Gastranaerophilus;s__	N/A	N/A	N/A	N/A	N/A	GCA_001899335.1	95	d__Bacteria;p__Cyanobacteria;c__Vampirovibrionia;o__Gastranaerophilales;f__Gastranaerophilaceae;g__Gastranaerophilus;s__Gastranaerophilus phascolarctosicola	79.59	0.653	d__Bacteria;p__Cyanobacteria;c__Vampirovibrionia;o__Gastranaerophilales;f__Gastranaerophilaceae;g__Gastranaerophilus;s__	taxonomic classification defined by topology and ANI	classification based on placement in class-level tree	GCA_017652265.1, s__Gastranaerophilus sp017652265, 95.0, 76.15, 0.103	43.15	11	0.96897	Genome not assigned to closest species as it falls outside its pre-defined ANI radius
ERR1654745_10	d__Bacteria;p__Firmicutes_A;c__Clostridia;o__Lachnospirales;f__Lachnospiraceae;g__RGIG3040;s__	N/A	N/A	N/A	N/A	N/A	N/A	N/A	N/A	N/A	N/A	d__Bacteria;p__Firmicutes_A;c__Clostridia;o__Lachnospirales;f__Lachnospiraceae;g__RGIG3040;s__	taxonomic classification defined by topology and ANI	classification based on placement in class-level tree	GCA_014804675.1, s__RGIG3040 sp014804675, 95.0, 84.3, 0.635; GCA_014804265.1, s__RGIG3040 sp014804265, 95.0, 83.9, 0.644; GCA_910585715.1, s__RGIG3040 sp910585715, 95.0, 83.15, 0.642; GCA_017436305.1, s__RGIG3040 sp017436305, 95.0, 78.89, 0.367; GCA_017632755.1, s__RGIG3040 sp017632755, 95.0, 76.71, 0.078; GCA_017476765.1, s__RGIG3040 sp017476765, 95.0, 76.49, 0.088	83.74	11	0.96843	Genome not assigned to closest species as it falls outside its pre-defined ANI radius
ERR1654745_12	d__Bacteria;p__Firmicutes_A;c__Clostridia;o__Lachnospirales;f__Lachnospiraceae;g__CAG-590;s__	N/A	N/A	N/A	N/A	N/A	GCA_910584695.1	95	d__Bacteria;p__Firmicutes_A;c__Clostridia;o__Lachnospirales;f__Lachnospiraceae;g__CAG-590;s__CAG-590 sp910584695	77.76	0.203	d__Bacteria;p__Firmicutes_A;c__Clostridia;o__Lachnospirales;f__Lachnospiraceae;g__CAG-590;s__	taxonomic classification defined by topology and ANI	classification based on placement in class-level tree	GCA_900548855.1, s__CAG-590 sp900548855, 95.0, 78.06, 0.227; GCA_900552885.1, s__CAG-590 sp900552885, 95.0, 78.03, 0.161; GCA_900544905.1, s__CAG-590 sp900544905, 95.0, 77.95, 0.241; GCA_910585605.1, s__CAG-590 sp910585605, 95.0, 77.93, 0.236; GCA_902762905.1, s__CAG-590 sp003530125, 95.0, 77.9, 0.167; GCA_015057435.1, s__CAG-590 sp015057435, 95.0, 77.74, 0.149; GCA_017622535.1, s__CAG-590 sp0176…	83.98	11	0.9621	N/A
ERR1654745_13	d__Bacteria;p__Firmicutes_A;c__Clostridia;o__Lachnospirales;f__Lachnospiraceae;g__Eubacterium_F;s__	N/A	N/A	N/A	N/A	N/A	N/A	N/A	N/A	N/A	N/A	d__Bacteria;p__Firmicutes_A;c__Clostridia;o__Lachnospirales;f__Lachnospiraceae;g__Eubacterium_F;s__	ANI	classification based on placement in class-level tree	GCA_910584645.1, s__Eubacterium_F sp910584645, 95.0, 78.3, 0.284; GCA_910585745.1, s__Eubacterium_F sp910585745, 95.0, 78.12, 0.284; GCA_910575665.1, s__Eubacterium_F sp910575665, 95.0, 78.11, 0.301; GCA_910589665.1, s__Eubacterium_F sp910589665, 95.0, 77.98, 0.243; GCA_910584065.1, s__Eubacterium_F sp910584065, 95.0, 77.89, 0.239; GCA_910579145.1, s__Eubacterium_F sp910579145, 95.0, 77.87, 0.261…	86.14	11	0.94665	N/A
ERR1654745_17	d__Bacteria;p__Firmicutes_A;c__Clostridia;o__Christensenellales;f__CAG-314;g__Fimimonas;s__	N/A	N/A	N/A	N/A	N/A	N/A	N/A	N/A	N/A	N/A	d__Bacteria;p__Firmicutes_A;c__Clostridia;o__Christensenellales;f__CAG-314;g__Fimimonas;s__	ANI	classification based on placement in class-level tree	GCA_910586625.1, s__Fimimonas sp910586625, 95.0, 78.4, 0.266; GCA_910587795.1, s__Fimimonas sp910587795, 95.0, 77.77, 0.273; GCA_910586905.1, s__Fimimonas sp910586905, 95.0, 77.7, 0.238; GCA_000433775.1, s__Fimimonas gallinarum, 95.0, 77.3, 0.102; GCA_003537755.1, s__Fimimonas sp003537755, 95.0, 77.14, 0.074; GCA_017457305.1, s__Fimimonas sp017457305, 95.0, 77.13, 0.067; GCA_900769665.1, s__Fimim…	82.09	11	0.95371	N/A
ERR1654745_18	d__Bacteria;p__Firmicutes_A;c__Clostridia;o__Lachnospirales;f__Lachnospiraceae;g__1XD42-69;s__	N/A	N/A	N/A	N/A	N/A	GCF_003612565.1	95	d__Bacteria;p__Firmicutes_A;c__Clostridia;o__Lachnospirales;f__Lachnospiraceae;g__1XD42-69;s__1XD42-69 sp003612565	81.09	0.591	d__Bacteria;p__Firmicutes_A;c__Clostridia;o__Lachnospirales;f__Lachnospiraceae;g__1XD42-69;s__	taxonomic classification defined by topology and ANI	classification based on placement in class-level tree	GCF_014287635.1, s__1XD42-69 sp014287635, 95.0, 77.45, 0.117; GCA_910589105.1, s__1XD42-69 sp910589105, 95.0, 77.26, 0.074; GCA_910585825.1, s__1XD42-69 sp910585825, 95.0, 77.13, 0.135; GCA_910588565.1, s__1XD42-69 sp910588565, 95.0, 77.06, 0.101; GCA_910586645.1, s__1XD42-69 sp910586645, 95.0, 77.01, 0.104; GCA_910586725.1, s__1XD42-69 sp910586725, 95.0, 76.75, 0.101; GCA_017625255.1, s__1XD42-6…	81.81	11	0.96766	Genome not assigned to closest species as it falls outside its pre-defined ANI radius
ERR1654745_2	d__Bacteria;p__Firmicutes_A;c__Clostridia;o__Oscillospirales;f__Ruminococcaceae;g__CAG-115;s__	N/A	N/A	N/A	N/A	N/A	N/A	N/A	N/A	N/A	N/A	d__Bacteria;p__Firmicutes_A;c__Clostridia;o__Oscillospirales;f__Ruminococcaceae;g__CAG-115;s__	taxonomic classification defined by topology and ANI	classification based on placement in class-level tree	GCA_014799395.1, s__CAG-115 sp014799395, 95.0, 83.42, 0.657; GCA_910579125.1, s__CAG-115 sp910579125, 95.0, 81.84, 0.613; GCA_910587465.1, s__CAG-115 sp910587465, 95.0, 81.79, 0.678; GCA_002492075.1, s__CAG-115 sp002492075, 95.0, 78.52, 0.347; GCA_002425305.1, s__CAG-115 sp002425305, 95.0, 78.26, 0.362; GCA_002304735.1, s__CAG-115 sp002304735, 95.0, 78.02, 0.355; GCA_004554555.1, s__CAG-115 sp004…	94.46	11	0.98884	Genome not assigned to closest species as it falls outside its pre-defined ANI radius
ERR1654745_25	d__Bacteria;p__Firmicutes_A;c__Clostridia;o__Oscillospirales;f__Acutalibacteraceae;g__Eubacterium_R;s__	N/A	N/A	N/A	N/A	N/A	N/A	N/A	N/A	N/A	N/A	d__Bacteria;p__Firmicutes_A;c__Clostridia;o__Oscillospirales;f__Acutalibacteraceae;g__Eubacterium_R;s__	taxonomic classification defined by topology and ANI	classification based on placement in class-level tree	GCA_002493325.1, s__Eubacterium_R sp002493325, 95.0, 81.13, 0.562; GCA_009774735.1, s__Eubacterium_R sp009774735, 95.0, 80.85, 0.44; GCA_910577195.1, s__Eubacterium_R sp910577195, 95.0, 79.94, 0.523; GCA_900767025.1, s__Eubacterium_R sp900767025, 95.0, 79.83, 0.455; GCA_900544515.1, s__Eubacterium_R sp900544515, 95.0, 79.54, 0.42; GCA_002493595.1, s__Eubacterium_R sp002493595, 95.0, 78.65, 0.377;…	77.72	11	0.97085	Genome not assigned to closest species as it falls outside its pre-defined ANI radius
ERR1654745_26	d__Bacteria;p__Firmicutes_A;c__Clostridia;o__Lachnospirales;f__Lachnospiraceae;g__Butyribacter;s__	N/A	N/A	N/A	N/A	N/A	GCF_003478335.1	95	d__Bacteria;p__Firmicutes_A;c__Clostridia;o__Lachnospirales;f__Lachnospiraceae;g__Butyribacter;s__Butyribacter sp003529475	76.89	0.086	d__Bacteria;p__Firmicutes_A;c__Clostridia;o__Lachnospirales;f__Lachnospiraceae;g__Butyribacter;s__	taxonomic classification defined by topology and ANI	classification based on placement in class-level tree	GCA_001414325.1, s__Butyribacter intestini, 95.0, 77.33, 0.035; GCF_003478445.1, s__Butyribacter sp003524945, 95.0, 76.89, 0.068; GCA_017476305.1, s__Butyribacter sp017476305, 95.0, 76.62, 0.045; GCA_910575435.1, s__Butyribacter sp910575435, 95.0, 76.54, 0.07; GCA_902788645.1, s__Butyribacter sp902788645, 95.0, 76.54, 0.068; GCA_900759665.1, s__Butyribacter sp900759665, 95.0, 76.43, 0.085; GCA_90…	75.77	11	0.92584	N/A
ERR1654745_27	d__Bacteria;p__Firmicutes_A;c__Clostridia;o__Lachnospirales;f__Lachnospiraceae;g__Butyribacter;s__	N/A	N/A	N/A	N/A	N/A	GCF_003478335.1	95	d__Bacteria;p__Firmicutes_A;c__Clostridia;o__Lachnospirales;f__Lachnospiraceae;g__Butyribacter;s__Butyribacter sp003529475	76.64	0.084	d__Bacteria;p__Firmicutes_A;c__Clostridia;o__Lachnospirales;f__Lachnospiraceae;g__Butyribacter;s__	taxonomic classification defined by topology and ANI	classification based on placement in class-level tree	GCF_018918235.1, s__Butyribacter sp018918235, 95.0, 76.88, 0.027; GCA_014384965.1, s__Butyribacter sp003149875, 95.0, 76.57, 0.066; GCA_910586605.1, s__Butyribacter sp910586605, 95.0, 76.49, 0.055; GCA_910575435.1, s__Butyribacter sp910575435, 95.0, 76.48, 0.073; GCA_003612285.1, s__Butyribacter sp003612285, 95.0, 76.38, 0.08; GCA_902795705.1, s__Butyribacter sp902795705, 95.0, 76.36, 0.073; GCA_…	69.04	11	0.92914	N/A
ERR1654745_3	d__Bacteria;p__Firmicutes_A;c__Clostridia;o__Oscillospirales;f__Ruminococcaceae;g__UBA1394;s__	N/A	N/A	N/A	N/A	N/A	GCA_002305725.1	95	d__Bacteria;p__Firmicutes_A;c__Clostridia;o__Oscillospirales;f__Ruminococcaceae;g__UBA1394;s__UBA1394 sp002305725	78.73	0.325	d__Bacteria;p__Firmicutes_A;c__Clostridia;o__Oscillospirales;f__Ruminococcaceae;g__UBA1394;s__	taxonomic classification defined by topology and ANI	classification based on placement in class-level tree	GCA_900554975.1, s__UBA1394 sp900554975, 95.0, 77.99, 0.207; GCA_900538575.1, s__UBA1394 sp900538575, 95.0, 77.9, 0.23; GCA_902362965.1, s__UBA1394 sp900066845, 95.0, 77.81, 0.175; GCA_910588145.1, s__UBA1394 sp910588145, 95.0, 77.49, 0.187; GCA_015066715.1, s__UBA1394 sp015066715, 95.0, 77.31, 0.128; GCA_902796865.1, s__UBA1394 sp902796865, 95.0, 76.83, 0.147; GCA_902783235.1, s__UBA1394 sp90278…	96.45	11	0.96791	N/A
ERR1654745_33	d__Bacteria;p__Firmicutes_A;c__Clostridia;o__Christensenellales;f__Borkfalkiaceae;g__Gallimonas;s__	N/A	N/A	N/A	N/A	N/A	GCA_910586825.1	95	d__Bacteria;p__Firmicutes_A;c__Clostridia;o__Christensenellales;f__Borkfalkiaceae;g__Gallimonas;s__Gallimonas sp910586825	77.78	0.261	d__Bacteria;p__Firmicutes_A;c__Clostridia;o__Christensenellales;f__Borkfalkiaceae;g__Gallimonas;s__	taxonomic classification defined by topology and ANI	classification based on placement in class-level tree	GCF_904419525.1, s__Gallimonas merdae, 95.0, 77.89, 0.157; GCF_904373325.1, s__Gallimonas merdigallinarum, 95.0, 77.89, 0.23; GCA_019117085.1, s__Gallimonas gallistercoris, 95.0, 77.76, 0.146; GCA_910588465.1, s__Gallimonas sp910588465, 95.0, 77.72, 0.264; GCA_910588615.1, s__Gallimonas sp910588615, 95.0, 77.7, 0.218; GCA_910586245.1, s__Gallimonas sp910586245, 95.0, 77.7, 0.234; GCA_003343805.1,…	60.35	11	0.95432	N/A
ERR1654745_34	d__Bacteria;p__Firmicutes_A;c__Clostridia;o__Christensenellales;f__Borkfalkiaceae;g__Gallimonas;s__	N/A	N/A	N/A	N/A	N/A	GCA_910588615.1	95	d__Bacteria;p__Firmicutes_A;c__Clostridia;o__Christensenellales;f__Borkfalkiaceae;g__Gallimonas;s__Gallimonas sp910588615	79.99	0.492	d__Bacteria;p__Firmicutes_A;c__Clostridia;o__Christensenellales;f__Borkfalkiaceae;g__Gallimonas;s__	taxonomic classification defined by topology and ANI	classification based on placement in class-level tree	GCA_014804975.1, s__Gallimonas sp014804975, 95.0, 78.23, 0.15; GCA_910588695.1, s__Gallimonas sp910588695, 95.0, 77.9, 0.19; GCA_910586825.1, s__Gallimonas sp910586825, 95.0, 77.72, 0.161; GCA_910585235.1, s__Gallimonas sp910585235, 95.0, 77.71, 0.218; GCF_904373325.1, s__Gallimonas merdigallinarum, 95.0, 77.64, 0.202; GCA_910585595.1, s__Gallimonas sp910585595, 95.0, 77.5, 0.169; GCA_910586675.1…	58.3	11	0.97889	N/A
ERR1654745_38	d__Bacteria;p__Bacteroidota;c__Bacteroidia;o__Bacteroidales;f__Muribaculaceae;g__Duncaniella;s__	N/A	N/A	N/A	N/A	N/A	N/A	N/A	N/A	N/A	N/A	d__Bacteria;p__Bacteroidota;c__Bacteroidia;o__Bacteroidales;f__Muribaculaceae;g__Duncaniella;s__	taxonomic classification defined by topology and ANI	classification based on placement in class-level tree	GCA_001689495.1, s__Duncaniella sp001689495, 95.0, 79.32, 0.592; GCA_001701225.1, s__Duncaniella sp001701225, 95.0, 79.04, 0.484; GCA_910576785.1, s__Duncaniella sp910576785, 95.0, 78.17, 0.303; GCA_014802105.1, s__Duncaniella sp014802105, 95.0, 78.04, 0.22; GCA_910589485.1, s__Duncaniella sp910589485, 95.0, 77.89, 0.276; GCA_910584825.1, s__Duncaniella sp910584825, 95.0, 77.8, 0.385; GCA_9105863…	48.71	11	0.98495	Genome not assigned to closest species as it falls outside its pre-defined ANI radius
ERR1654745_4	d__Bacteria;p__Bacteroidota;c__Bacteroidia;o__Bacteroidales;f__Rikenellaceae;g__Alistipes;s__	N/A	N/A	N/A	N/A	N/A	N/A	N/A	N/A	N/A	N/A	d__Bacteria;p__Bacteroidota;c__Bacteroidia;o__Bacteroidales;f__Rikenellaceae;g__Alistipes;s__	taxonomic classification defined by topology and ANI	classification based on placement in class-level tree	GCA_014796635.1, s__Alistipes sp014796635, 95.0, 84.54, 0.719; GCA_910575495.1, s__Alistipes sp910575495, 95.0, 83.99, 0.717; GCA_002428825.1, s__Alistipes sp002428825, 95.0, 82.99, 0.7; GCA_910580175.1, s__Alistipes sp910580175, 95.0, 82.89, 0.717; GCA_900553175.1, s__Alistipes sp900553175, 95.0, 82.72, 0.544; GCA_900544265.1, s__Alistipes merdavium, 95.0, 82.12, 0.618; GCA_902362705.1, s__Alist…	78.53	11	0.97976	Genome not assigned to closest species as it falls outside its pre-defined ANI radius
ERR1654745_41	d__Bacteria;p__Firmicutes_A;c__Clostridia;o__Oscillospirales;f__Oscillospiraceae;g__;s__	N/A	N/A	N/A	N/A	N/A	N/A	N/A	N/A	N/A	N/A	d__Bacteria;p__Firmicutes_A;c__Clostridia;o__Oscillospirales;f__Oscillospiraceae;g__;s__	taxonomic novelty determined using RED	classification based on placement in class-level tree	N/A	61.87	11	0.88468	N/A
ERR1654745_44	d__Bacteria;p__Firmicutes_A;c__Clostridia;o__Oscillospirales;f__Oscillospiraceae;g__Dysosmobacter;s__	N/A	N/A	N/A	N/A	N/A	GCA_910588005.1	95	d__Bacteria;p__Firmicutes_A;c__Clostridia;o__Oscillospirales;f__Oscillospiraceae;g__Dysosmobacter;s__Dysosmobacter sp910588005	81.44	0.645	d__Bacteria;p__Firmicutes_A;c__Clostridia;o__Oscillospirales;f__Oscillospiraceae;g__Dysosmobacter;s__	taxonomic classification defined by topology and ANI	classification based on placement in class-level tree	GCF_000403435.2, s__Dysosmobacter sp000403435, 95.0, 81.47, 0.672; GCA_910585385.1, s__Dysosmobacter sp910585385, 95.0, 81.44, 0.61; GCA_910587525.1, s__Dysosmobacter sp910587525, 95.0, 81.28, 0.55; GCA_910584075.1, s__Dysosmobacter sp910584075, 95.0, 81.26, 0.606; GCA_910579435.1, s__Dysosmobacter sp910579435, 95.0, 78.99, 0.335; GCA_900544955.1, s__Dysosmobacter sp900544955, 95.0, 78.9, 0.325; …	65.33	11	0.98143	Genome not assigned to closest species as it falls outside its pre-defined ANI radius
ERR1654745_47	d__Bacteria;p__Firmicutes_A;c__Clostridia;o__Christensenellales;f__Borkfalkiaceae;g__Coproplasma;s__	N/A	N/A	N/A	N/A	N/A	GCA_910578565.1	95	d__Bacteria;p__Firmicutes_A;c__Clostridia;o__Christensenellales;f__Borkfalkiaceae;g__Coproplasma;s__Coproplasma sp910578565	82.92	0.736	d__Bacteria;p__Firmicutes_A;c__Clostridia;o__Christensenellales;f__Borkfalkiaceae;g__Coproplasma;s__	taxonomic classification defined by topology and ANI	classification based on placement in class-level tree	GCA_910585705.1, s__Coproplasma sp910585705, 95.0, 78.14, 0.376; GCA_910578195.1, s__Coproplasma sp910578195, 95.0, 78.12, 0.321; GCA_910587365.1, s__Coproplasma sp910587365, 95.0, 78.09, 0.317; GCA_910577555.1, s__Coproplasma sp910577555, 95.0, 78.09, 0.23; GCA_910587825.1, s__Coproplasma sp910587825, 95.0, 77.96, 0.309; GCA_910579585.1, s__Coproplasma sp910579585, 95.0, 77.8, 0.243; GCA_0035039…	81.37	11	0.98321	Genome not assigned to closest species as it falls outside its pre-defined ANI radius
ERR1654745_52	d__Bacteria;p__Firmicutes_A;c__Clostridia;o__Lachnospirales;f__Lachnospiraceae;g__Butyribacter;s__	N/A	N/A	N/A	N/A	N/A	N/A	N/A	N/A	N/A	N/A	d__Bacteria;p__Firmicutes_A;c__Clostridia;o__Lachnospirales;f__Lachnospiraceae;g__Butyribacter;s__	ANI	classification based on placement in class-level tree	GCA_002361175.1, s__Butyribacter sp002361175, 95.0, 77.41, 0.046; GCF_003478445.1, s__Butyribacter sp003524945, 95.0, 77.35, 0.053; GCA_910575435.1, s__Butyribacter sp910575435, 95.0, 77.2, 0.077; GCA_014384965.1, s__Butyribacter sp003149875, 95.0, 77.1, 0.042; GCF_003481585.1, s__Butyribacter sp001916135, 95.0, 77.07, 0.06; GCA_900759665.1, s__Butyribacter sp900759665, 95.0, 76.77, 0.067; GCA_91…	50.91	11	0.88141	N/A
ERR1654745_53	d__Bacteria;p__Firmicutes_A;c__Clostridia;o__Lachnospirales;f__Lachnospiraceae;g__UBA3282;s__	N/A	N/A	N/A	N/A	N/A	GCA_014804695.1	95	d__Bacteria;p__Firmicutes_A;c__Clostridia;o__Lachnospirales;f__Lachnospiraceae;g__UBA3282;s__UBA3282 sp014804695	85.32	0.474	d__Bacteria;p__Firmicutes_A;c__Clostridia;o__Lachnospirales;f__Lachnospiraceae;g__UBA3282;s__	taxonomic classification defined by topology and ANI	classification based on placement in class-level tree	GCA_910578845.1, s__UBA3282 sp910578845, 95.0, 77.05, 0.097; GCA_014804495.1, s__UBA3282 sp014804495, 95.0, 76.92, 0.133; GCA_017626325.1, s__UBA3282 sp017626325, 95.0, 76.84, 0.056; GCA_910579735.1, s__UBA3282 sp910579735, 95.0, 76.84, 0.122; GCA_910579395.1, s__UBA3282 sp910579395, 95.0, 76.81, 0.126; GCA_910578475.1, s__UBA3282 sp910578475, 95.0, 76.81, 0.114; GCA_014804615.1, s__UBA3282 sp014…	46.8	11	0.9879	N/A
ERR1654745_54	d__Bacteria;p__Firmicutes_A;c__Clostridia;o__Christensenellales;f__Borkfalkiaceae;g__Coproplasma;s__	N/A	N/A	N/A	N/A	N/A	N/A	N/A	N/A	N/A	N/A	d__Bacteria;p__Firmicutes_A;c__Clostridia;o__Christensenellales;f__Borkfalkiaceae;g__Coproplasma;s__	ANI	classification based on placement in class-level tree	GCA_910587365.1, s__Coproplasma sp910587365, 95.0, 77.93, 0.369; GCA_910587825.1, s__Coproplasma sp910587825, 95.0, 77.93, 0.306; GCA_910585705.1, s__Coproplasma sp910585705, 95.0, 77.41, 0.192; GCA_910579705.1, s__Coproplasma sp910579705, 95.0, 77.28, 0.302; GCA_910586345.1, s__Coproplasma sp910586345, 95.0, 77.28, 0.271; GCA_910577875.1, s__Coproplasma sp910577875, 95.0, 77.21, 0.231; GCA_01331…	40.17	11	0.96969	N/A
ERR1654745_55	d__Bacteria;p__Firmicutes_A;c__Clostridia;o__Lachnospirales;f__Lachnospiraceae;g__Acetatifactor;s__	N/A	N/A	N/A	N/A	N/A	GCA_910586835.1	95	d__Bacteria;p__Firmicutes_A;c__Clostridia;o__Lachnospirales;f__Lachnospiraceae;g__Acetatifactor;s__Acetatifactor sp910586835	77.64	0.255	d__Bacteria;p__Firmicutes_A;c__Clostridia;o__Lachnospirales;f__Lachnospiraceae;g__Acetatifactor;s__	taxonomic classification defined by topology and ANI	classification based on placement in class-level tree	GCA_017620975.1, s__Acetatifactor sp017620975, 95.0, 77.71, 0.023; GCA_015056885.1, s__Acetatifactor sp015056885, 95.0, 77.08, 0.028; GCA_016303085.1, s__Acetatifactor sp016303085, 95.0, 76.86, 0.127; GCA_910586485.1, s__Acetatifactor sp910586485, 95.0, 76.82, 0.156; GCA_910579755.1, s__Acetatifactor sp910579755, 95.0, 76.81, 0.139; GCA_910583845.1, s__Acetatifactor sp910583845, 95.0, 76.77, 0.10…	41.66	11	0.97256	N/A
ERR1654745_57	d__Bacteria;p__Firmicutes_A;c__Clostridia;o__Christensenellales;f__Borkfalkiaceae;g__Coproplasma;s__	N/A	N/A	N/A	N/A	N/A	N/A	N/A	N/A	N/A	N/A	d__Bacteria;p__Firmicutes_A;c__Clostridia;o__Christensenellales;f__Borkfalkiaceae;g__Coproplasma;s__	ANI	classification based on placement in class-level tree	GCA_910579705.1, s__Coproplasma sp910579705, 95.0, 77.45, 0.25; GCA_910578195.1, s__Coproplasma sp910578195, 95.0, 77.4, 0.28; GCA_910587365.1, s__Coproplasma sp910587365, 95.0, 77.34, 0.258; GCA_910586345.1, s__Coproplasma sp910586345, 95.0, 77.23, 0.172; GCA_910577055.1, s__Coproplasma sp910577055, 95.0, 77.1, 0.145; GCA_910587825.1, s__Coproplasma sp910587825, 95.0, 77.01, 0.263; GCA_910587005…	49.27	11	0.96099	N/A
ERR1654745_6	d__Bacteria;p__Firmicutes_A;c__Clostridia;o__Oscillospirales;f__Ruminococcaceae;g__Ruminococcus;s__	N/A	N/A	N/A	N/A	N/A	GCA_910577575.1	95	d__Bacteria;p__Firmicutes_A;c__Clostridia;o__Oscillospirales;f__Ruminococcaceae;g__Ruminococcus;s__Ruminococcus sp910577575	78.87	0.375	d__Bacteria;p__Firmicutes_A;c__Clostridia;o__Oscillospirales;f__Ruminococcaceae;g__Ruminococcus;s__	taxonomic classification defined by topology and ANI	classification based on placement in class-level tree	GCA_017624895.1, s__Ruminococcus sp017624895, 95.0, 78.75, 0.345; GCA_017558505.1, s__Ruminococcus sp017558505, 95.0, 78.6, 0.274; GCA_900761275.1, s__Ruminococcus sp900761275, 95.0, 78.42, 0.184; GCA_017437285.1, s__Ruminococcus sp017437285, 95.0, 78.4, 0.267; GCA_017521805.1, s__Ruminococcus sp017521805, 95.0, 78.38, 0.272; GCA_900315975.1, s__Ruminococcus sp900315975, 95.0, 78.36, 0.183; GCA_9…	97.2	11	0.98166	N/A
ERR1654746_11	d__Bacteria;p__Firmicutes_A;c__Clostridia;o__Christensenellales;f__CAG-552;g__MGBC100320;s__	N/A	N/A	N/A	N/A	N/A	GCA_910586925.1	95	d__Bacteria;p__Firmicutes_A;c__Clostridia;o__Christensenellales;f__CAG-552;g__MGBC100320;s__MGBC100320 sp910586925	78.87	0.392	d__Bacteria;p__Firmicutes_A;c__Clostridia;o__Christensenellales;f__CAG-552;g__MGBC100320;s__	taxonomic classification defined by topology and ANI	classification based on placement in class-level tree	GCA_014799665.1, s__MGBC100320 sp014799665, 95.0, 77.9, 0.193; GCA_910588305.1, s__MGBC100320 sp910588305, 95.0, 77.82, 0.244; GCA_910578545.1, s__MGBC100320 sp910578545, 95.0, 77.8, 0.171; GCA_910577435.1, s__MGBC100320 sp910577435, 95.0, 77.51, 0.14; GCA_910588315.1, s__MGBC100320 sp910588315, 95.0, 77.42, 0.179; GCA_910587805.1, s__MGBC100320 sp910587805, 95.0, 77.37, 0.161; GCA_910577995.1, s…	81.57	11	0.98009	N/A
ERR1654746_15	d__Bacteria;p__Firmicutes_A;c__Clostridia;o__Christensenellales;f__CAG-552;g__MGBC100320;s__	N/A	N/A	N/A	N/A	N/A	GCA_910577435.1	95	d__Bacteria;p__Firmicutes_A;c__Clostridia;o__Christensenellales;f__CAG-552;g__MGBC100320;s__MGBC100320 sp910577435	77.46	0.263	d__Bacteria;p__Firmicutes_A;c__Clostridia;o__Christensenellales;f__CAG-552;g__MGBC100320;s__	taxonomic classification defined by topology and ANI	classification based on placement in class-level tree	GCA_910577995.1, s__MGBC100320 sp910577995, 95.0, 78.1, 0.35; GCA_910577945.1, s__MGBC100320 sp910577945, 95.0, 77.84, 0.275; GCA_910586925.1, s__MGBC100320 sp910586925, 95.0, 77.81, 0.239; GCA_910587805.1, s__MGBC100320 sp910587805, 95.0, 77.71, 0.241; GCA_910588305.1, s__MGBC100320 sp910588305, 95.0, 77.6, 0.242; GCA_014799665.1, s__MGBC100320 sp014799665, 95.0, 77.59, 0.242; GCA_910587455.1, s…	77.86	11	0.94039	N/A
ERR1654746_17	d__Bacteria;p__Bacteroidota;c__Bacteroidia;o__Bacteroidales;f__Rikenellaceae;g__Alistipes;s__	N/A	N/A	N/A	N/A	N/A	GCA_003979135.1	95	d__Bacteria;p__Bacteroidota;c__Bacteroidia;o__Bacteroidales;f__Rikenellaceae;g__Alistipes;s__Alistipes sp003979135	81.7	0.557	d__Bacteria;p__Bacteroidota;c__Bacteroidia;o__Bacteroidales;f__Rikenellaceae;g__Alistipes;s__	taxonomic classification defined by topology and ANI	classification based on placement in class-level tree	GCA_002428825.1, s__Alistipes sp002428825, 95.0, 79.52, 0.459; GCF_000210575.1, s__Alistipes shahii, 95.0, 79.52, 0.508; GCA_910576555.1, s__Alistipes sp910576555, 95.0, 79.48, 0.499; GCF_000312145.1, s__Alistipes senegalensis, 95.0, 79.48, 0.539; GCA_900553175.1, s__Alistipes sp900553175, 95.0, 79.47, 0.413; GCA_014796635.1, s__Alistipes sp014796635, 95.0, 79.45, 0.449; GCA_910580175.1, s__Alist…	76.69	11	0.98396	Genome not assigned to closest species as it falls outside its pre-defined ANI radius
ERR1654746_19	d__Bacteria;p__Firmicutes_A;c__Clostridia;o__Christensenellales;f__CAG-552;g__MGBC157735;s__	N/A	N/A	N/A	N/A	N/A	N/A	N/A	N/A	N/A	N/A	d__Bacteria;p__Firmicutes_A;c__Clostridia;o__Christensenellales;f__CAG-552;g__MGBC157735;s__	ANI	classification based on placement in class-level tree	GCA_910587445.1, s__MGBC157735 sp910587445, 95.0, 78.59, 0.402; GCA_910585955.1, s__MGBC157735 sp910585955, 95.0, 78.12, 0.344; GCA_910588155.1, s__MGBC157735 sp910588155, 95.0, 77.18, 0.181	85.78	11	0.94405	N/A
ERR1654746_20	d__Bacteria;p__Firmicutes_A;c__Clostridia;o__Oscillospirales;f__Ruminococcaceae;g__UBA1394;s__	N/A	N/A	N/A	N/A	N/A	GCA_002305725.1	95	d__Bacteria;p__Firmicutes_A;c__Clostridia;o__Oscillospirales;f__Ruminococcaceae;g__UBA1394;s__UBA1394 sp002305725	78.74	0.355	d__Bacteria;p__Firmicutes_A;c__Clostridia;o__Oscillospirales;f__Ruminococcaceae;g__UBA1394;s__	taxonomic classification defined by topology and ANI	classification based on placement in class-level tree	GCA_900538575.1, s__UBA1394 sp900538575, 95.0, 78.04, 0.262; GCA_910588145.1, s__UBA1394 sp910588145, 95.0, 77.7, 0.179; GCA_902362965.1, s__UBA1394 sp900066845, 95.0, 77.69, 0.166; GCA_900554975.1, s__UBA1394 sp900554975, 95.0, 77.57, 0.132; GCA_015066715.1, s__UBA1394 sp015066715, 95.0, 77.33, 0.131; GCA_902796865.1, s__UBA1394 sp902796865, 95.0, 76.99, 0.096; GCA_017416665.1, s__UBA1394 sp0174…	79.86	11	0.96715	N/A
ERR1654746_21	d__Bacteria;p__Firmicutes_A;c__Clostridia;o__Christensenellales;f__CAG-552;g__MGBC113161;s__	N/A	N/A	N/A	N/A	N/A	GCA_910579245.1	95	d__Bacteria;p__Firmicutes_A;c__Clostridia;o__Christensenellales;f__CAG-552;g__MGBC113161;s__MGBC113161 sp910579245	77.54	0.303	d__Bacteria;p__Firmicutes_A;c__Clostridia;o__Christensenellales;f__CAG-552;g__MGBC113161;s__	taxonomic classification defined by topology and ANI	classification based on placement in class-level tree	GCA_910587595.1, s__MGBC113161 sp910587595, 95.0, 77.04, 0.165; GCA_910587565.1, s__MGBC113161 sp910587565, 95.0, 76.68, 0.178	64.5	11	0.95894	N/A
ERR1654746_22	d__Bacteria;p__Firmicutes;c__Bacilli;o__RF39;f__UBA660;g__Caccenecus;s__	N/A	N/A	N/A	N/A	N/A	GCA_910587745.1	95	d__Bacteria;p__Firmicutes;c__Bacilli;o__RF39;f__UBA660;g__Caccenecus;s__Caccenecus sp910587745	78.57	0.432	d__Bacteria;p__Firmicutes;c__Bacilli;o__RF39;f__UBA660;g__Caccenecus;s__	taxonomic classification defined by topology and ANI	classification based on placement in class-level tree	GCA_015059425.1, s__Caccenecus sp015059425, 95.0, 78.8, 0.422; GCA_910585045.1, s__Caccenecus sp910585045, 95.0, 78.68, 0.391; GCA_900549285.1, s__Caccenecus sp900549285, 95.0, 78.44, 0.375; GCA_000438195.1, s__Caccenecus sp000438195, 95.0, 78.2, 0.385; GCA_900758895.1, s__Caccenecus sp900758895, 95.0, 77.95, 0.281; GCA_018716965.1, s__Caccenecus avistercoris, 95.0, 77.89, 0.292; GCA_017888105.1,…	61.93	11	0.97819	N/A
ERR1654746_24	d__Bacteria;p__Firmicutes_A;c__Clostridia;o__Christensenellales;f__CAG-552;g__MGBC100320;s__	N/A	N/A	N/A	N/A	N/A	GCA_910577995.1	95	d__Bacteria;p__Firmicutes_A;c__Clostridia;o__Christensenellales;f__CAG-552;g__MGBC100320;s__MGBC100320 sp910577995	78.31	0.351	d__Bacteria;p__Firmicutes_A;c__Clostridia;o__Christensenellales;f__CAG-552;g__MGBC100320;s__	taxonomic classification defined by topology and ANI	classification based on placement in class-level tree	GCA_910577945.1, s__MGBC100320 sp910577945, 95.0, 78.13, 0.347; GCA_014799665.1, s__MGBC100320 sp014799665, 95.0, 77.77, 0.308; GCA_910586925.1, s__MGBC100320 sp910586925, 95.0, 77.59, 0.229; GCA_910587805.1, s__MGBC100320 sp910587805, 95.0, 77.29, 0.223; GCA_910588305.1, s__MGBC100320 sp910588305, 95.0, 77.26, 0.296; GCA_910578545.1, s__MGBC100320 sp910578545, 95.0, 77.25, 0.203; GCA_910587455.1…	77.44	11	0.92993	N/A
ERR1654746_25	d__Bacteria;p__Bacteroidota;c__Bacteroidia;o__Bacteroidales;f__Muribaculaceae;g__CAG-485;s__	N/A	N/A	N/A	N/A	N/A	GCA_900555915.1	95	d__Bacteria;p__Bacteroidota;c__Bacteroidia;o__Bacteroidales;f__Muribaculaceae;g__CAG-485;s__CAG-485 sp900555915	78.17	0.292	d__Bacteria;p__Bacteroidota;c__Bacteroidia;o__Bacteroidales;f__Muribaculaceae;g__CAG-485;s__	taxonomic classification defined by topology and ANI	classification based on placement in class-level tree	GCA_017626045.1, s__CAG-485 sp017626045, 95.0, 77.63, 0.211; GCA_910586175.1, s__CAG-485 sp910586175, 95.0, 77.19, 0.076; GCA_001701075.1, s__CAG-485 sp001701075, 95.0, 77.16, 0.185; GCA_900766975.1, s__CAG-485 sp900766975, 95.0, 77.05, 0.051; GCA_014800895.1, s__CAG-485 sp014800895, 95.0, 76.99, 0.063; GCA_009775355.1, s__CAG-485 sp009775355, 95.0, 76.87, 0.063; GCA_910583775.1, s__CAG-485 sp910…	86.38	11	0.98983	N/A
ERR1654746_26	d__Bacteria;p__Firmicutes_A;c__Clostridia;o__Oscillospirales;f__Oscillospiraceae;g__;s__	N/A	N/A	N/A	N/A	N/A	N/A	N/A	N/A	N/A	N/A	d__Bacteria;p__Firmicutes_A;c__Clostridia;o__Oscillospirales;f__Oscillospiraceae;g__;s__	taxonomic novelty determined using RED	classification based on placement in class-level tree	N/A	85.17	11	0.88397	N/A
ERR1654746_27	d__Bacteria;p__Firmicutes_A;c__Clostridia;o__Lachnospirales;f__Lachnospiraceae;g__COE1;s__	N/A	N/A	N/A	N/A	N/A	GCA_009774395.1	95	d__Bacteria;p__Firmicutes_A;c__Clostridia;o__Lachnospirales;f__Lachnospiraceae;g__COE1;s__COE1 sp009774395	76.46	0.091	d__Bacteria;p__Firmicutes_A;c__Clostridia;o__Lachnospirales;f__Lachnospiraceae;g__COE1;s__	taxonomic classification defined by topology and ANI	classification based on placement in class-level tree	GCA_000403215.2, s__COE1 sp000403215, 95.0, 77.43, 0.182; GCA_910585765.1, s__COE1 sp910585765, 95.0, 77.25, 0.198; GCA_009774245.1, s__COE1 sp009774245, 95.0, 77.18, 0.235; GCA_017424235.1, s__COE1 sp017424235, 95.0, 77.15, 0.039; GCA_009774375.1, s__COE1 sp009774375, 95.0, 77.1, 0.202; GCA_910588595.1, s__COE1 sp910588595, 95.0, 77.06, 0.158; GCA_000403335.2, s__COE1 sp000403335, 95.0, 76.98, 0…	69.62	11	0.95018	N/A
ERR1654746_30	d__Bacteria;p__Firmicutes_A;c__Clostridia;o__Christensenellales;f__Borkfalkiaceae;g__Gallimonas;s__	N/A	N/A	N/A	N/A	N/A	GCA_910586825.1	95	d__Bacteria;p__Firmicutes_A;c__Clostridia;o__Christensenellales;f__Borkfalkiaceae;g__Gallimonas;s__Gallimonas sp910586825	77.6	0.289	d__Bacteria;p__Firmicutes_A;c__Clostridia;o__Christensenellales;f__Borkfalkiaceae;g__Gallimonas;s__	taxonomic classification defined by topology and ANI	classification based on placement in class-level tree	GCA_910588465.1, s__Gallimonas sp910588465, 95.0, 78.13, 0.219; GCF_904373325.1, s__Gallimonas merdigallinarum, 95.0, 77.91, 0.24; GCA_900548845.1, s__Gallimonas sp900548845, 95.0, 77.84, 0.203; GCA_003343805.1, s__Gallimonas intestinavium, 95.0, 77.81, 0.151; GCA_019117085.1, s__Gallimonas gallistercoris, 95.0, 77.79, 0.187; GCA_910589015.1, s__Gallimonas sp910589015, 95.0, 77.79, 0.2; GCF_90439…	76.29	11	0.95554	N/A
ERR1654746_32	d__Bacteria;p__Bacteroidota;c__Bacteroidia;o__Bacteroidales;f__Muribaculaceae;g__CAG-873;s__	N/A	N/A	N/A	N/A	N/A	GCA_900550395.1	95	d__Bacteria;p__Bacteroidota;c__Bacteroidia;o__Bacteroidales;f__Muribaculaceae;g__CAG-873;s__CAG-873 sp900550395	79.05	0.393	d__Bacteria;p__Bacteroidota;c__Bacteroidia;o__Bacteroidales;f__Muribaculaceae;g__CAG-873;s__	taxonomic classification defined by topology and ANI	classification based on placement in class-level tree	GCA_014801485.1, s__CAG-873 sp014801485, 95.0, 79.61, 0.386; GCA_910578095.1, s__CAG-873 sp910578095, 95.0, 79.09, 0.482; GCA_009775265.1, s__CAG-873 sp009775265, 95.0, 78.6, 0.377; GCA_910587925.1, s__CAG-873 sp910587925, 95.0, 77.81, 0.255; GCA_900554265.1, s__CAG-873 sp900554265, 95.0, 77.75, 0.146; GCA_910577315.1, s__CAG-873 sp910577315, 95.0, 77.64, 0.224; GCA_002493945.1, s__CAG-873 sp0024…	72.82	11	0.97758	N/A
ERR1654746_34	d__Bacteria;p__Firmicutes_A;c__Clostridia;o__Christensenellales;f__Borkfalkiaceae;g__Coproplasma;s__	N/A	N/A	N/A	N/A	N/A	N/A	N/A	N/A	N/A	N/A	d__Bacteria;p__Firmicutes_A;c__Clostridia;o__Christensenellales;f__Borkfalkiaceae;g__Coproplasma;s__	ANI	classification based on placement in class-level tree	GCA_910586035.1, s__Coproplasma sp910586035, 95.0, 78.45, 0.388; GCA_910579295.1, s__Coproplasma sp910579295, 95.0, 78.24, 0.331; GCA_910587005.1, s__Coproplasma sp910587005, 95.0, 77.7, 0.236; GCA_014805025.1, s__Coproplasma sp014805025, 95.0, 77.65, 0.22; GCA_910579585.1, s__Coproplasma sp910579585, 95.0, 77.63, 0.181; GCA_910578195.1, s__Coproplasma sp910578195, 95.0, 77.61, 0.247; GCA_9105870…	73.79	11	0.9406	N/A
ERR1654746_36	d__Bacteria;p__Firmicutes_A;c__Clostridia;o__Christensenellales;f__Borkfalkiaceae;g__Gallimonas;s__	N/A	N/A	N/A	N/A	N/A	N/A	N/A	N/A	N/A	N/A	d__Bacteria;p__Firmicutes_A;c__Clostridia;o__Christensenellales;f__Borkfalkiaceae;g__Gallimonas;s__	taxonomic classification defined by topology and ANI	classification based on placement in class-level tree	GCA_014804975.1, s__Gallimonas sp014804975, 95.0, 82.8, 0.451; GCA_910585235.1, s__Gallimonas sp910585235, 95.0, 81.06, 0.597; GCA_910585595.1, s__Gallimonas sp910585595, 95.0, 80.58, 0.521; GCA_910588695.1, s__Gallimonas sp910588695, 95.0, 78.8, 0.465; GCA_910588615.1, s__Gallimonas sp910588615, 95.0, 77.59, 0.22; GCA_910588465.1, s__Gallimonas sp910588465, 95.0, 77.41, 0.217; GCA_910586655.1, s…	63.28	11	0.98241	Genome not assigned to closest species as it falls outside its pre-defined ANI radius
ERR1654746_37	d__Bacteria;p__Bacteroidota;c__Bacteroidia;o__Bacteroidales;f__Muribaculaceae;g__CAG-485;s__	N/A	N/A	N/A	N/A	N/A	N/A	N/A	N/A	N/A	N/A	d__Bacteria;p__Bacteroidota;c__Bacteroidia;o__Bacteroidales;f__Muribaculaceae;g__CAG-485;s__	ANI	classification based on placement in class-level tree	GCA_014801595.1, s__CAG-485 sp014801595, 95.0, 77.55, 0.078; GCA_910589425.1, s__CAG-485 sp910589425, 95.0, 77.53, 0.089; GCA_014802425.1, s__CAG-485 sp014802425, 95.0, 77.49, 0.121; GCA_900760885.1, s__CAG-485 sp900760885, 95.0, 77.43, 0.084; GCA_009177205.1, s__CAG-485 sp009177205, 95.0, 77.42, 0.052; GCA_003762615.1, s__CAG-485 sp002493045, 95.0, 77.41, 0.079; GCA_014867205.1, s__CAG-485 sp014…	75.77	11	0.95762	N/A
ERR1654746_38	d__Bacteria;p__Firmicutes_A;c__Clostridia;o__Lachnospirales;f__Lachnospiraceae;g__Roseburia;s__	N/A	N/A	N/A	N/A	N/A	GCA_910584215.1	95	d__Bacteria;p__Firmicutes_A;c__Clostridia;o__Lachnospirales;f__Lachnospiraceae;g__Roseburia;s__Roseburia sp910584215	76.56	0.176	d__Bacteria;p__Firmicutes_A;c__Clostridia;o__Lachnospirales;f__Lachnospiraceae;g__Roseburia;s__	taxonomic classification defined by topology and ANI	classification based on placement in class-level tree	GCA_900542495.1, s__Roseburia sp900542495, 95.0, 76.9, 0.078; GCA_014804775.1, s__Roseburia sp014804775, 95.0, 76.83, 0.12; GCA_900756925.1, s__Roseburia sp900756925, 95.0, 76.75, 0.057; GCF_000225345.1, s__Roseburia hominis, 95.0, 76.65, 0.126; GCA_017626625.1, s__Roseburia sp017626625, 95.0, 76.61, 0.076; GCA_017937095.1, s__Roseburia sp017937095, 95.0, 76.59, 0.122; GCA_910577925.1, s__Rosebur…	67.67	11	0.96473	N/A
ERR1654746_40	d__Bacteria;p__Firmicutes_A;c__Clostridia;o__Christensenellales;f__CAG-552;g__MGBC100320;s__	N/A	N/A	N/A	N/A	N/A	GCA_910587805.1	95	d__Bacteria;p__Firmicutes_A;c__Clostridia;o__Christensenellales;f__CAG-552;g__MGBC100320;s__MGBC100320 sp910587805	79.47	0.493	d__Bacteria;p__Firmicutes_A;c__Clostridia;o__Christensenellales;f__CAG-552;g__MGBC100320;s__	taxonomic classification defined by topology and ANI	classification based on placement in class-level tree	GCA_910577995.1, s__MGBC100320 sp910577995, 95.0, 77.56, 0.228; GCA_910579205.1, s__MGBC100320 sp910579205, 95.0, 77.42, 0.169; GCA_910577945.1, s__MGBC100320 sp910577945, 95.0, 77.37, 0.247; GCA_910586925.1, s__MGBC100320 sp910586925, 95.0, 77.21, 0.186; GCA_910587455.1, s__MGBC100320 sp910587455, 95.0, 77.2, 0.148; GCA_910588305.1, s__MGBC100320 sp910588305, 95.0, 76.93, 0.171; GCA_014799665.1,…	54.25	11	0.95086	N/A
ERR1654746_44	d__Bacteria;p__Firmicutes_A;c__Clostridia;o__Lachnospirales;f__Lachnospiraceae;g__UBA3282;s__	N/A	N/A	N/A	N/A	N/A	GCA_009774585.1	95	d__Bacteria;p__Firmicutes_A;c__Clostridia;o__Lachnospirales;f__Lachnospiraceae;g__UBA3282;s__UBA3282 sp009774585	78.9	0.36	d__Bacteria;p__Firmicutes_A;c__Clostridia;o__Lachnospirales;f__Lachnospiraceae;g__UBA3282;s__	taxonomic classification defined by topology and ANI	classification based on placement in class-level tree	GCA_014804365.1, s__UBA3282 sp014804365, 95.0, 78.48, 0.275; GCA_014804355.1, s__UBA3282 sp014804355, 95.0, 78.35, 0.292; GCA_014804485.1, s__UBA3282 sp014804485, 95.0, 78.31, 0.285; GCA_910578555.1, s__UBA3282 sp910578555, 95.0, 78.31, 0.303; GCA_014804655.1, s__UBA3282 sp014804655, 95.0, 78.18, 0.308; GCA_014804605.1, s__UBA3282 sp014804605, 95.0, 78.17, 0.314; GCA_910586615.1, s__UBA3282 sp910…	56.1	11	0.9809	N/A
ERR1654746_45	d__Bacteria;p__Firmicutes_A;c__Clostridia;o__Lachnospirales;f__Lachnospiraceae;g__UBA3282;s__	N/A	N/A	N/A	N/A	N/A	GCA_014804695.1	95	d__Bacteria;p__Firmicutes_A;c__Clostridia;o__Lachnospirales;f__Lachnospiraceae;g__UBA3282;s__UBA3282 sp014804695	77.18	0.217	d__Bacteria;p__Firmicutes_A;c__Clostridia;o__Lachnospirales;f__Lachnospiraceae;g__UBA3282;s__	taxonomic classification defined by topology and ANI	classification based on placement in class-level tree	GCA_910578475.1, s__UBA3282 sp910578475, 95.0, 77.44, 0.249; GCA_910578715.1, s__UBA3282 sp910578715, 95.0, 77.36, 0.29; GCA_910579395.1, s__UBA3282 sp910579395, 95.0, 77.35, 0.256; GCA_910579735.1, s__UBA3282 sp910579735, 95.0, 77.33, 0.235; GCA_910584965.1, s__UBA3282 sp910584965, 95.0, 77.27, 0.267; GCA_014804495.1, s__UBA3282 sp014804495, 95.0, 77.04, 0.169; GCA_910578845.1, s__UBA3282 sp9105…	56.69	11	0.95897	N/A
ERR1654746_46	d__Bacteria;p__Firmicutes_A;c__Clostridia;o__Oscillospirales;f__Acutalibacteraceae;g__Eubacterium_R;s__	N/A	N/A	N/A	N/A	N/A	N/A	N/A	N/A	N/A	N/A	d__Bacteria;p__Firmicutes_A;c__Clostridia;o__Oscillospirales;f__Acutalibacteraceae;g__Eubacterium_R;s__	taxonomic classification defined by topology and ANI	classification based on placement in class-level tree	GCA_002493325.1, s__Eubacterium_R sp002493325, 95.0, 81.11, 0.571; GCA_009774735.1, s__Eubacterium_R sp009774735, 95.0, 80.92, 0.485; GCA_910577195.1, s__Eubacterium_R sp910577195, 95.0, 80.08, 0.478; GCA_900767025.1, s__Eubacterium_R sp900767025, 95.0, 79.84, 0.497; GCA_900544515.1, s__Eubacterium_R sp900544515, 95.0, 79.76, 0.426; GCA_014465955.1, s__Eubacterium_R sp014465955, 95.0, 78.79, 0.30…	69.18	11	0.97101	Genome not assigned to closest species as it falls outside its pre-defined ANI radius
ERR1654746_47	d__Bacteria;p__Firmicutes_A;c__Clostridia;o__Lachnospirales;f__Lachnospiraceae;g__UBA2882;s__	N/A	N/A	N/A	N/A	N/A	GCA_910574745.1	95	d__Bacteria;p__Firmicutes_A;c__Clostridia;o__Lachnospirales;f__Lachnospiraceae;g__UBA2882;s__UBA2882 sp910574745	82.65	0.773	d__Bacteria;p__Firmicutes_A;c__Clostridia;o__Lachnospirales;f__Lachnospiraceae;g__UBA2882;s__	taxonomic classification defined by topology and ANI	classification based on placement in class-level tree	GCA_002362385.1, s__UBA2882 sp002362385, 95.0, 81.65, 0.711; GCA_017936785.1, s__UBA2882 sp017936785, 95.0, 78.37, 0.373; GCA_900542015.1, s__UBA2882 sp900542015, 95.0, 78.23, 0.329; GCA_900549665.1, s__UBA2882 sp900549665, 95.0, 76.8, 0.084; GCA_017387565.1, s__UBA2882 sp017387565, 95.0, 76.63, 0.106; GCA_900317505.1, s__UBA2882 sp900317505, 95.0, 76.59, 0.079; GCA_016297945.1, s__UBA2882 sp0162…	60.13	11	0.98633	Genome not assigned to closest species as it falls outside its pre-defined ANI radius
ERR1654746_48	d__Bacteria;p__Firmicutes_A;c__Clostridia;o__Christensenellales;f__Borkfalkiaceae;g__Coproplasma;s__	N/A	N/A	N/A	N/A	N/A	N/A	N/A	N/A	N/A	N/A	d__Bacteria;p__Firmicutes_A;c__Clostridia;o__Christensenellales;f__Borkfalkiaceae;g__Coproplasma;s__	ANI	classification based on placement in class-level tree	GCA_910578195.1, s__Coproplasma sp910578195, 95.0, 78.25, 0.345; GCA_003503945.1, s__Coproplasma sp003503945, 95.0, 77.92, 0.302; GCA_910587825.1, s__Coproplasma sp910587825, 95.0, 77.82, 0.296; GCA_910587365.1, s__Coproplasma sp910587365, 95.0, 77.78, 0.381; GCA_910578655.1, s__Coproplasma sp910578655, 95.0, 77.76, 0.16; GCA_910587005.1, s__Coproplasma sp910587005, 95.0, 77.6, 0.276; GCA_9105797…	64.99	11	0.96081	N/A
ERR1654746_49	d__Bacteria;p__Bacteroidota;c__Bacteroidia;o__Bacteroidales;f__Muribaculaceae;g__Duncaniella;s__	N/A	N/A	N/A	N/A	N/A	N/A	N/A	N/A	N/A	N/A	d__Bacteria;p__Bacteroidota;c__Bacteroidia;o__Bacteroidales;f__Muribaculaceae;g__Duncaniella;s__	ANI	classification based on placement in class-level tree	GCA_910577345.1, s__Duncaniella sp910577345, 95.0, 78.95, 0.494; GCA_014802345.1, s__Duncaniella sp014802345, 95.0, 78.77, 0.412; GCA_910578445.1, s__Duncaniella sp910578445, 95.0, 78.28, 0.428; GCA_014801945.1, s__Duncaniella sp014801945, 95.0, 78.13, 0.338; GCA_910586665.1, s__Duncaniella sp910586665, 95.0, 78.12, 0.4; GCF_004803915.1, s__Duncaniella dubosii, 95.0, 78.03, 0.393; GCA_900544535.1…	52.7	11	0.98639	N/A
ERR1654746_5	d__Bacteria;p__Firmicutes_A;c__Clostridia;o__Lachnospirales;f__Lachnospiraceae;g__CAG-590;s__	N/A	N/A	N/A	N/A	N/A	GCA_910585605.1	95	d__Bacteria;p__Firmicutes_A;c__Clostridia;o__Lachnospirales;f__Lachnospiraceae;g__CAG-590;s__CAG-590 sp910585605	78.64	0.312	d__Bacteria;p__Firmicutes_A;c__Clostridia;o__Lachnospirales;f__Lachnospiraceae;g__CAG-590;s__	taxonomic classification defined by topology and ANI	classification based on placement in class-level tree	GCA_900544905.1, s__CAG-590 sp900544905, 95.0, 78.92, 0.324; GCA_900769115.1, s__CAG-590 sp900769115, 95.0, 78.41, 0.166; GCA_900548855.1, s__CAG-590 sp900548855, 95.0, 78.32, 0.285; GCA_910584695.1, s__CAG-590 sp910584695, 95.0, 78.22, 0.247; GCA_000431135.1, s__CAG-590 sp000431135, 95.0, 78.15, 0.17; GCA_905235345.1, s__CAG-590 sp905235345, 95.0, 78.1, 0.097; GCA_900552885.1, s__CAG-590 sp90055…	94.82	11	0.95854	N/A
ERR1654746_50	d__Bacteria;p__Bacteroidota;c__Bacteroidia;o__Bacteroidales;f__Muribaculaceae;g__Duncaniella;s__	N/A	N/A	N/A	N/A	N/A	GCA_003762875.1	95	d__Bacteria;p__Bacteroidota;c__Bacteroidia;o__Bacteroidales;f__Muribaculaceae;g__Duncaniella;s__Duncaniella sp001689575	78.88	0.439	d__Bacteria;p__Bacteroidota;c__Bacteroidia;o__Bacteroidales;f__Muribaculaceae;g__Duncaniella;s__	taxonomic classification defined by topology and ANI	classification based on placement in class-level tree	GCA_910584825.1, s__Duncaniella sp910584825, 95.0, 78.81, 0.39; GCA_910589485.1, s__Duncaniella sp910589485, 95.0, 78.3, 0.335; GCA_014802015.1, s__Duncaniella sp014802015, 95.0, 77.72, 0.308; GCA_014802105.1, s__Duncaniella sp014802105, 95.0, 77.46, 0.197; GCA_001689495.1, s__Duncaniella sp001689495, 95.0, 77.39, 0.229; GCA_910576785.1, s__Duncaniella sp910576785, 95.0, 77.36, 0.214; GCA_9105887…	58.78	11	0.99361	N/A
ERR1654746_51	d__Bacteria;p__Firmicutes_A;c__Clostridia;o__Lachnospirales;f__Lachnospiraceae;g__1XD42-69;s__	N/A	N/A	N/A	N/A	N/A	GCA_910586725.1	95	d__Bacteria;p__Firmicutes_A;c__Clostridia;o__Lachnospirales;f__Lachnospiraceae;g__1XD42-69;s__1XD42-69 sp910586725	77.34	0.22	d__Bacteria;p__Firmicutes_A;c__Clostridia;o__Lachnospirales;f__Lachnospiraceae;g__1XD42-69;s__	taxonomic classification defined by topology and ANI	classification based on placement in class-level tree	GCF_003612565.1, s__1XD42-69 sp003612565, 95.0, 77.39, 0.067; GCA_910586645.1, s__1XD42-69 sp910586645, 95.0, 77.28, 0.233; GCA_011959925.1, s__1XD42-69 sp011959925, 95.0, 77.16, 0.175; GCA_910585825.1, s__1XD42-69 sp910585825, 95.0, 77.05, 0.204; GCF_014287635.1, s__1XD42-69 sp014287635, 95.0, 77.04, 0.087; GCA_910586355.1, s__1XD42-69 sp910586355, 95.0, 76.93, 0.155; GCA_017625255.1, s__1XD42-6…	51.41	11	0.96393	N/A
ERR1654746_53	d__Bacteria;p__Bacteroidota;c__Bacteroidia;o__Bacteroidales;f__Muribaculaceae;g__Muribaculum;s__	N/A	N/A	N/A	N/A	N/A	GCA_004801635.1	95	d__Bacteria;p__Bacteroidota;c__Bacteroidia;o__Bacteroidales;f__Muribaculaceae;g__Muribaculum;s__Muribaculum sp002473395	77.43	0.175	d__Bacteria;p__Bacteroidota;c__Bacteroidia;o__Bacteroidales;f__Muribaculaceae;g__Muribaculum;s__	taxonomic classification defined by topology and ANI	classification based on placement in class-level tree	GCA_003150235.1, s__Muribaculum sp003150235, 95.0, 77.02, 0.06; GCA_910578835.1, s__Muribaculum sp910578835, 95.0, 76.77, 0.06; GCA_910587665.1, s__Muribaculum sp910587665, 95.0, 76.75, 0.063; GCA_014801235.1, s__Muribaculum sp014801235, 95.0, 76.6, 0.035; GCA_001701065.1, s__Muribaculum sp001701065, 95.0, 76.55, 0.049; GCF_008728965.1, s__Muribaculum faecis, 95.0, 76.51, 0.074; GCF_004570975.1, …	50.75	11	0.98715	N/A
ERR1654746_57	d__Bacteria;p__Firmicutes_A;c__Clostridia;o__Lachnospirales;f__Lachnospiraceae;g__UBA3282;s__	N/A	N/A	N/A	N/A	N/A	N/A	N/A	N/A	N/A	N/A	d__Bacteria;p__Firmicutes_A;c__Clostridia;o__Lachnospirales;f__Lachnospiraceae;g__UBA3282;s__	taxonomic classification defined by topology and ANI	classification based on placement in class-level tree	GCA_014804565.1, s__UBA3282 sp014804565, 95.0, 79.28, 0.528; GCA_014804385.1, s__UBA3282 sp014804385, 95.0, 79.24, 0.405; GCA_014804615.1, s__UBA3282 sp014804615, 95.0, 79.18, 0.522; GCA_910586705.1, s__UBA3282 sp910586705, 95.0, 78.93, 0.497; GCA_910584725.1, s__UBA3282 sp910584725, 95.0, 78.82, 0.48; GCA_910587715.1, s__UBA3282 sp910587715, 95.0, 78.81, 0.459; GCA_009774215.1, s__UBA3282 sp0097…	53.12	11	0.9722	Genome not assigned to closest species as it falls outside its pre-defined ANI radius
ERR1654746_59	d__Bacteria;p__Firmicutes_A;c__Clostridia;o__Christensenellales;f__CAG-552;g__MGBC100320;s__	N/A	N/A	N/A	N/A	N/A	GCA_910588305.1	95	d__Bacteria;p__Firmicutes_A;c__Clostridia;o__Christensenellales;f__CAG-552;g__MGBC100320;s__MGBC100320 sp910588305	77.66	0.348	d__Bacteria;p__Firmicutes_A;c__Clostridia;o__Christensenellales;f__CAG-552;g__MGBC100320;s__	taxonomic classification defined by topology and ANI	classification based on placement in class-level tree	GCA_014799665.1, s__MGBC100320 sp014799665, 95.0, 77.88, 0.271; GCA_910586925.1, s__MGBC100320 sp910586925, 95.0, 77.65, 0.236; GCA_910577945.1, s__MGBC100320 sp910577945, 95.0, 77.39, 0.267; GCA_910577995.1, s__MGBC100320 sp910577995, 95.0, 77.33, 0.19; GCA_910578545.1, s__MGBC100320 sp910578545, 95.0, 77.23, 0.186; GCA_910587455.1, s__MGBC100320 sp910587455, 95.0, 77.08, 0.228; GCA_910585055.1,…	54.01	11	0.97109	N/A
ERR1654746_6	d__Bacteria;p__Firmicutes_A;c__Clostridia;o__Lachnospirales;f__Lachnospiraceae;g__CAG-127;s__	N/A	N/A	N/A	N/A	N/A	N/A	N/A	N/A	N/A	N/A	d__Bacteria;p__Firmicutes_A;c__Clostridia;o__Lachnospirales;f__Lachnospiraceae;g__CAG-127;s__	taxonomic classification defined by topology and ANI	classification based on placement in class-level tree	GCA_014799405.1, s__CAG-127 sp014799405, 95.0, 87.91, 0.689; GCA_002493625.1, s__CAG-127 sp002493625, 95.0, 86.82, 0.68; GCA_002476495.1, s__CAG-127 sp002476495, 95.0, 78.17, 0.16; GCA_014337155.1, s__CAG-127 sp900319515, 95.0, 78.01, 0.077; GCA_002404515.1, s__CAG-127 sp002404515, 95.0, 77.88, 0.074; GCA_015057525.1, s__CAG-127 sp015057525, 95.0, 77.79, 0.136; GCF_018918185.1, s__CAG-127 sp90053…	91.4	11	0.98242	Genome not assigned to closest species as it falls outside its pre-defined ANI radius
ERR1654746_65	d__Bacteria;p__Bacteroidota;c__Bacteroidia;o__Bacteroidales;f__Muribaculaceae;g__UBA7173;s__	N/A	N/A	N/A	N/A	N/A	N/A	N/A	N/A	N/A	N/A	d__Bacteria;p__Bacteroidota;c__Bacteroidia;o__Bacteroidales;f__Muribaculaceae;g__UBA7173;s__	ANI	classification based on placement in class-level tree	GCA_014802535.1, s__UBA7173 sp014802535, 95.0, 76.89, 0.057; GCA_900768685.1, s__UBA7173 sp900768685, 95.0, 76.72, 0.055; GCA_910588035.1, s__UBA7173 sp910588035, 95.0, 76.68, 0.057; GCA_910586565.1, s__UBA7173 sp910586565, 95.0, 76.66, 0.067; GCA_014800385.1, s__UBA7173 sp014800385, 95.0, 76.44, 0.074; GCA_910575615.1, s__UBA7173 sp001689685, 95.0, 76.43, 0.048; GCA_905210435.1, s__UBA7173 sp905…	55.38	11	0.94958	N/A
ERR1654746_66	d__Bacteria;p__Firmicutes_A;c__Clostridia;o__Christensenellales;f__Borkfalkiaceae;g__Coproplasma;s__	N/A	N/A	N/A	N/A	N/A	GCA_910579525.1	95	d__Bacteria;p__Firmicutes_A;c__Clostridia;o__Christensenellales;f__Borkfalkiaceae;g__Coproplasma;s__Coproplasma sp910579525	77.54	0.34	d__Bacteria;p__Firmicutes_A;c__Clostridia;o__Christensenellales;f__Borkfalkiaceae;g__Coproplasma;s__	taxonomic classification defined by topology and ANI	classification based on placement in class-level tree	GCA_910587825.1, s__Coproplasma sp910587825, 95.0, 78.04, 0.099; GCA_910577555.1, s__Coproplasma sp910577555, 95.0, 77.62, 0.287; GCA_910578145.1, s__Coproplasma sp910578145, 95.0, 77.44, 0.208; GCA_014804995.1, s__Coproplasma sp014804995, 95.0, 77.09, 0.175; GCA_910579705.1, s__Coproplasma sp910579705, 95.0, 77.08, 0.125; GCA_013316055.1, s__Coproplasma sp013316055, 95.0, 77.06, 0.142; GCA_91058…	45.63	11	0.98292	N/A
ERR1654746_67	d__Bacteria;p__Firmicutes_A;c__Clostridia;o__Lachnospirales;f__Lachnospiraceae;g__Acetatifactor;s__	N/A	N/A	N/A	N/A	N/A	N/A	N/A	N/A	N/A	N/A	d__Bacteria;p__Firmicutes_A;c__Clostridia;o__Lachnospirales;f__Lachnospiraceae;g__Acetatifactor;s__	ANI	classification based on placement in class-level tree	GCA_017480445.1, s__Acetatifactor sp017480445, 95.0, 76.91, 0.181; GCA_009177215.1, s__Acetatifactor sp009177215, 95.0, 76.87, 0.089; GCA_017476665.1, s__Acetatifactor sp017476665, 95.0, 76.8, 0.193; GCA_017552985.1, s__Acetatifactor sp017552985, 95.0, 76.76, 0.034; GCA_900320485.1, s__Acetatifactor sp900320485, 95.0, 76.75, 0.046; GCA_910585015.1, s__Acetatifactor sp910585015, 95.0, 76.74, 0.101…	35.44	11	0.9622	N/A
ERR1654746_68	d__Bacteria;p__Firmicutes_A;c__Clostridia;o__Christensenellales;f__CAG-314;g__RGIG5495;s__	N/A	N/A	N/A	N/A	N/A	GCA_017500905.1	95	d__Bacteria;p__Firmicutes_A;c__Clostridia;o__Christensenellales;f__CAG-314;g__RGIG5495;s__RGIG5495 sp017500905	77.02	0.028	d__Bacteria;p__Firmicutes_A;c__Clostridia;o__Christensenellales;f__CAG-314;g__RGIG5495;s__	taxonomic classification defined by topology and ANI	classification based on placement in class-level tree	N/A	50.12	11	0.91543	N/A
ERR1654746_69	d__Bacteria;p__Firmicutes_A;c__Clostridia;o__Christensenellales;f__Borkfalkiaceae;g__Gallimonas;s__	N/A	N/A	N/A	N/A	N/A	GCA_910588615.1	95	d__Bacteria;p__Firmicutes_A;c__Clostridia;o__Christensenellales;f__Borkfalkiaceae;g__Gallimonas;s__Gallimonas sp910588615	79.76	0.471	d__Bacteria;p__Firmicutes_A;c__Clostridia;o__Christensenellales;f__Borkfalkiaceae;g__Gallimonas;s__	taxonomic classification defined by topology and ANI	classification based on placement in class-level tree	GCA_910586825.1, s__Gallimonas sp910586825, 95.0, 77.52, 0.151; GCA_910585235.1, s__Gallimonas sp910585235, 95.0, 77.36, 0.221; GCA_910585595.1, s__Gallimonas sp910585595, 95.0, 77.17, 0.093; GCA_910586655.1, s__Gallimonas sp910586655, 95.0, 76.93, 0.058; GCA_003343805.1, s__Gallimonas intestinavium, 95.0, 76.93, 0.093; GCA_910589015.1, s__Gallimonas sp910589015, 95.0, 76.87, 0.14; GCA_910586365.…	36.99	11	0.97957	N/A
ERR1654746_70	d__Bacteria;p__Firmicutes_A;c__Clostridia;o__Lachnospirales;f__Lachnospiraceae;g__Acetatifactor;s__	N/A	N/A	N/A	N/A	N/A	GCA_003612485.1	95	d__Bacteria;p__Firmicutes_A;c__Clostridia;o__Lachnospirales;f__Lachnospiraceae;g__Acetatifactor;s__Acetatifactor sp003612485	77.34	0.251	d__Bacteria;p__Firmicutes_A;c__Clostridia;o__Lachnospirales;f__Lachnospiraceae;g__Acetatifactor;s__	taxonomic classification defined by topology and ANI	classification based on placement in class-level tree	GCA_904501885.1, s__Acetatifactor sp904501885, 95.0, 77.07, 0.025; GCA_910584235.1, s__Acetatifactor sp910584235, 95.0, 77.04, 0.148; GCA_910585665.1, s__Acetatifactor sp910585665, 95.0, 76.89, 0.164; GCA_910584865.1, s__Acetatifactor sp910584865, 95.0, 76.85, 0.162; GCA_910577185.1, s__Acetatifactor sp910577185, 95.0, 76.63, 0.133; GCA_910587755.1, s__Acetatifactor sp910587755, 95.0, 76.62, 0.11…	48.13	11	0.97496	N/A
ERR1654746_72	d__Bacteria;p__Firmicutes_A;c__Clostridia;o__Christensenellales;f__CAG-552;g__MGBC100320;s__	N/A	N/A	N/A	N/A	N/A	GCA_910577945.1	95	d__Bacteria;p__Firmicutes_A;c__Clostridia;o__Christensenellales;f__CAG-552;g__MGBC100320;s__MGBC100320 sp910577945	80.11	0.54	d__Bacteria;p__Firmicutes_A;c__Clostridia;o__Christensenellales;f__CAG-552;g__MGBC100320;s__	taxonomic classification defined by topology and ANI	classification based on placement in class-level tree	GCA_910579205.1, s__MGBC100320 sp910579205, 95.0, 77.54, 0.181; GCA_910577995.1, s__MGBC100320 sp910577995, 95.0, 77.31, 0.199; GCA_910586925.1, s__MGBC100320 sp910586925, 95.0, 77.18, 0.185; GCA_910588305.1, s__MGBC100320 sp910588305, 95.0, 77.06, 0.265; GCA_910587455.1, s__MGBC100320 sp910587455, 95.0, 77.01, 0.261; GCA_910587805.1, s__MGBC100320 sp910587805, 95.0, 76.99, 0.171; GCA_014799665.1…	39.4	11	0.97694	Genome not assigned to closest species as it falls outside its pre-defined ANI radius
ERR1654746_75	d__Bacteria;p__Firmicutes_A;c__Clostridia;o__Lachnospirales;f__Lachnospiraceae;g__Acetatifactor;s__	N/A	N/A	N/A	N/A	N/A	GCA_910586835.1	95	d__Bacteria;p__Firmicutes_A;c__Clostridia;o__Lachnospirales;f__Lachnospiraceae;g__Acetatifactor;s__Acetatifactor sp910586835	77.5	0.269	d__Bacteria;p__Firmicutes_A;c__Clostridia;o__Lachnospirales;f__Lachnospiraceae;g__Acetatifactor;s__	taxonomic classification defined by topology and ANI	classification based on placement in class-level tree	GCA_018385425.1, s__Acetatifactor sp018385425, 95.0, 77.09, 0.061; GCA_017473665.1, s__Acetatifactor sp017473665, 95.0, 77.08, 0.007; GCA_910583845.1, s__Acetatifactor sp910583845, 95.0, 76.83, 0.09; GCA_910585665.1, s__Acetatifactor sp910585665, 95.0, 76.62, 0.123; GCA_910578815.1, s__Acetatifactor sp910578815, 95.0, 76.61, 0.133; GCA_910577035.1, s__Acetatifactor sp910577035, 95.0, 76.6, 0.176;…	34.55	11	0.96893	N/A
ERR1654747_10	d__Bacteria;p__Firmicutes_A;c__Clostridia;o__Oscillospirales;f__Ruminococcaceae;g__Ruminococcus;s__	N/A	N/A	N/A	N/A	N/A	GCA_905199285.1	95	d__Bacteria;p__Firmicutes_A;c__Clostridia;o__Oscillospirales;f__Ruminococcaceae;g__Ruminococcus;s__Ruminococcus sp905199285	93	0.693	d__Bacteria;p__Firmicutes_A;c__Clostridia;o__Oscillospirales;f__Ruminococcaceae;g__Ruminococcus;s__	taxonomic classification defined by topology and ANI	classification based on placement in class-level tree	GCA_017462565.1, s__Ruminococcus sp017462565, 95.0, 90.73, 0.732; GCA_900761275.1, s__Ruminococcus sp900761275, 95.0, 84.03, 0.592; GCA_905215965.1, s__Ruminococcus sp905215965, 95.0, 78.93, 0.254; GCA_017461395.1, s__Ruminococcus sp017461395, 95.0, 78.92, 0.35; GCF_900108555.1, s__Ruminococcus flavefaciens_P, 95.0, 78.89, 0.2; GCA_900752785.1, s__Ruminococcus sp900752785, 95.0, 78.78, 0.243; GCA…	95.97	11	0.99755	Genome not assigned to closest species as it falls outside its pre-defined ANI radius
ERR1654747_15	d__Bacteria;p__Bacteroidota;c__Bacteroidia;o__Bacteroidales;f__Muribaculaceae;g__UBA7173;s__	N/A	N/A	N/A	N/A	N/A	N/A	N/A	N/A	N/A	N/A	d__Bacteria;p__Bacteroidota;c__Bacteroidia;o__Bacteroidales;f__Muribaculaceae;g__UBA7173;s__	ANI	classification based on placement in class-level tree	GCA_014800445.1, s__UBA7173 sp014800445, 95.0, 78.74, 0.35; GCA_910578395.1, s__UBA7173 sp910578395, 95.0, 77.82, 0.291; GCA_014802385.1, s__UBA7173 sp014802385, 95.0, 76.93, 0.075; GCA_004102785.1, s__UBA7173 sp002491305, 95.0, 76.91, 0.062; GCA_017536215.1, s__UBA7173 sp017536215, 95.0, 76.88, 0.02; GCA_905207535.1, s__UBA7173 sp905207535, 95.0, 76.71, 0.07; GCA_910575615.1, s__UBA7173 sp001689…	76.17	11	0.97637	N/A
ERR1654747_17	d__Bacteria;p__Bacteroidota;c__Bacteroidia;o__Bacteroidales;f__Muribaculaceae;g__Paramuribaculum;s__	N/A	N/A	N/A	N/A	N/A	GCA_910579675.1	95	d__Bacteria;p__Bacteroidota;c__Bacteroidia;o__Bacteroidales;f__Muribaculaceae;g__Paramuribaculum;s__Paramuribaculum sp910579675	78.71	0.354	d__Bacteria;p__Bacteroidota;c__Bacteroidia;o__Bacteroidales;f__Muribaculaceae;g__Paramuribaculum;s__	taxonomic classification defined by topology and ANI	classification based on placement in class-level tree	GCA_014801735.1, s__Paramuribaculum sp014801735, 95.0, 77.36, 0.113; GCF_003024925.1, s__Paramuribaculum intestinale, 95.0, 77.14, 0.114; GCA_014802045.1, s__Paramuribaculum sp014802045, 95.0, 77.11, 0.104; GCA_014801865.1, s__Paramuribaculum sp014801865, 95.0, 76.99, 0.089; GCA_009775605.1, s__Paramuribaculum sp009775605, 95.0, 76.97, 0.108; GCA_910587425.1, s__Paramuribaculum sp910587425, 95.0,…	86.7	11	0.98066	N/A
ERR1654747_18	d__Bacteria;p__Firmicutes_A;c__Clostridia;o__Lachnospirales;f__Lachnospiraceae;g__UBA3282;s__	N/A	N/A	N/A	N/A	N/A	GCA_014804695.1	95	d__Bacteria;p__Firmicutes_A;c__Clostridia;o__Lachnospirales;f__Lachnospiraceae;g__UBA3282;s__UBA3282 sp014804695	86.01	0.631	d__Bacteria;p__Firmicutes_A;c__Clostridia;o__Lachnospirales;f__Lachnospiraceae;g__UBA3282;s__	taxonomic classification defined by topology and ANI	classification based on placement in class-level tree	GCA_014804495.1, s__UBA3282 sp014804495, 95.0, 77.62, 0.204; GCA_017440375.1, s__UBA3282 sp017440375, 95.0, 77.34, 0.19; GCA_910579735.1, s__UBA3282 sp910579735, 95.0, 77.25, 0.166; GCA_017623295.1, s__UBA3282 sp017623295, 95.0, 77.24, 0.182; GCA_910578845.1, s__UBA3282 sp910578845, 95.0, 77.22, 0.138; GCA_014804365.1, s__UBA3282 sp014804365, 95.0, 77.21, 0.094; GCA_003612405.1, s__UBA3282 sp0036…	75.79	11	0.98934	Genome not assigned to closest species as it falls outside its pre-defined ANI radius
ERR1654747_19	d__Bacteria;p__Bacteroidota;c__Bacteroidia;o__Bacteroidales;f__Muribaculaceae;g__Paramuribaculum;s__	N/A	N/A	N/A	N/A	N/A	GCA_910587185.1	95	d__Bacteria;p__Bacteroidota;c__Bacteroidia;o__Bacteroidales;f__Muribaculaceae;g__Paramuribaculum;s__Paramuribaculum sp910587185	78.12	0.338	d__Bacteria;p__Bacteroidota;c__Bacteroidia;o__Bacteroidales;f__Muribaculaceae;g__Paramuribaculum;s__	taxonomic classification defined by topology and ANI	classification based on placement in class-level tree	GCA_910589095.1, s__Paramuribaculum sp910589095, 95.0, 77.48, 0.209; GCA_900759915.1, s__Paramuribaculum sp900759915, 95.0, 77.43, 0.151; GCA_009775605.1, s__Paramuribaculum sp009775605, 95.0, 77.13, 0.131; GCA_014801655.1, s__Paramuribaculum sp014801655, 95.0, 77.11, 0.161; GCA_000431155.1, s__Paramuribaculum sp000431155, 95.0, 77.08, 0.109; GCA_900551515.1, s__Paramuribaculum sp900551515, 95.0,…	71.37	11	0.98591	N/A
ERR1654747_23	d__Bacteria;p__Bacteroidota;c__Bacteroidia;o__Bacteroidales;f__Marinifilaceae;g__Odoribacter;s__	N/A	N/A	N/A	N/A	N/A	GCA_910578105.1	95	d__Bacteria;p__Bacteroidota;c__Bacteroidia;o__Bacteroidales;f__Marinifilaceae;g__Odoribacter;s__Odoribacter sp910578105	78.56	0.518	d__Bacteria;p__Bacteroidota;c__Bacteroidia;o__Bacteroidales;f__Marinifilaceae;g__Odoribacter;s__	taxonomic classification defined by topology and ANI	classification based on placement in class-level tree	GCF_009935865.1, s__Odoribacter sp009935865, 95.0, 77.62, 0.227; GCA_900548135.1, s__Odoribacter sp900548135, 95.0, 77.39, 0.148; GCA_910578985.1, s__Odoribacter sp910578985, 95.0, 77.33, 0.176; GCA_900762515.1, s__Odoribacter sp900762515, 95.0, 77.21, 0.215; GCF_000190535.1, s__Odoribacter splanchnicus, 95.0, 77.2, 0.204; GCA_905215395.1, s__Odoribacter sp905215395, 95.0, 77.14, 0.137; GCA_90054…	68.39	11	0.98074	Genome not assigned to closest species as it falls outside its pre-defined ANI radius
ERR1654747_29	d__Bacteria;p__Firmicutes_A;c__Clostridia;o__Lachnospirales;f__Lachnospiraceae;g__Butyribacter;s__	N/A	N/A	N/A	N/A	N/A	GCA_910575435.1	95	d__Bacteria;p__Firmicutes_A;c__Clostridia;o__Lachnospirales;f__Lachnospiraceae;g__Butyribacter;s__Butyribacter sp910575435	81.19	0.572	d__Bacteria;p__Firmicutes_A;c__Clostridia;o__Lachnospirales;f__Lachnospiraceae;g__Butyribacter;s__	taxonomic classification defined by topology and ANI	classification based on placement in class-level tree	GCF_018918235.1, s__Butyribacter sp018918235, 95.0, 76.73, 0.034; GCA_001414325.1, s__Butyribacter intestini, 95.0, 76.65, 0.038; GCA_902795705.1, s__Butyribacter sp902795705, 95.0, 76.58, 0.078; GCA_017476305.1, s__Butyribacter sp017476305, 95.0, 76.54, 0.059; GCA_902788645.1, s__Butyribacter sp902788645, 95.0, 76.53, 0.072; GCF_003478335.1, s__Butyribacter sp003529475, 95.0, 76.52, 0.056; GCF_0…	77.3	11	0.97493	Genome not assigned to closest species as it falls outside its pre-defined ANI radius
ERR1654747_31	d__Bacteria;p__Bacteroidota;c__Bacteroidia;o__Bacteroidales;f__Bacteroidaceae;g__Paraprevotella;s__	N/A	N/A	N/A	N/A	N/A	GCA_900760455.1	95	d__Bacteria;p__Bacteroidota;c__Bacteroidia;o__Bacteroidales;f__Bacteroidaceae;g__Paraprevotella;s__Paraprevotella sp900760455	79.29	0.364	d__Bacteria;p__Bacteroidota;c__Bacteroidia;o__Bacteroidales;f__Bacteroidaceae;g__Paraprevotella;s__	taxonomic classification defined by topology and ANI	classification based on placement in class-level tree	GCF_003477995.1, s__Paraprevotella sp003477995, 95.0, 78.17, 0.165; GCF_000233955.1, s__Paraprevotella clara, 95.0, 78.08, 0.16; GCF_000205165.1, s__Paraprevotella xylaniphila, 95.0, 78.01, 0.145; GCA_900546665.1, s__Paraprevotella stercorigallinarum, 95.0, 77.85, 0.093; GCA_900548345.1, s__Paraprevotella sp900548345, 95.0, 77.85, 0.148; GCA_017937925.1, s__Paraprevotella sp017937925, 95.0, 77.57…	89.28	11	0.97166	N/A
ERR1654747_32	d__Bacteria;p__Bacteroidota;c__Bacteroidia;o__Bacteroidales;f__Muribaculaceae;g__Duncaniella;s__	N/A	N/A	N/A	N/A	N/A	N/A	N/A	N/A	N/A	N/A	d__Bacteria;p__Bacteroidota;c__Bacteroidia;o__Bacteroidales;f__Muribaculaceae;g__Duncaniella;s__	ANI	classification based on placement in class-level tree	GCA_910577345.1, s__Duncaniella sp910577345, 95.0, 79.85, 0.472; GCA_014802345.1, s__Duncaniella sp014802345, 95.0, 79.76, 0.441; GCA_910578445.1, s__Duncaniella sp910578445, 95.0, 79.26, 0.428; GCA_910586665.1, s__Duncaniella sp910586665, 95.0, 78.96, 0.374; GCF_004803915.1, s__Duncaniella dubosii, 95.0, 78.96, 0.417; GCA_014801945.1, s__Duncaniella sp014801945, 95.0, 78.93, 0.348; GCF_003024805…	83.42	11	0.98602	N/A
ERR1654747_34	d__Bacteria;p__Firmicutes_A;c__Clostridia;o__Oscillospirales;f__Acutalibacteraceae;g__Eubacterium_R;s__	N/A	N/A	N/A	N/A	N/A	N/A	N/A	N/A	N/A	N/A	d__Bacteria;p__Firmicutes_A;c__Clostridia;o__Oscillospirales;f__Acutalibacteraceae;g__Eubacterium_R;s__	ANI	classification based on placement in class-level tree	GCA_002493325.1, s__Eubacterium_R sp002493325, 95.0, 79.9, 0.458; GCA_009774735.1, s__Eubacterium_R sp009774735, 95.0, 79.55, 0.435; GCA_910577195.1, s__Eubacterium_R sp910577195, 95.0, 79.42, 0.422; GCA_900544515.1, s__Eubacterium_R sp900544515, 95.0, 79.33, 0.428; GCA_900767025.1, s__Eubacterium_R sp900767025, 95.0, 78.98, 0.382; GCA_900761545.1, s__Eubacterium_R sp900761545, 95.0, 78.61, 0.291…	90.91	11	0.96881	N/A
ERR1654747_36	d__Bacteria;p__Firmicutes;c__Bacilli;o__RF39;f__UBA660;g__MGBC108787;s__	N/A	N/A	N/A	N/A	N/A	GCA_910587325.1	95	d__Bacteria;p__Firmicutes;c__Bacilli;o__RF39;f__UBA660;g__MGBC108787;s__MGBC108787 sp910587325	78.09	0.268	d__Bacteria;p__Firmicutes;c__Bacilli;o__RF39;f__UBA660;g__MGBC108787;s__	taxonomic classification defined by topology and ANI	classification based on placement in class-level tree	GCA_910583945.1, s__MGBC108787 sp910583945, 95.0, 77.39, 0.264; GCA_910579535.1, s__MGBC108787 sp910579535, 95.0, 77.14, 0.211	76.83	11	0.96222	N/A
ERR1654747_38	d__Bacteria;p__Bacteroidota;c__Bacteroidia;o__Bacteroidales;f__Muribaculaceae;g__CAG-873;s__	N/A	N/A	N/A	N/A	N/A	GCA_905193995.1	95	d__Bacteria;p__Bacteroidota;c__Bacteroidia;o__Bacteroidales;f__Muribaculaceae;g__CAG-873;s__CAG-873 sp905193995	77.38	0.145	d__Bacteria;p__Bacteroidota;c__Bacteroidia;o__Bacteroidales;f__Muribaculaceae;g__CAG-873;s__	taxonomic classification defined by topology and ANI	classification based on placement in class-level tree	GCA_910577315.1, s__CAG-873 sp910577315, 95.0, 77.56, 0.156; GCA_004552725.1, s__CAG-873 sp004552725, 95.0, 77.44, 0.098; GCA_900755985.1, s__CAG-873 sp900755985, 95.0, 77.25, 0.067; GCA_910577355.1, s__CAG-873 sp910577355, 95.0, 77.22, 0.14; GCA_910587915.1, s__CAG-873 sp910587915, 95.0, 77.19, 0.1; GCA_910578095.1, s__CAG-873 sp910578095, 95.0, 77.12, 0.091; GCA_910586595.1, s__CAG-873 sp910586…	85.25	11	0.97933	N/A
ERR1654747_4	d__Bacteria;p__Firmicutes_A;c__Clostridia;o__Oscillospirales;f__Ruminococcaceae;g__Ruminiclostridium_E;s__	N/A	N/A	N/A	N/A	N/A	N/A	N/A	N/A	N/A	N/A	d__Bacteria;p__Firmicutes_A;c__Clostridia;o__Oscillospirales;f__Ruminococcaceae;g__Ruminiclostridium_E;s__	taxonomic classification defined by topology and ANI	classification based on placement in class-level tree	GCA_014799365.1, s__Ruminiclostridium_E sp014799365, 95.0, 82.08, 0.58; GCA_014796735.1, s__Ruminiclostridium_E sp014796735, 95.0, 81.76, 0.554; GCA_910585505.1, s__Ruminiclostridium_E sp910585505, 95.0, 78.83, 0.368; GCA_910588335.1, s__Ruminiclostridium_E sp910588335, 95.0, 78.8, 0.375; GCA_014799325.1, s__Ruminiclostridium_E sp014799325, 95.0, 77.61, 0.234; GCA_910579265.1, s__Ruminiclostridiu…	93.37	11	0.98407	Genome not assigned to closest species as it falls outside its pre-defined ANI radius
ERR1654747_44	d__Bacteria;p__Firmicutes_A;c__Clostridia;o__Christensenellales;f__Borkfalkiaceae;g__Gallimonas;s__	N/A	N/A	N/A	N/A	N/A	GCA_910588465.1	95	d__Bacteria;p__Firmicutes_A;c__Clostridia;o__Christensenellales;f__Borkfalkiaceae;g__Gallimonas;s__Gallimonas sp910588465	80.78	0.472	d__Bacteria;p__Firmicutes_A;c__Clostridia;o__Christensenellales;f__Borkfalkiaceae;g__Gallimonas;s__	taxonomic classification defined by topology and ANI	classification based on placement in class-level tree	GCA_014804975.1, s__Gallimonas sp014804975, 95.0, 78.19, 0.173; GCA_910586675.1, s__Gallimonas sp910586675, 95.0, 77.77, 0.218; GCA_910588615.1, s__Gallimonas sp910588615, 95.0, 77.69, 0.211; GCA_910586245.1, s__Gallimonas sp910586245, 95.0, 77.69, 0.195; GCA_900547645.1, s__Gallimonas faecium, 95.0, 77.63, 0.162; GCA_003343805.1, s__Gallimonas intestinavium, 95.0, 77.57, 0.109; GCA_910586985.1, …	64.93	11	0.96733	N/A
ERR1654747_48	d__Bacteria;p__Bacteroidota;c__Bacteroidia;o__Bacteroidales;f__Muribaculaceae;g__CAG-873;s__	N/A	N/A	N/A	N/A	N/A	GCA_900541865.1	95	d__Bacteria;p__Bacteroidota;c__Bacteroidia;o__Bacteroidales;f__Muribaculaceae;g__CAG-873;s__CAG-873 sp900541865	78.79	0.499	d__Bacteria;p__Bacteroidota;c__Bacteroidia;o__Bacteroidales;f__Muribaculaceae;g__CAG-873;s__	taxonomic classification defined by topology and ANI	classification based on placement in class-level tree	GCA_900554265.1, s__CAG-873 sp900554265, 95.0, 77.56, 0.263; GCA_017621055.1, s__CAG-873 sp017621055, 95.0, 77.25, 0.302; GCA_001689415.1, s__CAG-873 sp001689415, 95.0, 77.24, 0.08; GCA_900548975.1, s__CAG-873 sp900548975, 95.0, 77.01, 0.209; GCA_002490635.1, s__CAG-873 sp002490635, 95.0, 76.99, 0.243; GCA_014800815.1, s__CAG-873 sp014800815, 95.0, 76.95, 0.141; GCA_910579035.1, s__CAG-873 sp0119…	53.02	11	0.99057	N/A
ERR1654747_50	d__Bacteria;p__Firmicutes_A;c__Clostridia;o__Lachnospirales;f__Lachnospiraceae;g__CAG-95;s__	N/A	N/A	N/A	N/A	N/A	GCA_014804285.1	95	d__Bacteria;p__Firmicutes_A;c__Clostridia;o__Lachnospirales;f__Lachnospiraceae;g__CAG-95;s__CAG-95 sp014804285	80.66	0.522	d__Bacteria;p__Firmicutes_A;c__Clostridia;o__Lachnospirales;f__Lachnospiraceae;g__CAG-95;s__	taxonomic classification defined by topology and ANI	classification based on placement in class-level tree	GCA_910585005.1, s__CAG-95 sp910585005, 95.0, 78.43, 0.364; GCA_910587295.1, s__CAG-95 sp910587295, 95.0, 77.78, 0.276; GCA_014804785.1, s__CAG-95 sp014804785, 95.0, 77.44, 0.207; GCA_000403495.2, s__CAG-95 sp000403495, 95.0, 77.39, 0.177; GCA_014804245.1, s__CAG-95 sp014804245, 95.0, 77.38, 0.147; GCA_009774465.1, s__CAG-95 sp009774465, 95.0, 77.35, 0.204; GCA_011959285.1, s__CAG-95 sp011959285,…	72.92	11	0.98254	Genome not assigned to closest species as it falls outside its pre-defined ANI radius
ERR1654747_51	d__Bacteria;p__Firmicutes_A;c__Clostridia;o__Lachnospirales;f__Lachnospiraceae;g__UBA3282;s__	N/A	N/A	N/A	N/A	N/A	N/A	N/A	N/A	N/A	N/A	d__Bacteria;p__Firmicutes_A;c__Clostridia;o__Lachnospirales;f__Lachnospiraceae;g__UBA3282;s__	ANI	classification based on placement in class-level tree	GCA_910578715.1, s__UBA3282 sp910578715, 95.0, 77.46, 0.271; GCA_910578475.1, s__UBA3282 sp910578475, 95.0, 77.4, 0.257; GCA_910579395.1, s__UBA3282 sp910579395, 95.0, 77.37, 0.262; GCA_910584965.1, s__UBA3282 sp910584965, 95.0, 77.31, 0.251; GCA_910579735.1, s__UBA3282 sp910579735, 95.0, 77.28, 0.251; GCA_014804695.1, s__UBA3282 sp014804695, 95.0, 77.26, 0.197; GCA_910578845.1, s__UBA3282 sp9105…	64.77	11	0.94313	N/A
ERR1654747_54	d__Bacteria;p__Bacteroidota;c__Bacteroidia;o__Bacteroidales;f__Muribaculaceae;g__CAG-873;s__	N/A	N/A	N/A	N/A	N/A	GCA_009775125.1	95	d__Bacteria;p__Bacteroidota;c__Bacteroidia;o__Bacteroidales;f__Muribaculaceae;g__CAG-873;s__CAG-873 sp001689665	79.96	0.547	d__Bacteria;p__Bacteroidota;c__Bacteroidia;o__Bacteroidales;f__Muribaculaceae;g__CAG-873;s__	taxonomic classification defined by topology and ANI	classification based on placement in class-level tree	GCA_900548975.1, s__CAG-873 sp900548975, 95.0, 76.99, 0.075; GCA_009775195.1, s__CAG-873 sp009775195, 95.0, 76.95, 0.077; GCA_004552725.1, s__CAG-873 sp004552725, 95.0, 76.78, 0.056; GCA_905202215.1, s__CAG-873 sp905202215, 95.0, 76.75, 0.039; GCA_900755985.1, s__CAG-873 sp900755985, 95.0, 76.71, 0.046; GCA_905193395.1, s__CAG-873 sp905193395, 95.0, 76.66, 0.042; GCA_009775265.1, s__CAG-873 sp009…	59.15	11	0.98661	Genome not assigned to closest species as it falls outside its pre-defined ANI radius
ERR1654747_56	d__Bacteria;p__Firmicutes_A;c__Clostridia;o__Lachnospirales;f__Lachnospiraceae;g__CAG-95;s__	N/A	N/A	N/A	N/A	N/A	N/A	N/A	N/A	N/A	N/A	d__Bacteria;p__Firmicutes_A;c__Clostridia;o__Lachnospirales;f__Lachnospiraceae;g__CAG-95;s__	taxonomic classification defined by topology and ANI	classification based on placement in class-level tree	GCA_910577275.1, s__CAG-95 sp910577275, 95.0, 79.69, 0.555; GCA_910577445.1, s__CAG-95 sp910577445, 95.0, 79.46, 0.511; GCA_009917455.1, s__CAG-95 sp009917455, 95.0, 79.26, 0.542; GCA_002492465.1, s__CAG-95 sp002492465, 95.0, 77.02, 0.182; GCA_910587305.1, s__CAG-95 sp910587305, 95.0, 76.98, 0.233; GCA_910579425.1, s__CAG-95 sp910579425, 95.0, 76.98, 0.233; GCA_910585075.1, s__CAG-95 sp910585075,…	58.3	11	0.98038	Genome not assigned to closest species as it falls outside its pre-defined ANI radius
ERR1654747_58	d__Bacteria;p__Bacteroidota;c__Bacteroidia;o__Bacteroidales;f__Muribaculaceae;g__CAG-485;s__	N/A	N/A	N/A	N/A	N/A	N/A	N/A	N/A	N/A	N/A	d__Bacteria;p__Bacteroidota;c__Bacteroidia;o__Bacteroidales;f__Muribaculaceae;g__CAG-485;s__	ANI	classification based on placement in class-level tree	GCA_002404675.1, s__CAG-485 sp002404675, 95.0, 77.63, 0.171; GCA_900550645.1, s__CAG-485 sp900550645, 95.0, 77.44, 0.212; GCA_014801595.1, s__CAG-485 sp014801595, 95.0, 77.14, 0.054; GCA_910579845.1, s__CAG-485 sp910579845, 95.0, 77.09, 0.028; GCA_900760885.1, s__CAG-485 sp900760885, 95.0, 77.04, 0.075; GCA_014802625.1, s__CAG-485 sp014802625, 95.0, 76.98, 0.049; GCA_017620885.1, s__CAG-485 sp017…	57.8	11	0.96069	N/A
ERR1654747_59	d__Bacteria;p__Firmicutes_A;c__Clostridia;o__Monoglobales;f__Monoglobaceae;g__;s__	N/A	N/A	N/A	N/A	N/A	N/A	N/A	N/A	N/A	N/A	d__Bacteria;p__Firmicutes_A;c__Clostridia;o__Monoglobales;f__Monoglobaceae;g__;s__	taxonomic classification fully defined by topology	classification based on placement in class-level tree	N/A	56.89	11	0.76904	N/A
[truncated: 5,334 more rows]
