# Supplementary material for: Recent genetic drift in the co-diversified gut bacterial symbionts of laboratory mice
Source: bioRxiv. 2024 Aug 14:2024.08.14.607958. Preprint. [Version 1] doi: 10.1101/2024.08.14.607958 (PMC11343198; doi:10.1101/2024.08.14.607958)
Supplement: Supplement 7 — Extended Data Table 6. Gene families enriched in laboratory or wild house mice based on phylogenetic ANOVA. [file media-7.xlsx]

## Sheet: ED Table 6
Extended Data Table 6. Gene families enriched in laboratory or wild house mice based on phylogenetic ANOVA.
Gene	Gene_Description	Laboratory_mean	Wild_mean	Difference	F	Pf	Sum_Sq_x	Sum_Sq_Residual	Mean_Sq_x	Mean_Sq_Residual
K06904	uncharacterized protein	0.241379	0.0144928	0.226887	14.9027	0.002	1.62215	13.6062	1.62215	0.10885
K04567	lysyl-tRNA synthetase, class II [EC:6.1.1.6]	1.15517	0.724638	0.430535	13.186	0.005	5.84103	55.3716	5.84103	0.442973
K07137	uncharacterized protein	0.568966	0.231884	0.337081	12.2573	0.008	3.5805	36.514	3.5805	0.292112
K25273	Poxviridae DNA-directed RNA polymerase 147 kDa subunit [EC:2.7.7.6]	0.448276	0.173913	0.274363	12.2231	0.007	2.37205	24.2579	2.37205	0.194063
K00962	polyribonucleotide nucleotidyltransferase [EC:2.7.7.8]	0.637931	0.347826	0.290105	11.4121	0.005	2.65206	29.0487	2.65206	0.23239
K06207	GTP-binding protein	0.982759	0.594203	0.388556	11.0907	0.007	4.75751	53.6204	4.75751	0.428964
K00873	pyruvate kinase [EC:2.7.1.40]	0.603448	0.318841	0.284608	11.0537	0.016	2.55251	28.8648	2.55251	0.230919
K19070	oxalate oxidoreductase subunit alpha [EC:1.2.7.10]	0.37931	0.115942	0.263368	11.0491	0.008	2.18575	24.7276	2.18575	0.197821
K19963	6-aminohexanoate-oligomer endohydrolase [EC:3.5.1.117]	0.172414	0.0144928	0.157921	10.6069	0.011	0.785875	9.26137	0.785875	0.074091
K21531	tail sheath protein	0.172414	0.0144928	0.157921	10.6069	0.015	0.785875	9.26137	0.785875	0.074091
K02510	4-hydroxy-2-oxoheptanedioate aldolase [EC:4.1.2.52]	0.172414	0.0144928	0.157921	10.6069	0.019	0.785875	9.26137	0.785875	0.074091
K04070	putative pyruvate formate lyase activating enzyme [EC:1.97.1.4]	0.517241	0.246377	0.270865	10.588	0.018	2.31195	27.2944	2.31195	0.218355
K06295	spore germination protein KA	0.275862	0.0724638	0.203398	10.0444	0.018	1.30367	16.2239	1.30367	0.129791
K03151	tRNA uracil 4-sulfurtransferase [EC:2.8.1.4]	0.603448	0.333333	0.270115	9.83807	0.019	2.29917	29.2126	2.29917	0.233701
K01582	lysine decarboxylase [EC:4.1.1.18]	0.551724	0.289855	0.261869	9.46194	0.025	2.16094	28.5477	2.16094	0.228382
K13798	DNA-directed RNA polymerase subunit B [EC:2.7.7.6]	0.241379	0.057971	0.183408	9.20866	0.025	1.06001	14.3888	1.06001	0.11511
K04075	tRNA(Ile)-lysidine synthase [EC:6.3.4.19]	0.793103	0.492754	0.30035	9.16672	0.025	2.84268	38.7636	2.84268	0.310109
K12998	glucosyltransferase [EC:2.4.1.-]	0.844828	0.101449	0.743378	9.15	0.028	17.4138	237.893	17.4138	1.90315
K12111	evolved beta-galactosidase subunit alpha [EC:3.2.1.23]	0.5	0.188406	0.311594	8.48907	0.029	3.05951	45.0507	3.05951	0.360406
K01972	DNA ligase (NAD+) [EC:6.5.1.2]	0.362069	0.144927	0.217141	8.46229	0.034	1.48579	21.9473	1.48579	0.175578
K00609	aspartate carbamoyltransferase catalytic subunit [EC:2.1.3.2]	0.655172	0.405797	0.249375	8.23631	0.042	1.95966	29.7411	1.95966	0.237929
K08301	ribonuclease G [EC:3.1.26.-]	0.517241	0.275362	0.241879	8.15733	0.032	1.84361	28.2509	1.84361	0.226007
K03667	ATP-dependent HslUV protease ATP-binding subunit HslU	0.241379	0.057971	0.183408	8.08489	0.037	1.06001	16.3888	1.06001	0.13111
K01868	threonyl-tRNA synthetase [EC:6.1.1.3]	0.827586	0.550725	0.276862	8.08421	0.038	2.41545	37.3483	2.41545	0.298787
K01678	fumarate hydratase subunit beta [EC:4.2.1.2]	0.172414	0.0289855	0.143428	7.93034	0.039	0.648251	10.2179	0.648251	0.0817431
K25329	Flavivirus serine protease subunit NS2B	0.172414	0.0289855	0.143428	7.93034	0.037	0.648251	10.2179	0.648251	0.0817431
K12688	autotransporter serine protease [EC:3.4.21.-]	0.206897	0.0144928	0.192404	7.88087	0.043	1.16654	18.5027	1.16654	0.148022
K24152	SARS coronavirus spike glycoprotein	0.103448	0	0.103448	7.83616	0.044	0.337225	5.37931	0.337225	0.0430345
K02073	D-methionine transport system substrate-binding protein	0.586207	0.289855	0.296352	7.81395	0.045	2.76751	44.2719	2.76751	0.354175
K15675	rhizoxin biosynthesis, polyketide synthase / nonribosomal peptide synthetase RhiB	0.258621	0.0144928	0.244128	7.79763	0.048	1.87806	30.1062	1.87806	0.24085
K03739	membrane protein involved in D-alanine export	0.293103	0	0.293103	7.68781	0.048	2.70717	44.0172	2.70717	0.352138
K08321	3-hydroxy-5-phosphonooxypentane-2,4-dione thiolase [EC:2.3.1.245]	0.137931	0.0144928	0.123438	7.61454	0.042	0.480146	7.88206	0.480146	0.0630565
K23270	phosphoribosylformylglycinamidine synthase subunit PurSL [EC:6.3.5.3]	0.137931	0.0144928	0.123438	7.61454	0.031	0.480146	7.88206	0.480146	0.0630565
K20962	c-di-GMP phosphodiesterase [EC:3.1.4.52]	0.293103	0.0144928	0.278611	7.45703	0.047	2.44607	41.0027	2.44607	0.328022
K23152	lycopaoctaene synthase [EC:2.5.1.148]	0.172414	0.0144928	0.157921	7.40756	0.036	0.785875	13.2614	0.785875	0.106091
K09152	uncharacterized protein	0.155172	0.0144928	0.14068	7.36195	0.047	0.623643	10.589	0.623643	0.0847116
K13815	two-component system, response regulator RpfG	0.413793	0.057971	0.355822	7.3516	0.039	3.98969	67.8371	3.98969	0.542697
K22710	poly(ribitol-phosphate) alpha-N-acetylglucosaminyltransferase [EC:2.4.1.70]	0.862069	0.144927	0.717141	7.30151	0.043	16.2063	277.447	16.2063	2.21958
K06346	spoIIIJ-associated protein	0.344828	0.144927	0.1999	7.26888	0.053	1.25921	21.6542	1.25921	0.173233
K03497	ParB family transcriptional regulator, chromosome partitioning protein	1.32759	0.782609	0.544978	7.19858	0.045	9.35902	162.515	9.35902	1.30012
K00134	glyceraldehyde 3-phosphate dehydrogenase (phosphorylating) [EC:1.2.1.12]	0.741379	0.478261	0.263118	7.11305	0.054	2.1816	38.3381	2.1816	0.306705
K01524	exopolyphosphatase / guanosine-5'-triphosphate,3'-diphosphate pyrophosphatase [EC:3.6.1.11 3.6.1.40]	0.603448	0.246377	0.357072	7.10444	0.044	4.01776	70.6909	4.01776	0.565527
K08681	pyridoxal 5'-phosphate synthase pdxT subunit [EC:4.3.3.6]	0.258621	0.0869565	0.171664	6.99298	0.046	0.928609	16.599	0.928609	0.132792
K07134	uncharacterized protein	0.155172	0	0.155172	6.9721	0.062	0.758756	13.6034	0.758756	0.108828
K14586	2-naphthoate monooxygenase	0.327586	0.101449	0.226137	6.93019	0.055	1.61145	29.0657	1.61145	0.232526
K03568	TldD protein	0.482759	0.15942	0.323338	6.89464	0.056	3.29449	59.7291	3.29449	0.477833
K07322	regulator of cell morphogenesis and NO signaling	0.189655	0.0289855	0.16067	6.8447	0.059	0.813469	14.8558	0.813469	0.118847
K07317	adenine-specific DNA-methyltransferase [EC:2.1.1.72]	0.810345	0.362319	0.448026	6.76612	0.049	6.32528	116.856	6.32528	0.934847
K07067	diadenylate cyclase [EC:2.7.7.85]	0.172414	0.0289855	0.143428	6.63219	0.059	0.648251	12.2179	0.648251	0.0977431
K06409	stage V sporulation protein B	0.724138	0.376812	0.347326	6.61912	0.057	3.80145	71.7891	3.80145	0.574313
K03697	ATP-dependent Clp protease ATP-binding subunit ClpE	0.206897	0.057971	0.148926	6.5758	0.055	0.698895	13.2854	0.698895	0.106283
K16710	colanic acid/amylovoran biosynthesis protein	0.241379	0.0724638	0.168916	6.51213	0.074	0.89911	17.2584	0.89911	0.138067
K05351	D-xylulose reductase [EC:1.1.1.9]	0.0862069	0	0.0862069	6.40692	0.067	0.234184	4.56897	0.234184	0.0365517
K03179	4-hydroxybenzoate polyprenyltransferase [EC:2.5.1.39]	0.0862069	0	0.0862069	6.40692	0.068	0.234184	4.56897	0.234184	0.0365517
K09764	uncharacterized protein	0.0862069	0	0.0862069	6.40692	0.081	0.234184	4.56897	0.234184	0.0365517
K10541	methyl-galactoside transport system permease protein	0.0862069	0	0.0862069	6.40692	0.071	0.234184	4.56897	0.234184	0.0365517
K17216	cystathionine beta-synthase (O-acetyl-L-serine) [EC:2.5.1.134]	0.0862069	0	0.0862069	6.40692	0.074	0.234184	4.56897	0.234184	0.0365517
K04788	mycobactin phenyloxazoline synthetase	0.0862069	0	0.0862069	6.40692	0.064	0.234184	4.56897	0.234184	0.0365517
K22132	tRNA threonylcarbamoyladenosine dehydratase	0.0862069	0	0.0862069	6.40692	0.065	0.234184	4.56897	0.234184	0.0365517
K21896	3-hydroxy-16-methoxy-2,3-dihydrotabersonine N-methyltransferase [EC:2.1.1.99]	0.0862069	0	0.0862069	6.40692	0.075	0.234184	4.56897	0.234184	0.0365517
K11706	iron/zinc/manganese/copper transport system ATP-binding protein	0.275862	0.0289855	0.246877	6.39713	0.071	1.92058	37.5282	1.92058	0.300226
K12574	ribonuclease J [EC:3.1.-.-]	0.534483	0.304348	0.230135	6.31411	0.066	1.66893	33.0397	1.66893	0.264318
K01449	N-acetylmuramoyl-L-alanine amidase [EC:3.5.1.28]	0.637931	0.202899	0.435032	6.28787	0.071	5.96371	118.556	5.96371	0.948448
K00098	L-idonate 5-dehydrogenase [EC:1.1.1.264]	0.224138	0.0289855	0.195152	6.24323	0.072	1.20011	24.0282	1.20011	0.192226
K24972	2-amino-2'-deoxyadenylo-succinate synthase [EC:6.3.4.25]	0.534483	0.318841	0.215642	6.22672	0.067	1.46535	29.4165	1.46535	0.235332
K00030	isocitrate dehydrogenase (NAD+) [EC:1.1.1.41]	0.12069	0.0144928	0.106197	6.2211	0.062	0.355383	7.14068	0.355383	0.0571254
K19731	LuxR family transcriptional regulator, quorum-sensing system regulator CciR	0.12069	0.0144928	0.106197	6.2211	0.077	0.355383	7.14068	0.355383	0.0571254
K00872	homoserine kinase [EC:2.7.1.39]	0.12069	0.0144928	0.106197	6.2211	0.076	0.355383	7.14068	0.355383	0.0571254
K20706	polyenoic fatty acid isomerase [EC:5.3.3.13]	0.12069	0.0144928	0.106197	6.2211	0.079	0.355383	7.14068	0.355383	0.0571254
K25056	HTLV-1 integrase	0.12069	0.0144928	0.106197	6.2211	0.053	0.355383	7.14068	0.355383	0.0571254
K06383	stage II sporulation protein GA (sporulation sigma-E factor processing peptidase) [EC:3.4.23.-]	0.12069	0.0144928	0.106197	6.2211	0.069	0.355383	7.14068	0.355383	0.0571254
K02033	peptide/nickel transport system permease protein	0.12069	0.0144928	0.106197	6.2211	0.087	0.355383	7.14068	0.355383	0.0571254
K20419	gamma-glutamylanilide synthase [EC:6.3.1.18]	0.431034	0.202899	0.228136	6.14099	0.075	1.64006	33.3836	1.64006	0.267068
K06959	protein Tex	0.517241	0.304348	0.212894	6.13681	0.078	1.42823	29.0915	1.42823	0.232732
K21266	beta-lactamase class D OXA-286 [EC:3.5.2.6]	0.224138	0.0434783	0.18066	6.13482	0.081	1.02848	20.9558	1.02848	0.167646
K02436	DeoR family transcriptional regulator, galactitol utilization operon repressor	0.534483	0.101449	0.433034	6.11849	0.077	5.90903	120.721	5.90903	0.965767
K02337	DNA polymerase III subunit alpha [EC:2.7.7.7]	0.637931	0.391304	0.246627	6.01504	0.061	1.9167	39.8313	1.9167	0.318651
K14110	energy-converting hydrogenase B subunit A	0.172414	0.0434783	0.128936	5.87532	0.079	0.523864	11.1454	0.523864	0.0891634
K01096	phosphatidylglycerophosphatase B [EC:3.1.3.27 3.1.3.81 3.1.3.4 3.6.1.27]	0.206897	0.0289855	0.177911	5.80997	0.085	0.997423	21.4593	0.997423	0.171674
K03216	tRNA (cytidine/uridine-2'-O-)-methyltransferase [EC:2.1.1.207]	0.586207	0.362319	0.223888	5.80532	0.072	1.57956	34.011	1.57956	0.272088
K22252	GDP-6-deoxy-D-talose 4-dehydrogenase [EC:1.1.1.135]	0.913793	0.188406	0.725387	5.77144	0.077	16.5811	359.12	16.5811	2.87296
K04765	nucleoside triphosphate diphosphatase [EC:3.6.1.9]	0.517241	0.304348	0.212894	5.74206	0.08	1.42823	31.0915	1.42823	0.248732
K00242	succinate dehydrogenase / fumarate reductase, membrane anchor subunit	0.103448	0	0.103448	5.71234	0.085	0.337225	7.37931	0.337225	0.0590345
K06113	arabinan endo-1,5-alpha-L-arabinosidase [EC:3.2.1.99]	1.08621	0.565217	0.52099	5.70139	0.078	8.55325	187.525	8.55325	1.5002
K13039	sulfopyruvate decarboxylase subunit beta [EC:4.1.1.79]	0.327586	0.0724638	0.255122	5.64541	0.083	2.05102	45.4135	2.05102	0.363308
K08174	MFS transporter, FHS family, glucose/mannose:H+ symporter	0.310345	0.101449	0.208895	5.59824	0.077	1.37509	30.7036	1.37509	0.245629
K12053	ComB4 competence protein	0.293103	0.0434783	0.249625	5.46816	0.095	1.96359	44.8868	1.96359	0.359094
K13695	probable lipoprotein NlpC	0.362069	0.0869565	0.275112	5.43289	0.091	2.38503	54.8748	2.38503	0.438999
K24911	ATP-binding cassette, subfamily B, bacterial RamB/AmfA	0.413793	0.057971	0.355822	5.43039	0.085	3.98969	91.8371	3.98969	0.734697
K19689	aminopeptidase [EC:3.4.11.-]	0.689655	0.42029	0.269365	5.36967	0.103	2.28642	53.2254	2.28642	0.425803
K10804	acyl-CoA thioesterase I [EC:3.1.2.- 3.1.2.2 3.1.1.2 3.1.1.5]	1.03448	0.26087	0.773613	5.36703	0.091	18.8591	439.235	18.8591	3.51388
K22179	F420H2:quinone oxidoreductase subunit L [EC:1.1.98.4]	0.224138	0.0289855	0.195152	5.35224	0.1	1.20011	28.0282	1.20011	0.224226
K06603	flagellar protein FlaG	0.137931	0.0289855	0.108946	5.28956	0.099	0.374018	8.83858	0.374018	0.0707086
K02334	DNA polymerase bacteriophage-type [EC:2.7.7.7]	0.310345	0.130435	0.17991	5.25973	0.096	1.01996	24.2399	1.01996	0.193919
K07143	UPF0148 protein	0.5	0.130435	0.369565	5.2575	0.093	4.30383	102.326	4.30383	0.818609
K10215	monooxygenase [EC:1.14.13.-]	0.293103	0.0434783	0.249625	5.23491	0.108	1.96359	46.8868	1.96359	0.375094
K16564	succinoglycan biosynthesis protein ExoU [EC:2.4.-.-]	0.810345	0.173913	0.636432	5.234	0.087	12.7637	304.827	12.7637	2.43861
K14540	ribosome biogenesis GTPase A	0.568966	0.362319	0.206647	5.22927	0.084	1.34564	32.1662	1.34564	0.257329
K04066	primosomal protein N' (replication factor Y) (superfamily II helicase) [EC:3.6.4.-]	0.62069	0.42029	0.2004	5.1922	0.112	1.26552	30.4668	1.26552	0.243734
K03111	single-strand DNA-binding protein	1.17241	0.797101	0.375312	5.16443	0.083	4.43873	107.435	4.43873	0.859482
K00992	N-acetyl-alpha-D-muramate 1-phosphate uridylyltransferase [EC:2.7.7.99]	0.689655	0.173913	0.515742	5.078	0.081	8.38182	206.327	8.38182	1.65061
K12904	phosphonoacetaldehyde reductase [EC:1.1.1.309]	0.603448	0.318841	0.284608	5.07539	0.106	2.55251	62.8648	2.55251	0.502919
K06074	vitamin B12 transport system ATP-binding protein [EC:7.6.2.8]	0.741379	0.188406	0.552974	5.06775	0.121	9.63567	237.671	9.63567	1.90137
K20883	O55-antigen biosynthesis alpha-1,2-colitosyltransferase [EC:2.4.1.341]	0.517241	0.130435	0.386807	5.06709	0.109	4.71478	116.309	4.71478	0.930471
K02501	imidazole glycerol-phosphate synthase subunit HisH [EC:4.3.2.10]	0.137931	0.0144928	0.123438	5.05116	0.107	0.480146	11.8821	0.480146	0.0950565
K07462	single-stranded-DNA-specific exonuclease [EC:3.1.-.-]	0.603448	0.405797	0.197651	5.04244	0.109	1.23104	30.517	1.23104	0.244136
K18127	2-dehydro-3-deoxy-D-gluconate aldolase [EC:4.1.2.51]	0.0689655	0	0.0689655	5.03062	0.093	0.149878	3.72414	0.149878	0.0297931
K12506	2-C-methyl-D-erythritol 4-phosphate cytidylyltransferase / 2-C-methyl-D-erythritol 2,4-cyclodiphosphate synthase [EC:2.7.7.60 4.6.1.12]	0.0689655	0	0.0689655	5.03062	0.094	0.149878	3.72414	0.149878	0.0297931
K15568	naphthyl-2-methylsuccinate synthase gamma subunit [EC:4.1.99.-]	0.0689655	0	0.0689655	5.03062	0.126	0.149878	3.72414	0.149878	0.0297931
K03187	urease accessory protein	0.0689655	0	0.0689655	5.03062	0.101	0.149878	3.72414	0.149878	0.0297931
K16093	bacitracin synthase 1	0.0689655	0	0.0689655	5.03062	0.107	0.149878	3.72414	0.149878	0.0297931
K12952	cation-transporting P-type ATPase E [EC:7.2.2.-]	0.206897	0.0724638	0.134433	5.02905	0.101	0.569487	14.1549	0.569487	0.113239
K09989	uncharacterized protein	0.206897	0.0724638	0.134433	5.02905	0.108	0.569487	14.1549	0.569487	0.113239
K22677	2,6-dioxo-6-phenylhexa-3-enoate/TCOA hydrolase [EC:3.7.1.-]	0.655172	0.376812	0.278361	4.97845	0.1	2.44168	61.3063	2.44168	0.490451
K18894	ATP-binding cassette, subfamily B, multidrug efflux pump	0.534483	0.115942	0.418541	4.94622	0.105	5.52012	139.503	5.52012	1.11603
K07030	fatty acid kinase [EC:2.7.2.18]	0.37931	0.202899	0.176412	4.94005	0.101	0.980683	24.8146	0.980683	0.198517
K05566	multicomponent Na+:H+ antiporter subunit B	0.431034	0.115942	0.315092	4.93179	0.114	3.1286	79.2966	3.1286	0.634373
K06909	phage terminase large subunit	0.5	0.217391	0.282609	4.89728	0.109	2.51678	64.2391	2.51678	0.513913
K21153	adenosyl-chloride synthase [EC:2.5.1.94]	0.103448	0.0144928	0.0889555	4.89715	0.111	0.249356	6.36482	0.249356	0.0509185
K01167	ribonuclease T1 [EC:4.6.1.24]	0.103448	0.0144928	0.0889555	4.89715	0.121	0.249356	6.36482	0.249356	0.0509185
K21949	N-(2-amino-2-carboxyethyl)-L-glutamate synthase [EC:2.5.1.140]	0.103448	0.0144928	0.0889555	4.89715	0.138	0.249356	6.36482	0.249356	0.0509185
K17069	O-acetylhomoserine/O-acetylserine sulfhydrylase [EC:2.5.1.49 2.5.1.47]	0.103448	0.0144928	0.0889555	4.89715	0.102	0.249356	6.36482	0.249356	0.0509185
K03655	ATP-dependent DNA helicase RecG [EC:5.6.2.4]	0.655172	0.449275	0.205897	4.88611	0.109	1.3359	34.1759	1.3359	0.273407
K16515	4-oxalomesaconate hydratase [EC:4.2.1.83]	0.12069	0.0144928	0.106197	4.85991	0.094	0.355383	9.14068	0.355383	0.0731254
K06336	spore coat-associated protein N	0.12069	0.0144928	0.106197	4.85991	0.102	0.355383	9.14068	0.355383	0.0731254
K11631	bacitracin transport system ATP-binding protein	0.362069	0.0724638	0.289605	4.85589	0.132	2.64293	68.0342	2.64293	0.544274
K11614	two-component system, CitB family, sensor histidine kinase MalK [EC:2.7.13.3]	1.41379	0.362319	1.05147	4.84952	0.115	34.8394	898.011	34.8394	7.18409
K13924	two-component system, chemotaxis family, CheB/CheR fusion protein [EC:2.1.1.80 3.1.1.61]	0.775862	0.246377	0.529485	4.78268	0.103	8.83448	230.898	8.83448	1.84718
K02600	transcription termination/antitermination protein NusA	0.568966	0.376812	0.192154	4.77994	0.113	1.16351	30.427	1.16351	0.243416
K12055	chromosome partitioning related protein ParA	0.275862	0.057971	0.217891	4.75193	0.128	1.49607	39.3543	1.49607	0.314835
K18924	paired small multidrug resistance pump	0.275862	0.057971	0.217891	4.75193	0.134	1.49607	39.3543	1.49607	0.314835
K23533	leucine-rich repeat and immunoglobulin-like domain-containing nogo receptor-interacting protein	0.37931	0.0724638	0.306847	4.737	0.117	2.96699	78.2929	2.96699	0.626343
K14585	trans-o-hydroxybenzylidenepyruvate hydratase-aldolase [EC:4.1.2.45]	0.189655	0.0434783	0.146177	4.7329	0.133	0.673335	17.7834	0.673335	0.142267
K25678	pectin-derived oligosaccharide transport system permease protein	0.293103	0.0724638	0.22064	4.71669	0.127	1.53405	40.6549	1.53405	0.325239
K06345	spore cortex protein	1.37931	0.391304	0.988006	4.71156	0.109	30.7604	816.09	30.7604	6.52872
K03779	L(+)-tartrate dehydratase alpha subunit [EC:4.2.1.32]	0.155172	0.0434783	0.111694	4.69216	0.126	0.393128	10.473	0.393128	0.0837841
K06313	spore germination protein	0.155172	0.0434783	0.111694	4.69216	0.125	0.393128	10.473	0.393128	0.0837841
K03072	preprotein translocase subunit SecD	0.241379	0.0869565	0.154423	4.6734	0.146	0.751443	20.099	0.751443	0.160792
K11392	16S rRNA (cytosine1407-C5)-methyltransferase [EC:2.1.1.178]	0.448276	0.26087	0.187406	4.66594	0.128	1.10673	29.6492	1.10673	0.237193
K03817	ribosomal-protein-serine acetyltransferase [EC:2.3.1.-]	0.465517	0.188406	0.277111	4.6548	0.124	2.41982	64.9818	2.41982	0.519854
K03402	transcriptional regulator of arginine metabolism	0.189655	0.057971	0.131684	4.6523	0.126	0.546437	14.6819	0.546437	0.117455
K04479	DNA polymerase IV (archaeal DinB-like DNA polymerase) [EC:2.7.7.7]	0.189655	0.057971	0.131684	4.6523	0.116	0.546437	14.6819	0.546437	0.117455
K12289	pilus assembly protein HofN	0.155172	0.0289855	0.126187	4.63039	0.129	0.501767	13.5455	0.501767	0.108364
K07640	two-component system, OmpR family, sensor histidine kinase CpxA [EC:2.7.13.3]	0.982759	0.289855	0.692904	4.59929	0.116	15.1293	411.186	15.1293	3.28949
K00566	tRNA-uridine 2-sulfurtransferase [EC:2.8.1.13]	0.689655	0.492754	0.196902	4.53696	0.137	1.22172	33.6602	1.22172	0.269281
K02621	topoisomerase IV subunit A [EC:5.6.2.2]	0.655172	0.42029	0.234882	4.53537	0.136	1.7385	47.915	1.7385	0.38332
K22299	HTH-type transcriptional regulator, competence development regulator	3.2069	0.855073	2.35182	4.50506	0.132	174.294	4836.07	174.294	38.6885
K14261	alanine-synthesizing transaminase [EC:2.6.1.-]	0.431034	0.115942	0.315092	4.47984	0.139	3.1286	87.2966	3.1286	0.698373
K00554	tRNA (guanine37-N1)-methyltransferase [EC:2.1.1.228]	0.517241	0.333333	0.183908	4.46822	0.11	1.0658	29.8161	1.0658	0.238529
K12515	tight adherence protein G	0.0862069	0	0.0862069	4.45626	0.159	0.234184	6.56897	0.234184	0.0525517
K25295	Enterovirus protein 3AB	0.0862069	0	0.0862069	4.45626	0.123	0.234184	6.56897	0.234184	0.0525517
K17880	hygromycin-B 7''-O-kinase [EC:2.7.1.119]	0.0862069	0	0.0862069	4.45626	0.128	0.234184	6.56897	0.234184	0.0525517
K21755	LysR family transcriptional regulator, salicylic acid-responsive activator of bsdBCD	0.172414	0.0289855	0.143428	4.4479	0.129	0.648251	18.2179	0.648251	0.145743
K00929	butyrate kinase [EC:2.7.2.7]	0.275862	0.115942	0.15992	4.44585	0.125	0.805896	22.6587	0.805896	0.181269
K11078	mannopine transport system permease protein	1	0.115942	0.884058	4.44187	0.144	24.6283	693.072	24.6283	5.54458
K11312	cupin 2 domain-containing protein	0.224138	0.0434783	0.18066	4.43987	0.14	1.02848	28.9558	1.02848	0.231646
K00014	shikimate dehydrogenase [EC:1.1.1.25]	0.672414	0.478261	0.194153	4.36796	0.133	1.18785	33.9933	1.18785	0.271946
K18444	two-component system, glycerol uptake and utilization response regulator	0.672414	0.188406	0.484008	4.32557	0.142	7.38207	213.327	7.38207	1.70661
K01870	isoleucyl-tRNA synthetase [EC:6.1.1.5]	0.637931	0.449275	0.188656	4.31772	0.156	1.12154	32.469	1.12154	0.259752
K25069	fucose transport system permease protein	0.327586	0.0724638	0.255122	4.31514	0.122	2.05102	59.4135	2.05102	0.475308
K15012	two-component system, response regulator RegA	0.275862	0.057971	0.217891	4.3135	0.133	1.49607	43.3543	1.49607	0.346835
K10039	aspartate/glutamate/glutamine transport system substrate-binding protein	0.206897	0.0434783	0.163418	4.3135	0.125	0.84154	24.3868	0.84154	0.195094
K03550	holliday junction DNA helicase RuvA [EC:5.6.2.4]	0.482759	0.304348	0.178411	4.30983	0.134	1.00303	29.0915	1.00303	0.232732
K03621	phosphate acyltransferase [EC:2.3.1.274]	0.275862	0.130435	0.145427	4.29139	0.122	0.666446	19.4123	0.666446	0.155298
K24557	tylactone synthase 4	0.172414	0.057971	0.114443	4.28342	0.124	0.412715	12.044	0.412715	0.0963518
K09459	phosphonopyruvate decarboxylase [EC:4.1.1.82]	0.172414	0.057971	0.114443	4.28342	0.162	0.412715	12.044	0.412715	0.0963518
K16267	zinc and cadmium transporter	0.189655	0.0434783	0.146177	4.25443	0.141	0.673335	19.7834	0.673335	0.158267
K01533	P-type Cu2+ transporter [EC:7.2.2.9]	0.482759	0.26087	0.221889	4.23557	0.124	1.55148	45.7871	1.55148	0.366297
K13598	two-component system, NtrC family, nitrogen regulation sensor histidine kinase NtrY [EC:2.7.13.3]	2.93103	0.84058	2.09045	4.19943	0.145	137.707	4098.97	137.707	32.7918
K22890	HIV-1 protein Vpu	0.344828	0.15942	0.185407	4.18567	0.137	1.08325	32.3498	1.08325	0.258799
K01997	branched-chain amino acid transport system permease protein	1.89655	0.463768	1.43278	4.15414	0.148	64.6896	1946.54	64.6896	15.5723
K07688	two-component system, NarL family, response regulator, fimbrial Z protein, FimZ	0.586207	0.15942	0.426787	4.13969	0.146	5.73978	173.315	5.73978	1.38652
K23102	O18-antigen biosynthesis alpha-1,3-galactosyltransferase [EC:2.4.1.-]	0.241379	0.0434783	0.197901	4.11492	0.146	1.23415	37.4903	1.23415	0.299922
K21571	starch-binding outer membrane protein SusE/F	0.344828	0.115942	0.228886	4.11268	0.145	1.65086	50.1759	1.65086	0.401407
K03798	cell division protease FtsH [EC:3.4.24.-]	1.08621	0.782609	0.303598	4.11132	0.161	2.9045	88.3081	2.9045	0.706465
K07315	phosphoserine phosphatase RsbU/P [EC:3.1.3.3]	0.327586	0.101449	0.226137	4.10533	0.146	1.61145	49.0657	1.61145	0.392526
K22320	2-alkyl-3-oxoalkanoate reductase [EC:1.1.1.412]	0.310345	0.0869565	0.223388	4.10432	0.17	1.57251	47.8921	1.57251	0.383136
K14113	energy-converting hydrogenase B subunit D	0.206897	0.057971	0.148926	4.10432	0.146	0.698895	21.2854	0.698895	0.170283
K05846	osmoprotectant transport system permease protein	0.551724	0.188406	0.363318	4.09743	0.147	4.15957	126.896	4.15957	1.01516
K12714	clorobiocin biosynthesis protein Clo-hal	0.12069	0.0289855	0.0917042	4.09097	0.139	0.265003	8.0972	0.265003	0.0647776
K01657	anthranilate synthase component I [EC:4.1.3.27]	0.12069	0.0289855	0.0917042	4.09097	0.143	0.265003	8.0972	0.265003	0.0647776
K23685	glycosyltransferase AglI [EC:2.4.1.-]	0.12069	0.0289855	0.0917042	4.09097	0.143	0.265003	8.0972	0.265003	0.0647776
K16026	methoxymalonate biosynthesis protein	0.12069	0.0289855	0.0917042	4.09097	0.147	0.265003	8.0972	0.265003	0.0647776
K18951	DNA ligase [EC:6.5.1.1]	0.12069	0.0289855	0.0917042	4.09097	0.147	0.265003	8.0972	0.265003	0.0647776
K09747	nucleoid-associated protein EbfC	0.12069	0.0289855	0.0917042	4.09097	0.15	0.265003	8.0972	0.265003	0.0647776
K01089	imidazoleglycerol-phosphate dehydratase / histidinol-phosphatase [EC:4.2.1.19 3.1.3.15]	0.258621	0.0869565	0.171664	4.05875	0.143	0.928609	28.599	0.928609	0.228792
K06977	uncharacterized protein	0.413793	0.115942	0.297851	4.01012	0.157	2.79558	87.1414	2.79558	0.697131
K03694	ATP-dependent Clp protease ATP-binding subunit ClpA	0.189655	0.0724638	0.117191	3.99198	0.146	0.432778	13.5515	0.432778	0.108412
K05352	ribitol-5-phosphate 2-dehydrogenase (NADP+) [EC:1.1.1.405]	0.12069	0.0144928	0.106197	3.98745	0.153	0.355383	11.1407	0.355383	0.0891254
K19824	rubrerythrin	0.448276	0.188406	0.25987	3.97648	0.168	2.12807	66.8956	2.12807	0.535164
K03086	RNA polymerase primary sigma factor	1.68965	1.2029	0.486756	3.9617	0.156	7.46616	235.573	7.46616	1.88459
K24593	Orthoreovirus FAST protein	0.87931	0.565217	0.314093	3.9208	0.181	3.10878	99.1117	3.10878	0.792894
K07717	two-component system, sensor histidine kinase GlnK [EC:2.7.13.3]	0.327586	0.0869565	0.24063	3.91521	0.18	1.82462	58.2541	1.82462	0.466033
K08319	L-threonate 2-dehydrogenase [EC:1.1.1.411]	0.224138	0.057971	0.166167	3.90463	0.158	0.870087	27.8543	0.870087	0.222835
K09704	uncharacterized protein	0.275862	0.130435	0.145427	3.89056	0.181	0.666446	21.4123	0.666446	0.171298
K10947	PadR family transcriptional regulator, regulatory protein PadR	0.741379	0.231884	0.509495	3.88178	0.158	8.18001	263.411	8.18001	2.10728
K21089	MerR family transcriptional regulator, activator of the csg genes	0.189655	0.0434783	0.146177	3.86381	0.167	0.673335	21.7834	0.673335	0.174267
K07660	two-component system, OmpR family, response regulator PhoP	0.672414	0.173913	0.498501	3.84331	0.161	7.83078	254.689	7.83078	2.03751
K07097	uncharacterized protein	0.241379	0.0724638	0.168916	3.84125	0.176	0.89911	29.2584	0.89911	0.234067
K05834	homoserine/homoserine lactone efflux protein	0.258621	0.101449	0.157171	3.82927	0.158	0.778432	25.4105	0.778432	0.203284
K01666	4-hydroxy 2-oxovalerate aldolase [EC:4.1.3.39]	0.258621	0.0724638	0.186157	3.81737	0.164	1.09202	35.7584	1.09202	0.286067
K03205	type IV secretion system protein VirD4 [EC:7.4.2.8]	0.655172	0.275362	0.37981	3.81685	0.165	4.54576	148.872	4.54576	1.19097
K03482	GntR family transcriptional regulator, glv operon transcriptional regulator	0.37931	0.101449	0.277861	3.80406	0.152	2.43293	79.945	2.43293	0.63956
K18303	multidrug efflux pump	0.258621	0.0869565	0.171664	3.79347	0.162	0.928609	30.599	0.928609	0.244792
K18948	DNA primase [EC:2.7.7.-]	0.206897	0.0869565	0.11994	3.77877	0.152	0.453317	14.9955	0.453317	0.119964
K00972	UDP-N-acetylglucosamine/UDP-N-acetylgalactosamine diphosphorylase [EC:2.7.7.23 2.7.7.83]	0.206897	0.0869565	0.11994	3.77877	0.162	0.453317	14.9955	0.453317	0.119964
K21507	methyltransferase [EC:2.1.1.-]	0.982759	0.57971	0.403049	3.76855	0.188	5.11903	169.794	5.11903	1.35835
K06997	PLP dependent protein	0.793103	0.637681	0.155422	3.73735	0.164	0.761202	25.4593	0.761202	0.203674
K23916	nitrogen fixation regulatory protein	0.103448	0.0144928	0.0889555	3.72626	0.155	0.249356	8.36482	0.249356	0.0669185
K19251	Influenza A virus hemagglutinin	0.103448	0.0144928	0.0889555	3.72626	0.18	0.249356	8.36482	0.249356	0.0669185
K18352	two-component system, OmpR family, response regulator VanR	0.103448	0.0144928	0.0889555	3.72626	0.15	0.249356	8.36482	0.249356	0.0669185
K03928	carboxylesterase [EC:3.1.1.1]	0.0517241	0	0.0517241	3.70437	0.146	0.0843063	2.84483	0.0843063	0.0227586
K01958	pyruvate carboxylase [EC:6.4.1.1]	0.0517241	0	0.0517241	3.70437	0.152	0.0843063	2.84483	0.0843063	0.0227586
K21074	rpoH-modulating protein	0.0517241	0	0.0517241	3.70437	0.155	0.0843063	2.84483	0.0843063	0.0227586
K11531	lsr operon transcriptional repressor	0.0517241	0	0.0517241	3.70437	0.157	0.0843063	2.84483	0.0843063	0.0227586
K03610	septum site-determining protein MinC	0.0517241	0	0.0517241	3.70437	0.161	0.0843063	2.84483	0.0843063	0.0227586
K21513	(+)-6a-hydroxymaackiain 3-O-methyltransferase [EC:2.1.1.270]	0.0517241	0	0.0517241	3.70437	0.161	0.0843063	2.84483	0.0843063	0.0227586
K03404	magnesium chelatase subunit D [EC:6.6.1.1]	0.0517241	0	0.0517241	3.70437	0.164	0.0843063	2.84483	0.0843063	0.0227586
K11022	structural toxin protein (hemagglutinin/hemolysin) RtxA	0.0517241	0	0.0517241	3.70437	0.164	0.0843063	2.84483	0.0843063	0.0227586
K13592	regulator of CtrA degradation	0.0517241	0	0.0517241	3.70437	0.164	0.0843063	2.84483	0.0843063	0.0227586
K18570	putative hydratase	0.0517241	0	0.0517241	3.70437	0.164	0.0843063	2.84483	0.0843063	0.0227586
K06310	spore germination protein	0.0517241	0	0.0517241	3.70437	0.167	0.0843063	2.84483	0.0843063	0.0227586
K09991	uncharacterized protein	0.0517241	0	0.0517241	3.70437	0.167	0.0843063	2.84483	0.0843063	0.0227586
K11709	manganese/zinc/iron transport system permease protein	0.0517241	0	0.0517241	3.70437	0.167	0.0843063	2.84483	0.0843063	0.0227586
K02495	oxygen-independent coproporphyrinogen III oxidase [EC:1.3.98.3]	0.0517241	0	0.0517241	3.70437	0.168	0.0843063	2.84483	0.0843063	0.0227586
K01675	fumarate hydratase D [EC:4.2.1.2]	0.0517241	0	0.0517241	3.70437	0.169	0.0843063	2.84483	0.0843063	0.0227586
K02302	uroporphyrin-III C-methyltransferase / precorrin-2 dehydrogenase / sirohydrochlorin ferrochelatase [EC:2.1.1.107 1.3.1.76 4.99.1.4]	0.0517241	0	0.0517241	3.70437	0.169	0.0843063	2.84483	0.0843063	0.0227586
K19203	pimaricinolide synthase PimS1	0.0517241	0	0.0517241	3.70437	0.17	0.0843063	2.84483	0.0843063	0.0227586
K22212	malolactic enzyme [EC:4.1.1.101]	0.0517241	0	0.0517241	3.70437	0.17	0.0843063	2.84483	0.0843063	0.0227586
K21298	1,2-beta-oligoglucan phosphorylase [EC:2.4.1.333]	0.0517241	0	0.0517241	3.70437	0.171	0.0843063	2.84483	0.0843063	0.0227586
K06311	spore germination protein	0.0517241	0	0.0517241	3.70437	0.172	0.0843063	2.84483	0.0843063	0.0227586
K22102	dihydroneopterin phosphate aldolase [EC:4.1.2.59]	0.0517241	0	0.0517241	3.70437	0.172	0.0843063	2.84483	0.0843063	0.0227586
K23749	spectinabilin polyketide synthase system NorC [EC:2.3.1.290]	0.0517241	0	0.0517241	3.70437	0.172	0.0843063	2.84483	0.0843063	0.0227586
K21839	2-haloacrylate reductase [EC:1.3.1.103]	0.0517241	0	0.0517241	3.70437	0.173	0.0843063	2.84483	0.0843063	0.0227586
K07320	ribosomal protein L3 glutamine methyltransferase [EC:2.1.1.298]	0.0517241	0	0.0517241	3.70437	0.176	0.0843063	2.84483	0.0843063	0.0227586
K07055	tRNA wybutosine-synthesizing protein 2 [EC:2.5.1.114]	0.0517241	0	0.0517241	3.70437	0.177	0.0843063	2.84483	0.0843063	0.0227586
K04368	mitogen-activated protein kinase kinase 1 [EC:2.7.12.2]	0.0517241	0	0.0517241	3.70437	0.178	0.0843063	2.84483	0.0843063	0.0227586
K00162	pyruvate dehydrogenase E1 component beta subunit [EC:1.2.4.1]	0.0517241	0	0.0517241	3.70437	0.182	0.0843063	2.84483	0.0843063	0.0227586
K18949	protein Gp59	0.0517241	0	0.0517241	3.70437	0.183	0.0843063	2.84483	0.0843063	0.0227586
K19360	nephrocystin-3	0.0517241	0	0.0517241	3.70437	0.186	0.0843063	2.84483	0.0843063	0.0227586
K05988	dextranase [EC:3.2.1.11]	0.0517241	0	0.0517241	3.70437	0.191	0.0843063	2.84483	0.0843063	0.0227586
K25054	HTLV-1 protease [EC:3.4.23.-]	0.0517241	0	0.0517241	3.70437	0.195	0.0843063	2.84483	0.0843063	0.0227586
K19076	CRISPR-associated protein Cmr2	0.0517241	0	0.0517241	3.70437	0.202	0.0843063	2.84483	0.0843063	0.0227586
K19393	Influenza A/B virus matrix protein 1	0.0517241	0	0.0517241	3.70437	0.143	0.0843063	2.84483	0.0843063	0.0227586
K22624	MOCV1 CC chemokine receptor antagonist	0.0517241	0	0.0517241	3.70437	0.156	0.0843063	2.84483	0.0843063	0.0227586
K06044	(1->4)-alpha-D-glucan 1-alpha-D-glucosylmutase [EC:5.4.99.15]	0.0517241	0	0.0517241	3.70437	0.157	0.0843063	2.84483	0.0843063	0.0227586
K09789	pimeloyl-[acyl-carrier protein] methyl ester esterase [EC:3.1.1.85]	0.0517241	0	0.0517241	3.70437	0.162	0.0843063	2.84483	0.0843063	0.0227586
K20584	6'''-hydroxyparomomycin oxidase [EC:1.1.3.-]	0.0517241	0	0.0517241	3.70437	0.167	0.0843063	2.84483	0.0843063	0.0227586
K19793	(5-formylfuran-3-yl)methyl phosphate transaminase [EC:2.6.1.108]	0.0517241	0	0.0517241	3.70437	0.168	0.0843063	2.84483	0.0843063	0.0227586
K18604	acetyl-CoA/propionyl-CoA carboxylase [EC:6.4.1.2 6.4.1.3 2.1.3.15]	0.0517241	0	0.0517241	3.70437	0.177	0.0843063	2.84483	0.0843063	0.0227586
K21620	galactitol 2-dehydrogenase [EC:1.1.1.16]	0.0517241	0	0.0517241	3.70437	0.177	0.0843063	2.84483	0.0843063	0.0227586
K21233	Alphabaculovirus alkaline nuclease	0.0517241	0	0.0517241	3.70437	0.178	0.0843063	2.84483	0.0843063	0.0227586
K09925	uncharacterized protein	0.0517241	0	0.0517241	3.70437	0.184	0.0843063	2.84483	0.0843063	0.0227586
K22199	phosphopentomutase [EC:5.4.2.7]	0.327586	0.115942	0.211644	3.68748	0.166	1.41152	47.8483	1.41152	0.382787
K01886	glutaminyl-tRNA synthetase [EC:6.1.1.18]	0.706897	0.536232	0.170665	3.67994	0.163	0.917827	31.1767	0.917827	0.249413
K05991	endoglycosylceramidase [EC:3.2.1.123]	0.224138	0.0724638	0.151674	3.66513	0.171	0.724931	24.7239	0.724931	0.197791
K22309	ornithine lipid N-methyltransferase [EC:2.1.1.344]	0.0862069	0.0144928	0.0717142	3.64712	0.159	0.162063	5.55447	0.162063	0.0444358
K07682	two-component system, NarL family, sensor histidine kinase DevS [EC:2.7.13.3]	0.0862069	0.0144928	0.0717142	3.64712	0.166	0.162063	5.55447	0.162063	0.0444358
K22271	HCV core protein	0.0862069	0.0144928	0.0717142	3.64712	0.168	0.162063	5.55447	0.162063	0.0444358
K12269	accessory secretory protein Asp2	0.0862069	0.0144928	0.0717142	3.64712	0.169	0.162063	5.55447	0.162063	0.0444358
K19265	L-glyceraldehyde 3-phosphate reductase [EC:1.1.1.-]	0.0862069	0.0144928	0.0717142	3.64712	0.174	0.162063	5.55447	0.162063	0.0444358
K16000	narbonolide/10-deoxymethynolide synthase [EC:2.3.1.240 2.3.1.239]	0.0862069	0.0144928	0.0717142	3.64712	0.175	0.162063	5.55447	0.162063	0.0444358
K05593	aminoglycoside 6-adenylyltransferase [EC:2.7.7.-]	0.0862069	0.0144928	0.0717142	3.64712	0.181	0.162063	5.55447	0.162063	0.0444358
K03170	reverse gyrase [EC:5.6.2.2 5.6.2.-]	0.0862069	0.0144928	0.0717142	3.64712	0.171	0.162063	5.55447	0.162063	0.0444358
K15990	tylactone mycaminosyltransferase auxiliary protein	0.0862069	0.0144928	0.0717142	3.64712	0.182	0.162063	5.55447	0.162063	0.0444358
K25634	2-oxoglutarate reductase [EC:1.1.1.399]	0.0862069	0.0144928	0.0717142	3.64712	0.183	0.162063	5.55447	0.162063	0.0444358
K19258	HIV-1 protein Tat	0.0862069	0.0144928	0.0717142	3.64712	0.172	0.162063	5.55447	0.162063	0.0444358
K25245	Lymphocryptovirus DNA helicase/primase complex-associated protein	0.0862069	0.0144928	0.0717142	3.64712	0.173	0.162063	5.55447	0.162063	0.0444358
K08974	putative membrane protein	0.0862069	0.0144928	0.0717142	3.64712	0.174	0.162063	5.55447	0.162063	0.0444358
K11145	mini-ribonuclease III [EC:3.1.26.-]	0.0862069	0.0144928	0.0717142	3.64712	0.174	0.162063	5.55447	0.162063	0.0444358
K21049	Cytomegalovirus protein UL141	0.0862069	0.0144928	0.0717142	3.64712	0.187	0.162063	5.55447	0.162063	0.0444358
K16415	cytochrome P450 dependent monooxygenase	0.137931	0.0289855	0.108946	3.64154	0.175	0.374018	12.8386	0.374018	0.102709
K04079	molecular chaperone HtpG	0.724138	0.550725	0.173413	3.62702	0.18	0.947629	32.6587	0.947629	0.261269
K14187	chorismate mutase / prephenate dehydrogenase [EC:5.4.99.5 1.3.1.12]	0.258621	0.0724638	0.186157	3.61517	0.187	1.09202	37.7584	1.09202	0.302067
K00812	aspartate aminotransferase [EC:2.6.1.1]	0.137931	0.0434783	0.0944528	3.59825	0.196	0.281127	9.76612	0.281127	0.0781289
K18392	cytochrome P450 monooxygenase [EC:1.14.13.-]	0.137931	0.0434783	0.0944528	3.59825	0.189	0.281127	9.76612	0.281127	0.0781289
K02622	topoisomerase IV subunit B [EC:5.6.2.2]	0.568966	0.376812	0.192154	3.59758	0.166	1.16351	40.427	1.16351	0.323416
K11741	quaternary ammonium compound-resistance protein SugE	0.482759	0.144927	0.337831	3.59547	0.189	3.59644	125.033	3.59644	1.00027
K11635	putative ABC transport system ATP-binding protein	0.862069	0.202899	0.65917	3.56522	0.233	13.6921	480.056	13.6921	3.84045
K22893	serine/threonine kinase PknH [EC:2.7.11.1]	0.189655	0.0434783	0.146177	3.5389	0.179	0.673335	23.7834	0.673335	0.190267
K03802	cyanophycin synthetase [EC:6.3.2.29 6.3.2.30]	0.5	0.15942	0.34058	3.52148	0.194	3.6552	129.746	3.6552	1.03797
K03044	DNA-directed RNA polymerase subunit B' [EC:2.7.7.6]	0.241379	0.115942	0.125437	3.50293	0.177	0.495823	17.6932	0.495823	0.141545
K07037	cyclic-di-AMP phosphodiesterase PgpH [EC:3.1.4.-]	0.448276	0.289855	0.158421	3.46287	0.182	0.790857	28.5477	0.790857	0.228382
K00930	acetylglutamate kinase [EC:2.7.2.8]	0.448276	0.289855	0.158421	3.46287	0.187	0.790857	28.5477	0.790857	0.228382
K24859	phenuiviridae envelopment polyprotein	0.568966	0.347826	0.221139	3.44737	0.192	1.54101	55.8763	1.54101	0.44701
K03547	DNA repair protein SbcD/Mre11	0.534483	0.318841	0.215642	3.42906	0.175	1.46535	53.4165	1.46535	0.427332
K03387	NADH-dependent peroxiredoxin subunit F [EC:1.8.1.-]	0.172414	0.0434783	0.128936	3.42029	0.201	0.523864	19.1454	0.523864	0.153163
K15778	phosphomannomutase / phosphoglucomutase [EC:5.4.2.8 5.4.2.2]	0.0862069	0	0.0862069	3.41617	0.191	0.234184	8.56897	0.234184	0.0685517
K17248	N-acetylgalactosamine-N,N'-diacetylbacillosaminyl-diphospho-undecaprenol 4-alpha-N-acetylgalactosaminyltransferase [EC:2.4.1.291]	0.0862069	0	0.0862069	3.41617	0.179	0.234184	8.56897	0.234184	0.0685517
K06999	phospholipase/carboxylesterase	0.0862069	0	0.0862069	3.41617	0.191	0.234184	8.56897	0.234184	0.0685517
K08313	fructose-6-phosphate aldolase 1 [EC:4.1.2.-]	0.0862069	0	0.0862069	3.41617	0.196	0.234184	8.56897	0.234184	0.0685517
K06397	stage III sporulation protein AH	0.258621	0.130435	0.128186	3.41608	0.185	0.51779	18.9468	0.51779	0.151574
K06179	23S rRNA pseudouridine955/2504/2580 synthase [EC:5.4.99.24]	0.603448	0.304348	0.299101	3.37249	0.18	2.81908	104.488	2.81908	0.835904
K09157	uncharacterized protein	0.413793	0.26087	0.152924	3.36515	0.201	0.736923	27.3733	0.736923	0.218987
K02172	bla regulator protein blaR1	1.46552	0.782609	0.682909	3.36342	0.196	14.696	546.17	14.696	4.36936
K16704	dTDP-4-amino-4,6-dideoxy-D-galactose acyltransferase [EC:2.3.1.210]	0.931034	0.304348	0.626687	3.36057	0.211	12.3758	460.333	12.3758	3.68266
K13786	cob(II)yrinic acid a,c-diamide reductase [EC:1.16.8.-]	0.258621	0.0869565	0.171664	3.3549	0.203	0.928609	34.599	0.928609	0.276792
K03073	preprotein translocase subunit SecE	0.189655	0.057971	0.131684	3.30263	0.204	0.546437	20.6819	0.546437	0.165455
K03685	ribonuclease III [EC:3.1.26.3]	0.586207	0.42029	0.165917	3.29781	0.204	0.867472	32.8806	0.867472	0.263044
K03979	GTPase [EC:3.6.5.-]	0.551724	0.391304	0.16042	3.29334	0.183	0.810941	30.7796	0.810941	0.246237
K22115	L-arginine-specific L-amino acid ligase [EC:6.3.2.48]	0.241379	0.057971	0.183408	3.28065	0.181	1.06001	40.3888	1.06001	0.32311
K09822	uncharacterized protein	0.12069	0.0289855	0.0917042	3.28065	0.209	0.265003	10.0972	0.265003	0.0807776
K06236	collagen type I alpha	0.12069	0.0289855	0.0917042	3.28065	0.213	0.265003	10.0972	0.265003	0.0807776
K00703	starch synthase [EC:2.4.1.21]	0.5	0.318841	0.181159	3.27392	0.197	1.03418	39.4855	1.03418	0.315884
K15477	VPS inhibitor protein D	0.0689655	0	0.0689655	3.27293	0.174	0.149878	5.72414	0.149878	0.0457931
K08942	photosystem P840 reaction center cytochrome c551	0.0689655	0	0.0689655	3.27293	0.188	0.149878	5.72414	0.149878	0.0457931
K21055	3-deoxy-D-glycero-D-galacto-nononate 9-phosphatase [EC:3.1.3.103]	0.0689655	0	0.0689655	3.27293	0.19	0.149878	5.72414	0.149878	0.0457931
K04015	protein NrfD	0.0689655	0	0.0689655	3.27293	0.197	0.149878	5.72414	0.149878	0.0457931
K06218	mRNA interferase RelE/StbE	0.0689655	0	0.0689655	3.27293	0.215	0.149878	5.72414	0.149878	0.0457931
K07481	transposase, IS5 family	0.0689655	0	0.0689655	3.27293	0.219	0.149878	5.72414	0.149878	0.0457931
K04333	LuxR family transcriptional regulator, csgAB operon transcriptional regulatory protein	0.0689655	0	0.0689655	3.27293	0.223	0.149878	5.72414	0.149878	0.0457931
K05356	all-trans-nonaprenyl-diphosphate synthase [EC:2.5.1.84 2.5.1.85]	0.0689655	0	0.0689655	3.27293	0.202	0.149878	5.72414	0.149878	0.0457931
K23999	phosphoenolpyruvate phosphomutase / 2-hydroxyethylphosphonate cytidylyltransferase [EC:5.4.2.9 2.7.7.104]	0.155172	0.057971	0.0972014	3.27272	0.185	0.297727	11.3716	0.297727	0.0909725
K00174	2-oxoglutarate/2-oxoacid ferredoxin oxidoreductase subunit alpha [EC:1.2.7.3 1.2.7.11]	0.155172	0.057971	0.0972014	3.27272	0.216	0.297727	11.3716	0.297727	0.0909725
K01596	phosphoenolpyruvate carboxykinase (GTP) [EC:4.1.1.32]	0.155172	0.057971	0.0972014	3.27272	0.179	0.297727	11.3716	0.297727	0.0909725
K03615	H+/Na+-translocating ferredoxin:NAD+ oxidoreductase subunit C [EC:7.1.1.11 7.2.1.2]	0.327586	0.188406	0.13918	3.27106	0.182	0.610421	23.3266	0.610421	0.186613
K03284	magnesium transporter	0.344828	0.202899	0.141929	3.27027	0.199	0.634769	24.2629	0.634769	0.194103
K00937	polyphosphate kinase [EC:2.7.4.1]	0.344828	0.202899	0.141929	3.27027	0.233	0.634769	24.2629	0.634769	0.194103
K05588	bidirectional [NiFe] hydrogenase diaphorase subunit [EC:7.1.1.2]	0.293103	0.0724638	0.22064	3.26924	0.221	1.53405	58.6549	1.53405	0.469239
K07053	3',5'-nucleoside bisphosphate phosphatase [EC:3.1.3.97]	0.517241	0.318841	0.198401	3.26638	0.193	1.2404	47.4683	1.2404	0.379746
K07463	archaea-specific RecJ-like exonuclease	0.413793	0.144927	0.268866	3.21309	0.2	2.27795	88.6197	2.27795	0.708958
K03752	molybdenum cofactor guanylyltransferase [EC:2.7.7.77]	0.224138	0.057971	0.166167	3.21261	0.217	0.870087	33.8543	0.870087	0.270835
K02687	ribosomal protein L11 methyltransferase [EC:2.1.1.-]	0.534483	0.376812	0.157671	3.19658	0.246	0.78339	30.6339	0.78339	0.245071
K21025	multidomain signaling protein FimX	0.189655	0.0144928	0.175162	3.18885	0.2	0.966841	37.8993	0.966841	0.303194
K03529	chromosome segregation protein	0.431034	0.275362	0.155672	3.1827	0.217	0.763652	29.9923	0.763652	0.239938
K01342	subtilisin [EC:3.4.21.62]	0.344828	0.144927	0.1999	3.16996	0.224	1.25921	49.6542	1.25921	0.397233
K04758	ferrous iron transport protein A	0.275862	0.101449	0.174413	3.16355	0.248	0.958584	37.8761	0.958584	0.303008
K21645	LysR family transcriptional regulator, hypochlorite-specific transcription factor HypT	0.137931	0.0289855	0.108946	3.15072	0.213	0.374018	14.8386	0.374018	0.118709
K13063	2-amino-4-deoxychorismate synthase [EC:2.6.1.86]	0.137931	0.0289855	0.108946	3.15072	0.216	0.374018	14.8386	0.374018	0.118709
K06211	HTH-type transcriptional regulator, transcriptional repressor of NAD biosynthesis genes [EC:2.7.7.1 2.7.1.22]	0.293103	0.0869565	0.206147	3.1291	0.228	1.33914	53.4955	1.33914	0.427964
K05346	deoxyribonucleoside regulator	0.241379	0.101449	0.13993	3.09615	0.245	0.617014	24.9105	0.617014	0.199284
K22083	methylamine---glutamate N-methyltransferase subunit C [EC:2.1.1.21]	0.258621	0.115942	0.142679	3.06135	0.217	0.641492	26.1932	0.641492	0.209545
K10910	autoinducer 2-binding periplasmic protein LuxP	0.206897	0.0434783	0.163418	3.05909	0.217	0.84154	34.3868	0.84154	0.275094
K18425	3-hydroxy-D-aspartate aldolase [EC:4.1.3.41]	0.172414	0.0724638	0.09995	3.04722	0.209	0.314803	12.9135	0.314803	0.103308
K03465	thymidylate synthase (FAD) [EC:2.1.1.148]	0.172414	0.0724638	0.09995	3.04722	0.213	0.314803	12.9135	0.314803	0.103308
K11183	multiphosphoryl transfer protein [EC:2.7.1.202]	0.465517	0.15942	0.306097	3.03313	0.236	2.95251	121.677	2.95251	0.973419
K03687	molecular chaperone GrpE	0.603448	0.449275	0.154173	3.02492	0.213	0.749013	30.9518	0.749013	0.247614
K02441	rhomboid protease GlpG [EC:3.4.21.105]	0.189655	0.057971	0.131684	3.01142	0.217	0.546437	22.6819	0.546437	0.181455
K08476	two-component system, NtrC family, phosphoglycerate transport system response regulator PgtA	0.103448	0.0144928	0.0889555	3.00724	0.243	0.249356	10.3648	0.249356	0.0829185
K13018	UDP-2-acetamido-3-amino-2,3-dideoxy-glucuronate N-acetyltransferase [EC:2.3.1.201]	0.103448	0.0144928	0.0889555	3.00724	0.248	0.249356	10.3648	0.249356	0.0829185
K18913	hercynylcysteine S-oxide lyase [EC:4.4.1.36]	0.258621	0.0869565	0.171664	3.00723	0.211	0.928609	38.599	0.928609	0.308792
K01952	phosphoribosylformylglycinamidine synthase [EC:6.3.5.3]	0.534483	0.376812	0.157671	3.00067	0.212	0.78339	32.6339	0.78339	0.261071
K09020	ureidoacrylate peracid hydrolase [EC:3.5.1.110]	0.137931	0.0434783	0.0944528	2.98662	0.217	0.281127	11.7661	0.281127	0.0941289
K11955	neutral amino acid transport system permease protein	0.137931	0.0434783	0.0944528	2.98662	0.22	0.281127	11.7661	0.281127	0.0941289
K14577	aliphatic (R)-hydroxynitrile lyase [EC:4.1.2.46]	0.137931	0.0434783	0.0944528	2.98662	0.225	0.281127	11.7661	0.281127	0.0941289
K21581	desmethylxanthohumol 6'-O-methyltransferase [EC:2.1.1.338]	0.103448	0.0289855	0.0744628	2.98312	0.199	0.174724	7.32134	0.174724	0.0585707
K00082	5-amino-6-(5-phosphoribosylamino)uracil reductase [EC:1.1.1.193]	0.103448	0.0289855	0.0744628	2.98312	0.201	0.174724	7.32134	0.174724	0.0585707
K01963	acetyl-CoA carboxylase carboxyl transferase subunit beta [EC:6.4.1.2 2.1.3.15]	0.103448	0.0289855	0.0744628	2.98312	0.204	0.174724	7.32134	0.174724	0.0585707
K18346	vancomycin resistance protein VanW	0.103448	0.0289855	0.0744628	2.98312	0.211	0.174724	7.32134	0.174724	0.0585707
K08317	hydroxycarboxylate dehydrogenase A [EC:1.1.1.-]	0.103448	0.0289855	0.0744628	2.98312	0.226	0.174724	7.32134	0.174724	0.0585707
K08325	NADP-dependent alcohol dehydrogenase [EC:1.1.-.-]	0.103448	0.0289855	0.0744628	2.98312	0.227	0.174724	7.32134	0.174724	0.0585707
K00878	hydroxyethylthiazole kinase [EC:2.7.1.50]	0.103448	0.0289855	0.0744628	2.98312	0.229	0.174724	7.32134	0.174724	0.0585707
K21934	2-phosphonomethylmalate synthase [EC:2.3.3.19]	0.103448	0.0289855	0.0744628	2.98312	0.234	0.174724	7.32134	0.174724	0.0585707
K24601	Orthopoxvirus protein F9	0.103448	0.0289855	0.0744628	2.98312	0.234	0.174724	7.32134	0.174724	0.0585707
K15767	2-aminobenzenesulfonate 2,3-dioxygenase subunit beta [EC:1.14.12.14]	0.103448	0.0289855	0.0744628	2.98312	0.235	0.174724	7.32134	0.174724	0.0585707
K15598	putative hydroxymethylpyrimidine transport system substrate-binding protein	0.103448	0.0289855	0.0744628	2.98312	0.267	0.174724	7.32134	0.174724	0.0585707
K03742	nicotinamide-nucleotide amidase [EC:3.5.1.42]	0.482759	0.333333	0.149425	2.94972	0.227	0.703593	29.8161	0.703593	0.238529
K05555	cyclase [EC:4.-.-.-]	0.931034	0.695652	0.235382	2.93596	0.226	1.74591	74.3328	1.74591	0.594663
K15633	2,3-bisphosphoglycerate-independent phosphoglycerate mutase [EC:5.4.2.12]	0.586207	0.434783	0.151424	2.91109	0.227	0.722544	31.0255	0.722544	0.248204
K24988	putative thiamine transport system permease protein	0.517241	0.333333	0.183908	2.90782	0.214	1.0658	45.8161	1.0658	0.366529
K16923	energy-coupling factor transport system substrate-specific component	0.327586	0.144927	0.182659	2.89942	0.242	1.05137	45.3266	1.05137	0.362613
K14060	putative DNA-invertase from lambdoid prophage Rac	1.32759	0.391304	0.936282	2.89387	0.248	27.624	1193.21	27.624	9.54569
K03484	LacI family transcriptional regulator, sucrose operon repressor	1.63793	0.666667	0.971264	2.87442	0.25	29.7268	1292.73	29.7268	10.3418
K03553	recombination protein RecA	0.741379	0.594203	0.147176	2.86715	0.218	0.682574	29.7584	0.682574	0.238067
K16554	polysaccharide biosynthesis transport protein [EC:2.7.10.3]	1.2069	0.855073	0.351824	2.8669	0.22	3.90054	170.068	3.90054	1.36054
K11216	autoinducer-2 kinase [EC:2.7.1.189]	0.172414	0.057971	0.114443	2.85909	0.256	0.412715	18.044	0.412715	0.144352
K06889	uncharacterized protein	0.655172	0.376812	0.278361	2.84429	0.222	2.44168	107.306	2.44168	0.858451
K03595	GTPase	0.862069	0.623188	0.238881	2.84166	0.236	1.79819	79.0995	1.79819	0.632796
K04046	hypothetical chaperone protein	0.172414	0.0434783	0.128936	2.8292	0.234	0.523864	23.1454	0.523864	0.185163
K17077	arginine/lysine/histidine transport system permease protein	0.534483	0.202899	0.331584	2.81973	0.204	3.46466	153.59	3.46466	1.22872
K24573	Orthonairovirus envelopment polyprotein	1	0.710145	0.289855	2.79974	0.251	2.6475	118.203	2.6475	0.945623
K19724	O-ureido-serine racemase [EC:5.1.1.19]	0.517241	0.333333	0.183908	2.78619	0.224	1.0658	47.8161	1.0658	0.382529
K07702	two-component system, CitB family, response regulator CitB	0.137931	0.0289855	0.108946	2.77649	0.254	0.374018	16.8386	0.374018	0.134709
K03707	thiaminase (transcriptional activator TenA) [EC:3.5.99.2]	0.206897	0.101449	0.105447	2.77078	0.243	0.350384	15.8071	0.350384	0.126457
K05522	endonuclease VIII [EC:3.2.2.- 4.2.99.18]	0.12069	0.0289855	0.0917042	2.73827	0.262	0.265003	12.0972	0.265003	0.0967776
K15858	CDP-3, 6-dideoxy-D-glycero-L-glycero-4-hexulose-4-reductase [EC:1.1.1.-]	0.12069	0.0289855	0.0917042	2.73827	0.241	0.265003	12.0972	0.265003	0.0967776
K20525	oligo-alginate lyase [EC:4.2.2.26]	0.293103	0.057971	0.235132	2.72951	0.251	1.7422	79.7854	1.7422	0.638283
K02959	small subunit ribosomal protein S16	0.637931	0.492754	0.145177	2.70926	0.253	0.664158	30.6429	0.664158	0.245143
K17312	trehalose transport system permease protein	1.82759	0.492754	1.33483	2.70612	0.255	56.1471	2593.52	56.1471	20.7482
K19358	HCV polyprotein	0.0862069	0.0144928	0.0717142	2.68157	0.256	0.162063	7.55447	0.162063	0.0604358
K19173	DNA phosphorothioation-dependent restriction protein DptF	0.0862069	0.0144928	0.0717142	2.68157	0.263	0.162063	7.55447	0.162063	0.0604358
K19443	Simplexvirus mRNA export factor	0.0862069	0.0144928	0.0717142	2.68157	0.269	0.162063	7.55447	0.162063	0.0604358
K07114	Ca-activated chloride channel homolog	0.0862069	0.0144928	0.0717142	2.68157	0.253	0.162063	7.55447	0.162063	0.0604358
K00651	homoserine O-succinyltransferase/O-acetyltransferase [EC:2.3.1.46 2.3.1.31]	0.396552	0.26087	0.135682	2.6676	0.249	0.580121	27.1837	0.580121	0.217469
K15396	tRNA (cytidine32/uridine32-2'-O)-methyltransferase [EC:2.1.1.200]	0.155172	0.0434783	0.111694	2.66015	0.267	0.393128	18.473	0.393128	0.147784
K06174	ATP-binding cassette, sub-family E, member 1	0.258621	0.115942	0.142679	2.65579	0.256	0.641492	30.1932	0.641492	0.241545
K05666	ATP-binding cassette, subfamily C (CFTR/MRP), member 2	0.172414	0.0724638	0.09995	2.63857	0.232	0.314803	14.9135	0.314803	0.119308
K03555	DNA mismatch repair protein MutS	0.448276	0.304348	0.143928	2.63611	0.256	0.652776	30.9535	0.652776	0.247628
K06215	pyridoxal 5'-phosphate synthase pdxS subunit [EC:4.3.3.6]	0.241379	0.130435	0.110945	2.6283	0.247	0.387869	18.4468	0.387869	0.147574
K03816	xanthine phosphoribosyltransferase [EC:2.4.2.22]	0.448276	0.217391	0.230885	2.62197	0.257	1.67982	80.084	1.67982	0.640672
K00948	ribose-phosphate pyrophosphokinase [EC:2.7.6.1]	0.534483	0.391304	0.143179	2.61614	0.291	0.645994	30.8658	0.645994	0.246927
K01803	triosephosphate isomerase (TIM) [EC:5.3.1.1]	0.551724	0.391304	0.16042	2.61394	0.274	0.810941	38.7796	0.810941	0.310237
K03455	monovalent cation:H+ antiporter-2, CPA2 family	0.12069	0.0434783	0.0772114	2.60203	0.244	0.187861	9.02474	0.187861	0.0721979
K01501	nitrilase [EC:3.5.5.1]	0.12069	0.0434783	0.0772114	2.60203	0.25	0.187861	9.02474	0.187861	0.0721979
K00525	ribonucleoside-diphosphate reductase alpha chain [EC:1.17.4.1]	0.12069	0.0434783	0.0772114	2.60203	0.266	0.187861	9.02474	0.187861	0.0721979
K19261	Pneumoviridae fusion glycoprotein F0	0.12069	0.0434783	0.0772114	2.60203	0.263	0.187861	9.02474	0.187861	0.0721979
K14159	ribonuclease HI / DNA polymerase III subunit epsilon [EC:3.1.26.4 2.7.7.7]	0.327586	0.188406	0.13918	2.60182	0.257	0.610421	29.3266	0.610421	0.234613
K07251	thiamine kinase [EC:2.7.1.89]	0.258621	0.101449	0.157171	2.60098	0.236	0.778432	37.4105	0.778432	0.299284
K00925	acetate kinase [EC:2.7.2.1]	0.62069	0.478261	0.142429	2.58825	0.258	0.639247	30.8726	0.639247	0.246981
K12136	hydrogenase-4 component A [EC:1.-.-.-]	0.172414	0.057971	0.114443	2.57381	0.262	0.412715	20.044	0.412715	0.160352
K02351	putative membrane protein	0.172414	0.057971	0.114443	2.57381	0.256	0.412715	20.044	0.412715	0.160352
K08602	oligoendopeptidase F [EC:3.4.24.-]	0.275862	0.15942	0.116442	2.56365	0.267	0.427259	20.8326	0.427259	0.166661
K07016	CRISPR-associated protein Csm1	0.344828	0.101449	0.243378	2.55289	0.252	1.86654	91.3933	1.86654	0.731146
K11781	5-amino-6-(D-ribitylamino)uracil---L-tyrosine 4-hydroxyphenyl transferase [EC:2.5.1.147]	0.137931	0.0434783	0.0944528	2.55271	0.25	0.281127	13.7661	0.281127	0.110129
K18140	TetR/AcrR family transcriptional regulator, acrEF/envCD operon repressor	0.637931	0.231884	0.406047	2.53997	0.255	5.19548	255.686	5.19548	2.04549
K24442	D-xylose 1-dehydrogenase (NADP+, D-xylono-1,4-lactone-forming) [EC:1.1.1.424]	0.189655	0.0869565	0.102699	2.53443	0.265	0.332355	16.3921	0.332355	0.131136
K22432	caffeyl-CoA reductase-Etf complex subunit CarE [EC:1.3.1.108]	0.413793	0.202899	0.210895	2.53064	0.242	1.40154	69.2284	1.40154	0.553827
K07050	misacylated tRNA(Ala) deacylase [EC:3.1.1.-]	0.37931	0.231884	0.147426	2.52207	0.26	0.684894	33.945	0.684894	0.27156
K04718	sphingosine kinase [EC:2.7.1.91]	0.189655	0.0724638	0.117191	2.51014	0.257	0.432778	21.5515	0.432778	0.172412
K06221	2,5-diketo-D-gluconate reductase A [EC:1.1.1.346]	0.310345	0.144927	0.165417	2.50862	0.258	0.862254	42.9645	0.862254	0.343716
K02017	molybdate transport system ATP-binding protein [EC:7.3.2.5]	0.844828	0.304348	0.54048	2.50025	0.273	9.20518	460.212	9.20518	3.6817
K16898	ATP-dependent helicase/nuclease subunit A [EC:5.6.2.4 3.1.-.-]	0.534483	0.333333	0.20115	2.49944	0.282	1.275	63.7644	1.275	0.510115
K02664	type IV pilus assembly protein PilO	0.62069	0.202899	0.417791	2.48378	0.273	5.50037	276.815	5.50037	2.21452
K01250	pyrimidine-specific ribonucleoside hydrolase [EC:3.2.2.-]	0.137931	0.0289855	0.108946	2.48173	0.272	0.374018	18.8386	0.374018	0.150709
K09707	uncharacterized protein	0.0689655	0.0144928	0.0544728	2.48173	0.254	0.0935044	4.70965	0.0935044	0.0376772
K13684	putative colanic acid biosynthesis glycosyltransferase [EC:2.4.-.-]	0.0689655	0.0144928	0.0544728	2.48173	0.256	0.0935044	4.70965	0.0935044	0.0376772
K07181	c-di-GMP phosphodiesterase [EC:3.1.4.52]	0.0689655	0.0144928	0.0544728	2.48173	0.257	0.0935044	4.70965	0.0935044	0.0376772
K05716	cyclic 2,3-diphosphoglycerate synthase [EC:6.5.1.9]	0.0689655	0.0144928	0.0544728	2.48173	0.258	0.0935044	4.70965	0.0935044	0.0376772
K25627	AATGal transferase	0.0689655	0.0144928	0.0544728	2.48173	0.261	0.0935044	4.70965	0.0935044	0.0376772
K25237	Simplexvirus DNA replication helicase [EC:3.6.4.-]	0.0689655	0.0144928	0.0544728	2.48173	0.265	0.0935044	4.70965	0.0935044	0.0376772
K22273	HCV serine protease / helicase NS3 [EC:3.4.21.98 3.6.1.15 3.6.4.13]	0.0689655	0.0144928	0.0544728	2.48173	0.266	0.0935044	4.70965	0.0935044	0.0376772
K07452	5-methylcytosine-specific restriction enzyme B [EC:3.1.21.-]	0.0689655	0.0144928	0.0544728	2.48173	0.271	0.0935044	4.70965	0.0935044	0.0376772
K25019	SARS coronavirus non-structural protein 9	0.0689655	0.0144928	0.0544728	2.48173	0.271	0.0935044	4.70965	0.0935044	0.0376772
K20453	dimethylmaleate hydratase small subunit [EC:4.2.1.85]	0.0689655	0.0144928	0.0544728	2.48173	0.273	0.0935044	4.70965	0.0935044	0.0376772
K00985	Enterovirus RNA-directed RNA polymerase [EC:2.7.7.48]	0.0689655	0.0144928	0.0544728	2.48173	0.276	0.0935044	4.70965	0.0935044	0.0376772
K01968	3-methylcrotonyl-CoA carboxylase alpha subunit [EC:6.4.1.4]	0.0689655	0.0144928	0.0544728	2.48173	0.284	0.0935044	4.70965	0.0935044	0.0376772
K06381	stage II sporulation protein D	0.0689655	0.0144928	0.0544728	2.48173	0.284	0.0935044	4.70965	0.0935044	0.0376772
K15087	(3R)-linalool synthase [EC:4.2.3.26]	0.0689655	0.0144928	0.0544728	2.48173	0.286	0.0935044	4.70965	0.0935044	0.0376772
K15572	naphthyl-2-hydroxymethylsuccinyl-CoA hydratase [EC:4.2.1.-]	0.0689655	0.0144928	0.0544728	2.48173	0.292	0.0935044	4.70965	0.0935044	0.0376772
K01579	aspartate 1-decarboxylase [EC:4.1.1.11]	0.0689655	0.0144928	0.0544728	2.48173	0.258	0.0935044	4.70965	0.0935044	0.0376772
K03843	alpha-1,3/alpha-1,6-mannosyltransferase [EC:2.4.1.132 2.4.1.257]	0.0689655	0.0144928	0.0544728	2.48173	0.258	0.0935044	4.70965	0.0935044	0.0376772
K14185	longifolene/alpha-longipinene synthase [EC:4.2.3.58 4.2.3.80]	0.0689655	0.0144928	0.0544728	2.48173	0.274	0.0935044	4.70965	0.0935044	0.0376772
K13078	chalcononaringenin 2'-O-glucosyltransferase [EC:2.4.1.-]	0.0689655	0.0144928	0.0544728	2.48173	0.289	0.0935044	4.70965	0.0935044	0.0376772
K06219	tRNA 5-carboxymethoxyuridine methyltransferase [EC:2.1.1.-]	0.224138	0.057971	0.166167	2.48005	0.277	0.870087	43.8543	0.870087	0.350835
K19459	EBV latent membrane protein 1	0.706897	0.492754	0.214143	2.46549	0.279	1.44504	73.2636	1.44504	0.586109
K02839	peptide chain release factor	0.206897	0.0869565	0.11994	2.46416	0.275	0.453317	22.9955	0.453317	0.183964
K18950	ribonuclease H [EC:3.1.26.4]	0.206897	0.101449	0.105447	2.45958	0.25	0.350384	17.8071	0.350384	0.142457
K05838	putative thioredoxin	0.206897	0.101449	0.105447	2.45958	0.293	0.350384	17.8071	0.350384	0.142457
K21168	enediyne biosynthesis protein CalE1	1.18966	0.971015	0.218641	2.45001	0.284	1.50638	76.8558	1.50638	0.614847
K03786	3-dehydroquinate dehydratase II [EC:4.2.1.10]	0.672414	0.536232	0.136182	2.44028	0.298	0.584403	29.9353	0.584403	0.239482
K00563	23S rRNA (guanine745-N1)-methyltransferase [EC:2.1.1.187]	0.0344828	0	0.0344828	2.42548	0.278	0.0374695	1.93103	0.0374695	0.0154483
K25242	Cytomegalovirus DNA polymerase processivity factor	0.0344828	0	0.0344828	2.42548	0.295	0.0374695	1.93103	0.0374695	0.0154483
K19701	aminopeptidase YwaD [EC:3.4.11.6 3.4.11.10]	0.0689655	0	0.0689655	2.42548	0.266	0.149878	7.72414	0.149878	0.0617931
K09703	uncharacterized protein	0.0689655	0	0.0689655	2.42548	0.275	0.149878	7.72414	0.149878	0.0617931
K22081	methylamine---glutamate N-methyltransferase subunit A [EC:2.1.1.21]	0.0689655	0	0.0689655	2.42548	0.278	0.149878	7.72414	0.149878	0.0617931
K24289	exo beta-1,2-glucooligosaccharide sophorohydrolase (non-reducing end) [EC:3.2.1.214]	0.0689655	0	0.0689655	2.42548	0.297	0.149878	7.72414	0.149878	0.0617931
K15855	exo-1,4-beta-D-glucosaminidase [EC:3.2.1.165]	0.0344828	0	0.0344828	2.42548	0.248	0.0374695	1.93103	0.0374695	0.0154483
K09988	D-lyxose ketol-isomerase [EC:5.3.1.15]	0.0344828	0	0.0344828	2.42548	0.251	0.0374695	1.93103	0.0374695	0.0154483
K22850	CFA/I fimbrial subunit A	0.0344828	0	0.0344828	2.42548	0.255	0.0374695	1.93103	0.0374695	0.0154483
K20588	5'''-epimerase [EC:5.1.3.-]	0.0344828	0	0.0344828	2.42548	0.256	0.0374695	1.93103	0.0374695	0.0154483
K21319	butane monooxygenase gamma subunit [EC:1.14.13.230]	0.0344828	0	0.0344828	2.42548	0.256	0.0374695	1.93103	0.0374695	0.0154483
K24321	New World clade B/D arenavirus glycoprotein	0.0344828	0	0.0344828	2.42548	0.256	0.0374695	1.93103	0.0374695	0.0154483
K03428	magnesium-protoporphyrin O-methyltransferase [EC:2.1.1.11]	0.0344828	0	0.0344828	2.42548	0.259	0.0374695	1.93103	0.0374695	0.0154483
K07792	anaerobic C4-dicarboxylate transporter DcuB	0.0344828	0	0.0344828	2.42548	0.261	0.0374695	1.93103	0.0374695	0.0154483
K16096	gramicidin S synthase 1	0.0344828	0	0.0344828	2.42548	0.262	0.0374695	1.93103	0.0374695	0.0154483
K21705	icosanoyl-CoA 5-desaturase [EC:1.14.19.10]	0.0344828	0	0.0344828	2.42548	0.262	0.0374695	1.93103	0.0374695	0.0154483
K15584	nickel transport system substrate-binding protein	0.0344828	0	0.0344828	2.42548	0.264	0.0374695	1.93103	0.0374695	0.0154483
K22275	HCV non-structural protein 5A	0.0344828	0	0.0344828	2.42548	0.264	0.0374695	1.93103	0.0374695	0.0154483
K08990	putative membrane protein	0.0344828	0	0.0344828	2.42548	0.265	0.0374695	1.93103	0.0374695	0.0154483
K11166	dehydrogenase/reductase SDR family member 7B [EC:1.1.-.-]	0.0344828	0	0.0344828	2.42548	0.268	0.0374695	1.93103	0.0374695	0.0154483
K20552	transcriptional regulator of LEE operons	0.0344828	0	0.0344828	2.42548	0.268	0.0374695	1.93103	0.0374695	0.0154483
K10742	DNA replication ATP-dependent helicase/nuclease Dna2 [EC:5.6.2.3 3.1.-.-]	0.0344828	0	0.0344828	2.42548	0.269	0.0374695	1.93103	0.0374695	0.0154483
K03741	arsenate reductase (thioredoxin) [EC:1.20.4.4]	0.0344828	0	0.0344828	2.42548	0.27	0.0374695	1.93103	0.0374695	0.0154483
K21857	HTLV protein Tax-1	0.0344828	0	0.0344828	2.42548	0.27	0.0374695	1.93103	0.0374695	0.0154483
K22335	beta-lactamase class D OXA-114 [EC:3.5.2.6]	0.0344828	0	0.0344828	2.42548	0.27	0.0374695	1.93103	0.0374695	0.0154483
K23525	oleanolate 3-O-glucosyltransferase [EC:2.4.1.368]	0.0344828	0	0.0344828	2.42548	0.27	0.0374695	1.93103	0.0374695	0.0154483
K25666	HIV-1 matrix protein	0.0344828	0	0.0344828	2.42548	0.27	0.0374695	1.93103	0.0374695	0.0154483
K12931	anthocyanin 3-O-glucoside-6''-O-malonyltransferase [EC:2.3.1.171]	0.0344828	0	0.0344828	2.42548	0.271	0.0374695	1.93103	0.0374695	0.0154483
K07474	phage terminase small subunit	0.0344828	0	0.0344828	2.42548	0.272	0.0374695	1.93103	0.0374695	0.0154483
K19275	aminoglycoside 3-N-acetyltransferase II [EC:2.3.1.81]	0.0344828	0	0.0344828	2.42548	0.272	0.0374695	1.93103	0.0374695	0.0154483
K21756	LysR family transcriptional regulator, cis,cis-muconate-responsive activator of cat and ben genes	0.0344828	0	0.0344828	2.42548	0.272	0.0374695	1.93103	0.0374695	0.0154483
K23726	Nalpha-acyl-L-glutamine aminoacylase [EC:3.5.1.133]	0.0344828	0	0.0344828	2.42548	0.272	0.0374695	1.93103	0.0374695	0.0154483
K24546	Betacoronavirus hemagglutinin-esterase [EC:3.1.1.53]	0.0344828	0	0.0344828	2.42548	0.272	0.0374695	1.93103	0.0374695	0.0154483
K25188	pyoluteorin transport system permease protein	0.0344828	0	0.0344828	2.42548	0.272	0.0374695	1.93103	0.0374695	0.0154483
K00254	dihydroorotate dehydrogenase [EC:1.3.5.2]	0.0344828	0	0.0344828	2.42548	0.273	0.0374695	1.93103	0.0374695	0.0154483
K03534	L-rhamnose mutarotase [EC:5.1.3.32]	0.0344828	0	0.0344828	2.42548	0.273	0.0374695	1.93103	0.0374695	0.0154483
K07449	similar to archaeal holliday junction resolvase and Mrr protein	0.0344828	0	0.0344828	2.42548	0.273	0.0374695	1.93103	0.0374695	0.0154483
K16149	1,4-alpha-glucan branching enzyme [EC:2.4.1.18]	0.0344828	0	0.0344828	2.42548	0.273	0.0374695	1.93103	0.0374695	0.0154483
K21524	terminase, small subunit	0.0344828	0	0.0344828	2.42548	0.273	0.0374695	1.93103	0.0374695	0.0154483
K18703	succinate---hydroxymethylglutarate CoA-transferase [EC:2.8.3.13]	0.0344828	0	0.0344828	2.42548	0.274	0.0374695	1.93103	0.0374695	0.0154483
K02399	flagellar biosynthesis protein FlgN	0.0344828	0	0.0344828	2.42548	0.275	0.0374695	1.93103	0.0374695	0.0154483
K07823	3-oxoadipyl-CoA thiolase [EC:2.3.1.174]	0.0344828	0	0.0344828	2.42548	0.275	0.0374695	1.93103	0.0374695	0.0154483
K21471	peptidoglycan DL-endopeptidase CwlO [EC:3.4.-.-]	0.0344828	0	0.0344828	2.42548	0.275	0.0374695	1.93103	0.0374695	0.0154483
K07256	taurine dehydrogenase large subunit [EC:1.4.2.-]	0.0344828	0	0.0344828	2.42548	0.276	0.0374695	1.93103	0.0374695	0.0154483
K13634	LysR family transcriptional regulator, cys regulon transcriptional activator	0.0344828	0	0.0344828	2.42548	0.276	0.0374695	1.93103	0.0374695	0.0154483
K15898	pseudaminic acid synthase [EC:2.5.1.97]	0.0344828	0	0.0344828	2.42548	0.276	0.0374695	1.93103	0.0374695	0.0154483
K14420	beta-subunit of trans-3-chloroacrylic acid dehalogenase [EC:3.8.1.-]	0.0344828	0	0.0344828	2.42548	0.277	0.0374695	1.93103	0.0374695	0.0154483
K05542	tRNA-dihydrouridine synthase 1 [EC:1.3.1.88]	0.0344828	0	0.0344828	2.42548	0.278	0.0374695	1.93103	0.0374695	0.0154483
K07305	peptide-methionine (R)-S-oxide reductase [EC:1.8.4.12]	0.0344828	0	0.0344828	2.42548	0.278	0.0374695	1.93103	0.0374695	0.0154483
K01222	6-phospho-beta-glucosidase [EC:3.2.1.86]	0.0344828	0	0.0344828	2.42548	0.279	0.0374695	1.93103	0.0374695	0.0154483
K22971	hapalindole H/12-epi-hapalindole U/12-epi-fischerindole U synthase [EC:5.5.1.31 5.5.1.32 5.5.1.33]	0.0344828	0	0.0344828	2.42548	0.281	0.0374695	1.93103	0.0374695	0.0154483
K25024	SARS coronavirus uridylate-specific endoribonuclease	0.0344828	0	0.0344828	2.42548	0.281	0.0374695	1.93103	0.0374695	0.0154483
K18577	mannosylglycoprotein endo-beta-mannosidase [EC:3.2.1.152]	0.0344828	0	0.0344828	2.42548	0.282	0.0374695	1.93103	0.0374695	0.0154483
K17641	beta-xylosidase	0.0344828	0	0.0344828	2.42548	0.283	0.0374695	1.93103	0.0374695	0.0154483
K24041	penicillin V amidase [EC:3.5.1.11]	0.0344828	0	0.0344828	2.42548	0.283	0.0374695	1.93103	0.0374695	0.0154483
K09937	uncharacterized protein	0.0344828	0	0.0344828	2.42548	0.284	0.0374695	1.93103	0.0374695	0.0154483
K17882	kanamycin nucleotidyltransferase [EC:2.7.7.-]	0.0344828	0	0.0344828	2.42548	0.284	0.0374695	1.93103	0.0374695	0.0154483
K01143	exodeoxyribonuclease (lambda-induced) [EC:3.1.11.3]	0.0344828	0	0.0344828	2.42548	0.287	0.0374695	1.93103	0.0374695	0.0154483
K18322	multidrug efflux pump	0.0344828	0	0.0344828	2.42548	0.287	0.0374695	1.93103	0.0374695	0.0154483
K11021	insecticidal toxin complex protein TccC	0.0344828	0	0.0344828	2.42548	0.289	0.0374695	1.93103	0.0374695	0.0154483
K13489	chemotaxis-related protein WspD	0.0344828	0	0.0344828	2.42548	0.289	0.0374695	1.93103	0.0374695	0.0154483
K01453	6-aminohexanoate-oligomer exohydrolase [EC:3.5.1.46]	0.0344828	0	0.0344828	2.42548	0.29	0.0374695	1.93103	0.0374695	0.0154483
K18275	2-formylbenzoate dehydrogenase [EC:1.2.1.78]	0.0344828	0	0.0344828	2.42548	0.29	0.0374695	1.93103	0.0374695	0.0154483
K22424	glutamine kinase [EC:2.7.3.13]	0.0344828	0	0.0344828	2.42548	0.29	0.0374695	1.93103	0.0374695	0.0154483
K00590	site-specific DNA-methyltransferase (cytosine-N4-specific) [EC:2.1.1.113]	0.0344828	0	0.0344828	2.42548	0.291	0.0374695	1.93103	0.0374695	0.0154483
K20560	tabersonine/lochnericine 19-hydroxylase	0.0344828	0	0.0344828	2.42548	0.291	0.0374695	1.93103	0.0374695	0.0154483
K07072	(4-(4-[2-(gamma-L-glutamylamino)ethyl]phenoxymethyl)furan-2-yl)methanamine synthase [EC:2.5.1.131]	0.0344828	0	0.0344828	2.42548	0.292	0.0374695	1.93103	0.0374695	0.0154483
K16009	glycosyltransferase OleGII	0.0344828	0	0.0344828	2.42548	0.292	0.0374695	1.93103	0.0374695	0.0154483
K21930	terpinolene synthase [EC:4.2.3.113]	0.0344828	0	0.0344828	2.42548	0.293	0.0374695	1.93103	0.0374695	0.0154483
K14601	1,1a-dihydroxy-1-hydro-9-fluorenone dehydrogenase	0.0344828	0	0.0344828	2.42548	0.294	0.0374695	1.93103	0.0374695	0.0154483
K22446	tRNA (cytosine49-C5)-methyltransferase [EC:2.1.1.-]	0.0344828	0	0.0344828	2.42548	0.295	0.0374695	1.93103	0.0374695	0.0154483
K20539	IclR family transcriptional regulator, blcABC operon repressor	0.0344828	0	0.0344828	2.42548	0.296	0.0374695	1.93103	0.0374695	0.0154483
K07079	uncharacterized protein	0.0344828	0	0.0344828	2.42548	0.297	0.0374695	1.93103	0.0374695	0.0154483
K09469	2-aminoethylphosphonate-pyruvate transaminase	0.0344828	0	0.0344828	2.42548	0.298	0.0374695	1.93103	0.0374695	0.0154483
K24326	aminotransferase	0.0344828	0	0.0344828	2.42548	0.298	0.0374695	1.93103	0.0374695	0.0154483
K03325	arsenite transporter	0.0344828	0	0.0344828	2.42548	0.3	0.0374695	1.93103	0.0374695	0.0154483
K25002	SARS coronavirus spike protein S2	0.0344828	0	0.0344828	2.42548	0.301	0.0374695	1.93103	0.0374695	0.0154483
K25309	Rotavirus RNA-directed RNA polymerase [EC:2.7.7.48]	0.0344828	0	0.0344828	2.42548	0.301	0.0374695	1.93103	0.0374695	0.0154483
K19350	lincosamide and streptogramin A transport system ATP-binding/permease protein	0.0344828	0	0.0344828	2.42548	0.302	0.0374695	1.93103	0.0374695	0.0154483
K09974	uncharacterized protein	0.0344828	0	0.0344828	2.42548	0.304	0.0374695	1.93103	0.0374695	0.0154483
K15774	betanidin 5-O-glucosyltransferase [EC:2.4.1.-]	0.0344828	0	0.0344828	2.42548	0.304	0.0374695	1.93103	0.0374695	0.0154483
K20765	6-oxocamphor hydrolase [EC:3.7.1.18]	0.0344828	0	0.0344828	2.42548	0.305	0.0374695	1.93103	0.0374695	0.0154483
K23778	TetR/AcrR family transcriptional regulator, regulator of biofilm formation and stress response	0.0344828	0	0.0344828	2.42548	0.308	0.0374695	1.93103	0.0374695	0.0154483
K19390	Influenza virus polymerase acidic protein	0.0344828	0	0.0344828	2.42548	0.309	0.0374695	1.93103	0.0374695	0.0154483
K03431	phosphoglucosamine mutase [EC:5.4.2.10]	0.534483	0.333333	0.20115	2.42343	0.293	1.275	65.7644	1.275	0.526115
K19256	Simplexvirus envelope glycoprotein C	0.155172	0.057971	0.0972014	2.42109	0.26	0.297727	15.3716	0.297727	0.122973
K03811	nicotinamide mononucleotide transporter	0.155172	0.057971	0.0972014	2.42109	0.263	0.297727	15.3716	0.297727	0.122973
K05815	sn-glycerol 3-phosphate transport system permease protein	0.172414	0.0434783	0.128936	2.4123	0.257	0.523864	27.1454	0.523864	0.217163
K22227	AdoMet-dependent heme synthase [EC:1.3.98.6]	0.758621	0.289855	0.468766	2.4122	0.282	6.92444	358.824	6.92444	2.87059
K23876	(R)-2-hydroxyacyl-CoA dehydratese activating ATPase [EC:5.6.1.9]	0.517241	0.289855	0.227386	2.40493	0.285	1.6293	84.6857	1.6293	0.677485
K16881	mannose-1-phosphate guanylyltransferase / phosphomannomutase [EC:2.7.7.13 5.4.2.8]	0.724138	0.376812	0.347326	2.40246	0.301	3.80145	197.789	3.80145	1.58231
K13936	malonate transporter and related proteins	0.310345	0.144927	0.165417	2.39704	0.267	0.862254	44.9645	0.862254	0.359716
K00701	cyclomaltodextrin glucanotransferase [EC:2.4.1.19]	0.275862	0.0869565	0.188906	2.37983	0.32	1.12451	59.0645	1.12451	0.472516
K02502	ATP phosphoribosyltransferase regulatory subunit	0.465517	0.304348	0.161169	2.37727	0.3	0.818538	43.0397	0.818538	0.344318
K05992	maltogenic alpha-amylase [EC:3.2.1.133]	1.41379	1.01449	0.3993	2.36945	0.299	5.02427	265.054	5.02427	2.12044
K01761	methionine-gamma-lyase [EC:4.4.1.11]	0.137931	0.057971	0.07996	2.36147	0.277	0.201474	10.6647	0.201474	0.0853173
K05520	protease I [EC:3.5.1.124]	0.137931	0.057971	0.07996	2.36147	0.29	0.201474	10.6647	0.201474	0.0853173
K09702	uncharacterized protein	0.137931	0.057971	0.07996	2.36147	0.299	0.201474	10.6647	0.201474	0.0853173
K01848	methylmalonyl-CoA mutase, N-terminal domain [EC:5.4.99.2]	0.137931	0.057971	0.07996	2.36147	0.249	0.201474	10.6647	0.201474	0.0853173
K00537	arsenate reductase (glutaredoxin) [EC:1.20.4.1]	0.137931	0.057971	0.07996	2.36147	0.272	0.201474	10.6647	0.201474	0.0853173
K06941	23S rRNA (adenine2503-C2)-methyltransferase [EC:2.1.1.192]	0.793103	0.652174	0.14093	2.35857	0.268	0.62586	33.1694	0.62586	0.265355
K06153	undecaprenyl-diphosphatase [EC:3.6.1.27]	0.568966	0.42029	0.148676	2.35094	0.263	0.696551	37.0357	0.696551	0.296286
K05792	tellurite resistance protein TerA	0.12069	0.0289855	0.0917042	2.34979	0.274	0.265003	14.0972	0.265003	0.112778
K11079	mannopine transport system permease protein	0.12069	0.0289855	0.0917042	2.34979	0.289	0.265003	14.0972	0.265003	0.112778
K01839	phosphopentomutase [EC:5.4.2.7]	0.362069	0.217391	0.144678	2.34659	0.28	0.659593	35.1357	0.659593	0.281085
K24872	heptaprenylglycerol acetyltransferase [EC:2.3.1.-]	0.258621	0.115942	0.142679	2.3451	0.297	0.641492	34.1932	0.641492	0.273545
K21308	sulfite dehydrogenase (quinone) subunit SoeB	0.310345	0.115942	0.194403	2.34482	0.269	1.19091	63.4863	1.19091	0.50789
K08484	phosphotransferase system, enzyme I, PtsP [EC:2.7.3.9]	0.103448	0.0289855	0.0744628	2.34306	0.274	0.174724	9.32134	0.174724	0.0745707
K18861	4-hydroxybutyrate---CoA ligase (AMP-forming) [EC:6.2.1.40]	0.103448	0.0289855	0.0744628	2.34306	0.282	0.174724	9.32134	0.174724	0.0745707
K00853	L-ribulokinase [EC:2.7.1.16]	0.103448	0.0289855	0.0744628	2.34306	0.302	0.174724	9.32134	0.174724	0.0745707
K12253	5-guanidino-2-oxopentanoate decarboxylase [EC:4.1.1.75]	0.103448	0.0289855	0.0744628	2.34306	0.282	0.174724	9.32134	0.174724	0.0745707
K22373	lactate racemase [EC:5.1.2.1]	0.103448	0.0289855	0.0744628	2.34306	0.29	0.174724	9.32134	0.174724	0.0745707
K02397	flagellar hook-associated protein 3 FlgL	0.810345	0.347826	0.462519	2.33699	0.28	6.74112	360.566	6.74112	2.88453
K01589	5-(carboxyamino)imidazole ribonucleotide synthase [EC:6.3.4.18]	0.293103	0.115942	0.177161	2.32869	0.297	0.989035	53.0897	0.989035	0.424718
K02217	ferritin [EC:1.16.3.2]	0.465517	0.333333	0.132184	2.3123	0.27	0.550593	29.7644	0.550593	0.238115
K05807	outer membrane protein assembly factor BamD	0.37931	0.15942	0.21989	2.29738	0.281	1.52365	82.9015	1.52365	0.663212
K13017	UDP-2-acetamido-2-deoxy-ribo-hexuluronate aminotransferase [EC:2.6.1.98]	0.189655	0.0724638	0.117191	2.29698	0.281	0.432778	23.5515	0.432778	0.188412
K03224	ATP synthase in type III secretion protein N [EC:7.4.2.8]	0.551724	0.376812	0.174913	2.29336	0.294	0.964085	52.5477	0.964085	0.420382
K04083	molecular chaperone Hsp33	0.568966	0.434783	0.134183	2.27453	0.278	0.567372	31.1807	0.567372	0.249445
K06390	stage III sporulation protein AA	0.568966	0.434783	0.134183	2.27453	0.317	0.567372	31.1807	0.567372	0.249445
K07107	acyl-CoA thioester hydrolase [EC:3.1.2.-]	0.189655	0.0869565	0.102699	2.25883	0.281	0.332355	18.3921	0.332355	0.147136
K10237	trehalose/maltose transport system permease protein	0.137931	0.0289855	0.108946	2.24354	0.274	0.374018	20.8386	0.374018	0.166709
K21745	MerR family transcriptional regulator, aldehyde-responsive regulator	0.534483	0.202899	0.331584	2.21423	0.306	3.46466	195.59	3.46466	1.56472
K12205	defect in organelle trafficking protein DotD	0.206897	0.0724638	0.134433	2.21384	0.305	0.569487	32.1549	0.569487	0.257239
K03286	OmpA-OmpF porin, OOP family	0.206897	0.101449	0.105447	2.21123	0.295	0.350384	19.8071	0.350384	0.158457
K19257	Herpesviridae envelope glycoprotein M	0.155172	0.0724638	0.0827086	2.20122	0.295	0.215563	12.2411	0.215563	0.097929
K00283	glycine dehydrogenase subunit 2 [EC:1.4.4.2]	0.155172	0.0724638	0.0827086	2.20122	0.297	0.215563	12.2411	0.215563	0.097929
K00074	3-hydroxybutyryl-CoA dehydrogenase [EC:1.1.1.157]	0.155172	0.0724638	0.0827086	2.20122	0.29	0.215563	12.2411	0.215563	0.097929
K15738	ABC transport system ATP-binding/permease protein	0.655172	0.26087	0.394303	2.19969	0.289	4.89929	278.408	4.89929	2.22726
K00763	nicotinate phosphoribosyltransferase [EC:6.3.4.21]	0.431034	0.304348	0.126687	2.19259	0.332	0.505749	28.8328	0.505749	0.230663
K00600	glycine hydroxymethyltransferase [EC:2.1.2.1]	0.551724	0.42029	0.131434	2.184	0.291	0.544366	31.1564	0.544366	0.249251
K06023	HPr kinase/phosphorylase [EC:2.7.11.- 2.7.4.-]	0.551724	0.42029	0.131434	2.184	0.313	0.544366	31.1564	0.544366	0.249251
K05030	calcium-activated chloride channel regulator 3/4	0.0517241	0	0.0517241	2.17516	0.264	0.0843063	4.84483	0.0843063	0.0387586
K14257	tetracycline 7-halogenase / FADH2 O2-dependent halogenase [EC:1.14.19.49 1.14.19.-]	0.0517241	0	0.0517241	2.17516	0.264	0.0843063	4.84483	0.0843063	0.0387586
K24119	NADH-dependent peroxiredoxin subunit C [EC:1.11.1.26]	0.0517241	0	0.0517241	2.17516	0.293	0.0843063	4.84483	0.0843063	0.0387586
K23057	putative lysine/arginine/ornithine/histidine/octopine transport system permease protein	0.0517241	0	0.0517241	2.17516	0.303	0.0843063	4.84483	0.0843063	0.0387586
K12239	L-cysteine---[L-cysteinyl-carrier protein] ligase PchE [EC:6.2.1.69]	0.0517241	0	0.0517241	2.17516	0.305	0.0843063	4.84483	0.0843063	0.0387586
K11645	fructose-bisphosphate aldolase, class I [EC:4.1.2.13]	0.0517241	0	0.0517241	2.17516	0.323	0.0843063	4.84483	0.0843063	0.0387586
K00790	UDP-N-acetylglucosamine 1-carboxyvinyltransferase [EC:2.5.1.7]	0.793103	0.594203	0.198901	2.15968	0.302	1.24665	72.1549	1.24665	0.577239
K00835	valine--pyruvate aminotransferase [EC:2.6.1.66]	1.2931	1.02899	0.264117	2.14737	0.321	2.19821	127.959	2.19821	1.02367
K07457	endonuclease III related protein	0.172414	0.057971	0.114443	2.14563	0.312	0.412715	24.044	0.412715	0.192352
K11939	inner membrane transporter RhtA	0.12069	0.0434783	0.0772114	2.12999	0.296	0.187861	11.0247	0.187861	0.0881979
K03471	ribonuclease HIII [EC:3.1.26.4]	0.12069	0.0434783	0.0772114	2.12999	0.314	0.187861	11.0247	0.187861	0.0881979
K13979	alcohol dehydrogenase (NADP+) [EC:1.1.1.2]	0.224138	0.0724638	0.151674	2.12098	0.279	0.724931	42.7239	0.724931	0.341791
K19508	fructoselysine/glucoselysine PTS system EIIC component	0.0862069	0.0144928	0.0717142	2.12025	0.304	0.162063	9.55447	0.162063	0.0764358
K02658	twitching motility two-component system response regulator PilH	1.08621	0.434783	0.651424	2.10645	0.305	13.3722	793.525	13.3722	6.3482
K03332	fructan beta-fructosidase [EC:3.2.1.80]	0.568966	0.362319	0.206647	2.09821	0.307	1.34564	80.1662	1.34564	0.641329
K00571	site-specific DNA-methyltransferase (adenine-specific) [EC:2.1.1.72]	1.15517	0.811594	0.343578	2.09305	0.315	3.71984	222.154	3.71984	1.77723
K05515	penicillin-binding protein 2 [EC:3.4.16.4]	0.396552	0.275362	0.121189	2.09246	0.322	0.46281	27.6474	0.46281	0.221179
K11778	ditrans,polycis-polyprenyl diphosphate synthase [EC:2.5.1.87]	0.172414	0.0869565	0.0854573	2.09145	0.312	0.230129	13.7541	0.230129	0.110033
K20758	maleylpyruvate hydrolase [EC:3.7.1.23]	0.172414	0.0869565	0.0854573	2.09145	0.313	0.230129	13.7541	0.230129	0.110033
K20837	2,4-dinitroanisole O-demethylase [EC:3.3.2.14]	0.172414	0.0869565	0.0854573	2.09145	0.321	0.230129	13.7541	0.230129	0.110033
K02505	protein transport protein HofC	0.172414	0.0869565	0.0854573	2.09145	0.341	0.230129	13.7541	0.230129	0.110033
K01026	propionate CoA-transferase [EC:2.8.3.1]	0.172414	0.0724638	0.09995	2.08054	0.318	0.314803	18.9135	0.314803	0.151308
K03551	holliday junction DNA helicase RuvB [EC:5.6.2.4]	0.689655	0.565217	0.124438	2.07673	0.317	0.487953	29.3703	0.487953	0.234963
K02171	BlaI family transcriptional regulator, penicillinase repressor	0.862069	0.376812	0.485257	2.07455	0.323	7.42023	447.099	7.42023	3.5768
K15887	(2Z,6Z)-farnesyl diphosphate synthase [EC:2.5.1.92]	0.396552	0.26087	0.135682	2.06105	0.312	0.580121	35.1837	0.580121	0.281469
K07126	uncharacterized protein	1.01724	0.710145	0.307097	2.05026	0.336	2.97182	181.186	2.97182	1.44949
K07258	serine-type D-Ala-D-Ala carboxypeptidase (penicillin-binding protein 5/6) [EC:3.4.16.4]	1.22414	0.869565	0.354573	2.04709	0.33	3.96172	241.912	3.96172	1.9353
K21166	enediyne biosynthesis protein E9	0.137931	0.0289855	0.108946	2.04707	0.314	0.374018	22.8386	0.374018	0.182709
K08261	D-sorbitol dehydrogenase (acceptor) [EC:1.1.99.21]	0.327586	0.188406	0.13918	2.04419	0.33	0.610421	37.3266	0.610421	0.298613
K03810	virulence factor	0.189655	0.0869565	0.102699	2.03729	0.303	0.332355	20.3921	0.332355	0.163136
K20679	TDP-4-oxo-6-deoxy-alpha-D-glucose-3,4-oxoisomerase [EC:5.3.2.3]	0.293103	0.144927	0.148176	2.03168	0.345	0.691877	42.568	0.691877	0.340544
K00615	transketolase [EC:2.2.1.1]	0.362069	0.246377	0.115692	2.01166	0.316	0.421775	26.2081	0.421775	0.209665
K01005	polyisoprenyl-teichoic acid--peptidoglycan teichoic acid transferase [EC:2.7.8.-]	0.741379	0.478261	0.263118	2.00018	0.352	2.1816	136.338	2.1816	1.0907
K18969	Bacillus virus DNA polymerase III epsilon subunit	1.03448	0.811594	0.222889	1.98702	0.336	1.56548	98.4818	1.56548	0.787854
K03076	preprotein translocase subunit SecY	0.603448	0.478261	0.125187	1.98514	0.316	0.49385	31.0967	0.49385	0.248774
K04096	DNA processing protein	0.482759	0.347826	0.134932	1.98468	0.29	0.573729	36.1349	0.573729	0.289079
K12953	cation-transporting P-type ATPase F [EC:7.2.2.-]	0.0862069	0.0289855	0.0572214	1.98086	0.326	0.103179	6.51099	0.103179	0.052088
K03242	translation initiation factor 2 subunit 3	0.0862069	0.0289855	0.0572214	1.98086	0.316	0.103179	6.51099	0.103179	0.052088
K21169	enediyne biosynthesis protein CalE2	0.0862069	0.0289855	0.0572214	1.98086	0.317	0.103179	6.51099	0.103179	0.052088
K07101	uncharacterized protein	0.0862069	0.0289855	0.0572214	1.98086	0.327	0.103179	6.51099	0.103179	0.052088
K18119	succinate-semialdehyde dehydrogenase [EC:1.2.1.76]	0.0862069	0.0289855	0.0572214	1.98086	0.328	0.103179	6.51099	0.103179	0.052088
K17058	eugenol/chavicol O-methyltransferase [EC:2.1.1.146]	0.0862069	0.0289855	0.0572214	1.98086	0.336	0.103179	6.51099	0.103179	0.052088
K03880	NADH-ubiquinone oxidoreductase chain 3 [EC:7.1.1.2]	0.0862069	0.0289855	0.0572214	1.98086	0.343	0.103179	6.51099	0.103179	0.052088
K11517	(S)-2-hydroxy-acid oxidase [EC:1.1.3.15]	0.0862069	0.0289855	0.0572214	1.98086	0.343	0.103179	6.51099	0.103179	0.052088
K20627	lactoyl-CoA dehydratase subunit beta [EC:4.2.1.54]	0.0862069	0.0289855	0.0572214	1.98086	0.345	0.103179	6.51099	0.103179	0.052088
K00766	anthranilate phosphoribosyltransferase [EC:2.4.2.18]	0.0862069	0.0289855	0.0572214	1.98086	0.301	0.103179	6.51099	0.103179	0.052088
K22972	EBV large tegment protein deneddylase [EC:3.4.19.12]	0.0862069	0.0289855	0.0572214	1.98086	0.324	0.103179	6.51099	0.103179	0.052088
K19395	Influenza A virus nuclear export protein	0.0862069	0.0289855	0.0572214	1.98086	0.325	0.103179	6.51099	0.103179	0.052088
K08351	biotin/methionine sulfoxide reductase [EC:1.-.-.-]	0.0862069	0.0289855	0.0572214	1.98086	0.34	0.103179	6.51099	0.103179	0.052088
K01471	6-aminohexanoate-cyclic-dimer hydrolase [EC:3.5.2.12]	0.0862069	0.0289855	0.0572214	1.98086	0.35	0.103179	6.51099	0.103179	0.052088
K18540	(R)-amidase [EC:3.5.1.100]	0.137931	0.0434783	0.0944528	1.97797	0.303	0.281127	17.7661	0.281127	0.142129
K02401	flagellar biosynthesis protein FlhB	0.603448	0.362319	0.24113	1.9774	0.346	1.8322	115.821	1.8322	0.926571
K13529	AraC family transcriptional regulator, regulatory protein of adaptative response / DNA-3-methyladenine glycosylase II [EC:3.2.2.21]	1.03448	0.347826	0.686657	1.97664	0.304	14.8577	939.583	14.8577	7.51667
K00561	23S rRNA (adenine-N6)-dimethyltransferase [EC:2.1.1.184]	0.189655	0.057971	0.131684	1.96946	0.348	0.546437	34.6819	0.546437	0.277455
K15011	two-component system, sensor histidine kinase RegB [EC:2.7.13.3]	0.310345	0.15942	0.150924	1.96501	0.313	0.717783	45.6602	0.717783	0.365281
K01607	4-carboxymuconolactone decarboxylase [EC:4.1.1.44]	0.206897	0.115942	0.0909546	1.96423	0.327	0.260689	16.5897	0.260689	0.132718
K25150	polyether ionophore transport system ATP-binding protein	0.448276	0.173913	0.274363	1.9474	0.321	2.37205	152.258	2.37205	1.21806
K02313	chromosomal replication initiator protein	0.5	0.376812	0.123188	1.9469	0.327	0.478204	30.7029	0.478204	0.245623
K19699	sulfoacetaldehyde dehydrogenase [EC:1.2.1.73]	0.224138	0.130435	0.0937031	1.93081	0.333	0.276683	17.9123	0.276683	0.143298
K05928	tocopherol O-methyltransferase [EC:2.1.1.95]	0.0689655	0	0.0689655	1.92662	0.354	0.149878	9.72414	0.149878	0.0777931
K13326	dTDP-3-amino-2,3,6-trideoxy-4-keto-D-glucose/dTDP-3-amino-3,4,6-trideoxy-alpha-D-glucopyranose N,N-dimethyltransferase [EC:2.1.1.- 2.1.1.234]	0.293103	0.188406	0.104698	1.91322	0.342	0.34542	22.568	0.34542	0.180544
K07033	uncharacterized protein	0.293103	0.188406	0.104698	1.91322	0.351	0.34542	22.568	0.34542	0.180544
K04518	prephenate dehydratase [EC:4.2.1.51]	0.241379	0.144927	0.0964518	1.91139	0.349	0.293153	19.1714	0.293153	0.153371
K00147	glutamate-5-semialdehyde dehydrogenase [EC:1.2.1.41]	0.275862	0.173913	0.101949	1.90426	0.338	0.327521	21.4993	0.327521	0.171994
K02946	small subunit ribosomal protein S10	0.258621	0.15942	0.0992004	1.90319	0.36	0.310099	20.3671	0.310099	0.162937
K24846	ATP-binding cassette, subfamily B, bacterial PglK [EC:7.5.2.-]	0.913793	0.652174	0.261619	1.89565	0.337	2.15681	142.221	2.15681	1.13777
K06196	cytochrome c-type biogenesis protein	0.155172	0.0724638	0.0827086	1.89209	0.317	0.215563	14.2411	0.215563	0.113929
K09820	manganese/iron transport system ATP-binding protein	0.637931	0.246377	0.391554	1.88597	0.324	4.83122	320.208	4.83122	2.56167
K05836	GntR family transcriptional regulator, histidine utilization repressor	0.206897	0.057971	0.148926	1.84755	0.358	0.698895	47.2854	0.698895	0.378283
K21746	AraC family transcriptional regulator, reactive chlorine species (RCS)-specific activator of rcl operon	0.172414	0.057971	0.114443	1.83959	0.338	0.412715	28.044	0.412715	0.224352
K03495	tRNA uridine 5-carboxymethylaminomethyl modification enzyme	0.672414	0.550725	0.121689	1.83147	0.354	0.466635	31.8483	0.466635	0.254787
K20257	2-aminobenzoylacetyl-CoA thioesterase [EC:3.1.2.32]	0.706897	0.333333	0.373563	1.81204	0.35	4.39746	303.351	4.39746	2.4268
K22431	caffeyl-CoA reductase-Etf complex subunit CarD [EC:1.3.1.108]	0.327586	0.202899	0.124688	1.80459	0.382	0.489914	33.9353	0.489914	0.271482
K03734	FAD:protein FMN transferase [EC:2.7.1.180]	0.568966	0.449275	0.11969	1.80303	0.355	0.45143	31.2966	0.45143	0.250373
K15582	oligopeptide transport system permease protein	0.482759	0.275362	0.207396	1.79763	0.355	1.35542	94.2509	1.35542	0.754007
K13656	undecaprenyl-phosphate glucose phosphotransferase [EC:2.7.8.31]	0.344828	0.202899	0.141929	1.79261	0.359	0.634769	44.2629	0.634769	0.354103
K21666	KSHV E3 ubiquitin-protein ligase MIR2 [EC:2.3.2.36]	0.189655	0.101449	0.0882059	1.78139	0.345	0.245171	17.2036	0.245171	0.137629
K08167	MFS transporter, DHA2 family, multidrug resistance protein	0.137931	0.0434783	0.0944528	1.77783	0.357	0.281127	19.7661	0.281127	0.158129
K00700	1,4-alpha-glucan branching enzyme [EC:2.4.1.18]	0.724138	0.57971	0.144428	1.77087	0.369	0.657317	46.3978	0.657317	0.371182
K00088	IMP dehydrogenase [EC:1.1.1.205]	0.448276	0.333333	0.114943	1.75351	0.362	0.416327	29.6782	0.416327	0.237425
K21837	zerumbone synthase [EC:1.1.1.326]	0.206897	0.115942	0.0909546	1.75291	0.352	0.260689	18.5897	0.260689	0.148718
K10985	galactosamine PTS system EIIC component	0.0689655	0.0144928	0.0544728	1.74198	0.348	0.0935044	6.70965	0.0935044	0.0536772
K13245	c-di-GMP-specific phosphodiesterase [EC:3.1.4.52]	0.0689655	0.0144928	0.0544728	1.74198	0.357	0.0935044	6.70965	0.0935044	0.0536772
K19204	pimaricinolide synthase PimS2	0.0689655	0.0144928	0.0544728	1.74198	0.36	0.0935044	6.70965	0.0935044	0.0536772
K12674	(carboxyethyl)arginine beta-lactam-synthase [EC:6.3.3.4]	0.0689655	0.0144928	0.0544728	1.74198	0.361	0.0935044	6.70965	0.0935044	0.0536772
K03200	type IV secretion system protein VirB5	0.0689655	0.0144928	0.0544728	1.74198	0.364	0.0935044	6.70965	0.0935044	0.0536772
K16016	3-amino-5-hydroxybenzoate synthase [EC:4.2.1.144 2.6.1.-]	0.0689655	0.0144928	0.0544728	1.74198	0.365	0.0935044	6.70965	0.0935044	0.0536772
K05827	[lysine-biosynthesis-protein LysW]---L-2-aminoadipate ligase [EC:6.3.2.43]	0.0689655	0.0144928	0.0544728	1.74198	0.366	0.0935044	6.70965	0.0935044	0.0536772
K22092	beta-glucosidase [EC:3.2.1.-]	0.0689655	0.0144928	0.0544728	1.74198	0.369	0.0935044	6.70965	0.0935044	0.0536772
K07018	uncharacterized protein	0.0689655	0.0144928	0.0544728	1.74198	0.382	0.0935044	6.70965	0.0935044	0.0536772
K07090	uncharacterized protein	0.155172	0.057971	0.0972014	1.74137	0.367	0.297727	21.3716	0.297727	0.170973
K15551	taurine transport system substrate-binding protein	0.258621	0.15942	0.0992004	1.73301	0.387	0.310099	22.3671	0.310099	0.178937
K06296	spore germination protein KB	0.62069	0.289855	0.330835	1.72549	0.341	3.44902	249.858	3.44902	1.99886
K03215	23S rRNA (uracil1939-C5)-methyltransferase [EC:2.1.1.190]	0.672414	0.492754	0.17966	1.71761	0.347	1.01713	74.0222	1.01713	0.592178
K00983	N-acylneuraminate cytidylyltransferase [EC:2.7.7.43]	0.206897	0.0869565	0.11994	1.71734	0.383	0.453317	32.9955	0.453317	0.263964
K02243	competence protein ComGA	0.137931	0.057971	0.07996	1.71734	0.333	0.201474	14.6647	0.201474	0.117317
K19231	fibronectin-binding autotransporter adhesin	0.137931	0.057971	0.07996	1.71734	0.377	0.201474	14.6647	0.201474	0.117317
K09699	2-oxoisovalerate dehydrogenase E2 component (dihydrolipoyl transacylase) [EC:2.3.1.168]	0.103448	0.0434783	0.05997	1.71734	0.341	0.113329	8.24888	0.113329	0.065991
K08697	carbon dioxide concentrating mechanism protein CcmL	0.103448	0.0434783	0.05997	1.71734	0.348	0.113329	8.24888	0.113329	0.065991
K19003	1,2-diacylglycerol 3-beta-glucosyltransferase [EC:2.4.1.336]	0.103448	0.0434783	0.05997	1.71734	0.35	0.113329	8.24888	0.113329	0.065991
K03716	spore photoproduct lyase [EC:4.1.99.14]	0.103448	0.0434783	0.05997	1.71734	0.359	0.113329	8.24888	0.113329	0.065991
K16850	altronate dehydratase large subunit [EC:4.2.1.7]	0.103448	0.0434783	0.05997	1.71734	0.366	0.113329	8.24888	0.113329	0.065991
K06973	uncharacterized protein	0.103448	0.0434783	0.05997	1.71734	0.37	0.113329	8.24888	0.113329	0.065991
K17752	serine/threonine-protein kinase RsbT [EC:2.7.11.1]	0.103448	0.0434783	0.05997	1.71734	0.376	0.113329	8.24888	0.113329	0.065991
K03280	UDP-N-acetylglucosamine:(glucosyl)LPS alpha-1,2-N-acetylglucosaminyltransferase [EC:2.4.1.56]	0.103448	0.0434783	0.05997	1.71734	0.378	0.113329	8.24888	0.113329	0.065991
K21594	translation factor GUF1, mitochondrial [EC:3.6.5.-]	0.103448	0.0434783	0.05997	1.71734	0.36	0.113329	8.24888	0.113329	0.065991
K14742	tRNA threonylcarbamoyladenosine biosynthesis protein TsaB	0.327586	0.202899	0.124688	1.70416	0.335	0.489914	35.9353	0.489914	0.287482
K23242	manganese efflux pump family protein	0.189655	0.0869565	0.102699	1.7032	0.385	0.332355	24.3921	0.332355	0.195136
K21473	peptidoglycan DL-endopeptidase RipA [EC:3.4.-.-]	0.224138	0.115942	0.108196	1.69784	0.38	0.368888	27.1587	0.368888	0.217269
K19273	streptothricin acetyltransferase [EC:2.3.-.-]	0.258621	0.0869565	0.171664	1.6921	0.363	0.928609	68.599	0.928609	0.548792
K04487	cysteine desulfurase [EC:2.8.1.7]	0.913793	0.695652	0.218141	1.68593	0.382	1.4995	111.178	1.4995	0.889421
K07263	zinc protease [EC:3.4.24.-]	0.758621	0.536232	0.222389	1.68258	0.369	1.55847	115.78	1.55847	0.926241
K11787	phosphoribosylamine--glycine ligase / phosphoribosylglycinamide formyltransferase / phosphoribosylformylglycinamidine cyclo-ligase [EC:6.3.4.13 2.1.2.2 6.3.3.1]	0.465517	0.289855	0.175662	1.6734	0.35	0.972366	72.6339	0.972366	0.581071
K01873	valyl-tRNA synthetase [EC:6.1.1.9]	0.775862	0.608696	0.167166	1.65471	0.378	0.880585	66.521	0.880585	0.532168
K18220	ribosomal protection tetracycline resistance protein	0.310345	0.202899	0.107446	1.64922	0.366	0.363794	27.5732	0.363794	0.220586
K23454	HTLV-1 gag-pro-pol polyprotein	0.12069	0.0289855	0.0917042	1.64826	0.362	0.265003	20.0972	0.265003	0.160778
K25501	dATP triphosphohydrolase [EC:3.1.5.-]	0.568966	0.42029	0.148676	1.6417	0.382	0.696551	53.0357	0.696551	0.424286
K13328	dTDP-4-dehydro-2,6-dideoxy-D-glucose 3-dehydratase [EC:4.2.1.164]	0.103448	0.0289855	0.0744628	1.63951	0.376	0.174724	13.3213	0.174724	0.106571
K16516	LysR family transcriptional regulator, regulator for genes of the gallate degradation pathway	0.224138	0.101449	0.122689	1.62996	0.371	0.474332	36.3761	0.474332	0.291008
K11744	AI-2 transport protein TqsA	0.37931	0.202899	0.176412	1.59586	0.376	0.980683	76.8146	0.980683	0.614517
K15897	UDP-2,4-diacetamido-2,4,6-trideoxy-beta-L-altropyranose hydrolase [EC:3.6.1.57]	0.189655	0.101449	0.0882059	1.59586	0.419	0.245171	19.2036	0.245171	0.153629
K08723	pyrimidine 5'-nucleotidase [EC:3.1.3.-]	0.258621	0.15942	0.0992004	1.59077	0.402	0.310099	24.3671	0.310099	0.194937
K22223	phosphoglycolate phosphatase [EC:3.1.3.18]	0.862069	0.608696	0.253373	1.5871	0.4	2.023	159.331	2.023	1.27465
K11751	5'-nucleotidase / UDP-sugar diphosphatase [EC:3.1.3.5 3.6.1.45]	0.241379	0.144927	0.0964518	1.58143	0.385	0.293153	23.1714	0.293153	0.185371
K03625	transcription antitermination protein NusB	0.172414	0.0724638	0.09995	1.57948	0.391	0.314803	24.9135	0.314803	0.199308
K03274	ADP-L-glycero-D-manno-heptose 6-epimerase [EC:5.1.3.20]	0.12069	0.0434783	0.0772114	1.56293	0.394	0.187861	15.0247	0.187861	0.120198
K21244	Alphabaculovirus primase-associated factor LEF-2	0.12069	0.057971	0.0627187	1.56142	0.381	0.123956	9.92329	0.123956	0.0793863
K02080	putative deaminase/isomerase [EC:3.5.99.-]	0.12069	0.057971	0.0627187	1.56142	0.385	0.123956	9.92329	0.123956	0.0793863
K07507	putative Mg2+ transporter-C (MgtC) family protein	0.12069	0.057971	0.0627187	1.56142	0.397	0.123956	9.92329	0.123956	0.0793863
K06412	stage V sporulation protein G	0.12069	0.057971	0.0627187	1.56142	0.4	0.123956	9.92329	0.123956	0.0793863
K16406	stigmatellin polyketide synthase StiB	0.12069	0.057971	0.0627187	1.56142	0.401	0.123956	9.92329	0.123956	0.0793863
K23068	HTLV-1 accessory protein p30II	0.12069	0.057971	0.0627187	1.56142	0.41	0.123956	9.92329	0.123956	0.0793863
K03977	GTPase	0.706897	0.57971	0.127186	1.56062	0.38	0.509747	40.8288	0.509747	0.326631
K02357	elongation factor Ts	0.37931	0.275362	0.103948	1.55202	0.408	0.340491	27.4233	0.340491	0.219386
K03829	putative acetyltransferase [EC:2.3.1.-]	0.0862069	0.0289855	0.0572214	1.51537	0.382	0.103179	8.51099	0.103179	0.068088
K05571	multicomponent Na+:H+ antiporter subunit G	0.0862069	0.0289855	0.0572214	1.51537	0.395	0.103179	8.51099	0.103179	0.068088
K07770	two-component system, OmpR family, response regulator CssR	0.0862069	0.0289855	0.0572214	1.51537	0.397	0.103179	8.51099	0.103179	0.068088
K24285	N,N'-diacetyl-8-epilegionaminate cytidylyltransferase [EC:2.7.7.-]	0.0862069	0.0289855	0.0572214	1.51537	0.41	0.103179	8.51099	0.103179	0.068088
K17686	P-type Cu+ transporter [EC:7.2.2.8]	0.362069	0.26087	0.101199	1.51082	0.397	0.322722	26.7009	0.322722	0.213607
K04759	ferrous iron transport protein B	1.18966	0.956522	0.233133	1.50997	0.417	1.7127	141.783	1.7127	1.13427
K23382	Simplexvirus envelope glycoprotein G	0.431034	0.289855	0.141179	1.49751	0.424	0.628082	52.427	0.628082	0.419416
K17830	digeranylgeranylglycerophospholipid reductase [EC:1.3.1.101 1.3.7.11]	0.0862069	0.0144928	0.0717142	1.49455	0.395	0.162063	13.5545	0.162063	0.108436
K11103	aerobic C4-dicarboxylate transport protein	0.0862069	0.0144928	0.0717142	1.49455	0.421	0.162063	13.5545	0.162063	0.108436
K21563	CRP/FNR family transcriptional regulator, dissimilatory nitrate respiration regulator	0.327586	0.130435	0.197151	1.4922	0.372	1.22482	102.602	1.22482	0.820816
K00688	glycogen phosphorylase [EC:2.4.1.1]	1	0.826087	0.173913	1.49084	0.374	0.953098	79.913	0.953098	0.639304
K23992	1L-myo-inositol 1-phosphate cytidylyltransferase / CDP-L-myo-inositol myo-inositolphosphotransferase [EC:2.7.7.74 2.7.8.34]	0.137931	0.0434783	0.0944528	1.47861	0.403	0.281127	23.7661	0.281127	0.190129
K11528	UDP-N-acetylglucosamine pyrophosphorylase [EC:2.7.7.23]	0.155172	0.0724638	0.0827086	1.47718	0.388	0.215563	18.2411	0.215563	0.145929
K08302	tagatose 1,6-diphosphate aldolase GatY/KbaY [EC:4.1.2.40]	0.844828	0.57971	0.265118	1.46941	0.385	2.21488	188.415	2.21488	1.50732
K17850	LysR family transcriptional regulator, regulator of gene expression of beta-lactamase	0.224138	0.101449	0.122689	1.46848	0.419	0.474332	40.3761	0.474332	0.323008
K06368	response regulator aspartate phosphatase J [EC:3.1.-.-]	0.327586	0.15942	0.168166	1.46527	0.385	0.891147	76.0222	0.891147	0.608178
K02492	glutamyl-tRNA reductase [EC:1.2.1.70]	0.137931	0.0724638	0.0654673	1.46367	0.37	0.135058	11.5342	0.135058	0.0922739
K03818	putative colanic acid biosynthesis acetyltransferase WcaF [EC:2.3.1.-]	0.137931	0.0724638	0.0654673	1.46367	0.371	0.135058	11.5342	0.135058	0.0922739
K01916	NAD+ synthase [EC:6.3.1.5]	0.137931	0.0724638	0.0654673	1.46367	0.422	0.135058	11.5342	0.135058	0.0922739
K24249	TDP-4-oxo-6-deoxy-alpha-D-glucose-3,4-oxoisomerase [EC:5.3.2.4]	0.137931	0.0724638	0.0654673	1.46367	0.376	0.135058	11.5342	0.135058	0.0922739
K06942	ribosome-binding ATPase	0.37931	0.275362	0.103948	1.44652	0.434	0.340491	29.4233	0.340491	0.235386
K21417	acetoin:2,6-dichlorophenolindophenol oxidoreductase subunit beta [EC:1.1.1.-]	0.189655	0.101449	0.0882059	1.44533	0.406	0.245171	21.2036	0.245171	0.169629
K19428	sugar transferase EpsL [EC:2.-.-.-]	0.206897	0.115942	0.0909546	1.44252	0.417	0.260689	22.5897	0.260689	0.180718
K02950	small subunit ribosomal protein S12	0.482759	0.376812	0.105947	1.44087	0.427	0.353713	30.6857	0.353713	0.245485
K25673	polygalacturonan/rhamnogalacturonan transport system substrate-binding protein	0.155172	0.0289855	0.126187	1.44035	0.446	0.501767	43.5455	0.501767	0.348364
K00791	tRNA dimethylallyltransferase [EC:2.5.1.75]	0.327586	0.231884	0.0957021	1.43928	0.39	0.288614	25.0657	0.288614	0.200526
K02601	transcription termination/antitermination protein NusG	0.327586	0.231884	0.0957021	1.43928	0.394	0.288614	25.0657	0.288614	0.200526
K07231	putative iron-regulated protein	0.0517241	0.0144928	0.0372314	1.42549	0.393	0.0436809	3.83033	0.0436809	0.0306427
K23494	alstonine synthase [EC:1.14.14.-]	0.0517241	0.0144928	0.0372314	1.42549	0.398	0.0436809	3.83033	0.0436809	0.0306427
K03535	MFS transporter, ACS family, glucarate transporter	0.0517241	0.0144928	0.0372314	1.42549	0.399	0.0436809	3.83033	0.0436809	0.0306427
K25330	Flavivirus non-structural protein 4A	0.0517241	0.0144928	0.0372314	1.42549	0.399	0.0436809	3.83033	0.0436809	0.0306427
K00836	diaminobutyrate-2-oxoglutarate transaminase [EC:2.6.1.76]	0.0517241	0.0144928	0.0372314	1.42549	0.402	0.0436809	3.83033	0.0436809	0.0306427
K25279	Poxviridae DNA-directed RNA polymerase 19 kDa subunit [EC:2.7.7.6]	0.0517241	0.0144928	0.0372314	1.42549	0.404	0.0436809	3.83033	0.0436809	0.0306427
K21047	HCMV TNF alpha-like receptor UL144	0.0517241	0.0144928	0.0372314	1.42549	0.405	0.0436809	3.83033	0.0436809	0.0306427
K19837	1-carboxybiuret hydrolase [EC:3.5.1.131]	0.0517241	0.0144928	0.0372314	1.42549	0.417	0.0436809	3.83033	0.0436809	0.0306427
K23271	erythritol/L-threitol dehydrogenase [EC:1.1.1.-]	0.0517241	0.0144928	0.0372314	1.42549	0.423	0.0436809	3.83033	0.0436809	0.0306427
K19436	Simplexvirus E3 ubiquitin-protein ligase ICP0	0.0517241	0.0144928	0.0372314	1.42549	0.43	0.0436809	3.83033	0.0436809	0.0306427
K00288	methylenetetrahydrofolate dehydrogenase (NADP+) / methenyltetrahydrofolate cyclohydrolase / formyltetrahydrofolate synthetase [EC:1.5.1.5 3.5.4.9 6.3.4.3]	0.0517241	0.0144928	0.0372314	1.42549	0.435	0.0436809	3.83033	0.0436809	0.0306427
K05591	ATP-dependent RNA helicase DbpA [EC:3.6.4.13]	0.103448	0.0289855	0.0744628	1.42549	0.389	0.174724	15.3213	0.174724	0.122571
K12426	long-chain fatty acid adenylase/transferase FadD26 [EC:6.2.1.59]	0.0517241	0.0144928	0.0372314	1.42549	0.39	0.0436809	3.83033	0.0436809	0.0306427
K00351	Na+-transporting NADH:ubiquinone oxidoreductase subunit F [EC:7.2.1.1]	0.0517241	0.0144928	0.0372314	1.42549	0.399	0.0436809	3.83033	0.0436809	0.0306427
K18118	succinyl-CoA:acetate CoA-transferase [EC:2.8.3.18]	0.0517241	0.0144928	0.0372314	1.42549	0.403	0.0436809	3.83033	0.0436809	0.0306427
K23427	Poxvirus chemokine receptor 7L	0.0517241	0.0144928	0.0372314	1.42549	0.403	0.0436809	3.83033	0.0436809	0.0306427
K13492	zeatin O-glucosyltransferase [EC:2.4.1.203]	0.0517241	0.0144928	0.0372314	1.42549	0.404	0.0436809	3.83033	0.0436809	0.0306427
K25212	two-component system, sensor histidine kinase HptS [EC:2.7.13.3]	0.0517241	0.0144928	0.0372314	1.42549	0.406	0.0436809	3.83033	0.0436809	0.0306427
K04074	cell division initiation protein	0.0517241	0.0144928	0.0372314	1.42549	0.407	0.0436809	3.83033	0.0436809	0.0306427
K21505	Orthopoxvirus RNA helicase NPH-II [EC:3.6.4.13]	0.0517241	0.0144928	0.0372314	1.42549	0.407	0.0436809	3.83033	0.0436809	0.0306427
K24860	Rubivirus structral polyprotein	0.0517241	0.0144928	0.0372314	1.42549	0.408	0.0436809	3.83033	0.0436809	0.0306427
K03335	inosose dehydratase [EC:4.2.1.44]	0.0517241	0.0144928	0.0372314	1.42549	0.409	0.0436809	3.83033	0.0436809	0.0306427
K22601	oxamate carbamoyltransferase [EC:2.1.3.5]	0.0517241	0.0144928	0.0372314	1.42549	0.41	0.0436809	3.83033	0.0436809	0.0306427
K09002	CRISPR-associated protein Csm3	0.0517241	0.0144928	0.0372314	1.42549	0.411	0.0436809	3.83033	0.0436809	0.0306427
K17055	eugenol synthase [EC:1.1.1.318]	0.0517241	0.0144928	0.0372314	1.42549	0.413	0.0436809	3.83033	0.0436809	0.0306427
K06714	arginine utilization regulatory protein	0.0517241	0.0144928	0.0372314	1.42549	0.414	0.0436809	3.83033	0.0436809	0.0306427
K13731	internalin B	0.0517241	0.0144928	0.0372314	1.42549	0.415	0.0436809	3.83033	0.0436809	0.0306427
K25250	Roseolovirus DNA helicase/primase complex-associated protein	0.0517241	0.0144928	0.0372314	1.42549	0.415	0.0436809	3.83033	0.0436809	0.0306427
K12956	copper-transporting P-type ATPase V [EC:7.2.2.8]	0.0517241	0.0144928	0.0372314	1.42549	0.416	0.0436809	3.83033	0.0436809	0.0306427
K14040	abieta-7,13-dien-18-ol hydroxylase [EC:1.14.14.145]	0.0517241	0.0144928	0.0372314	1.42549	0.416	0.0436809	3.83033	0.0436809	0.0306427
K23391	MOCV1 interleukin 18 binding protein	0.0517241	0.0144928	0.0372314	1.42549	0.416	0.0436809	3.83033	0.0436809	0.0306427
K21708	linoleoyl-lipid Delta9 conjugase [EC:1.14.19.14]	0.0517241	0.0144928	0.0372314	1.42549	0.419	0.0436809	3.83033	0.0436809	0.0306427
K18457	L-proline amide hydrolase [EC:3.5.1.101]	0.0517241	0.0144928	0.0372314	1.42549	0.42	0.0436809	3.83033	0.0436809	0.0306427
K25098	alpha-galactoside transport system permease protein	0.0517241	0.0144928	0.0372314	1.42549	0.42	0.0436809	3.83033	0.0436809	0.0306427
K19380	Morbillivirus nucleoprotein	0.0517241	0.0144928	0.0372314	1.42549	0.421	0.0436809	3.83033	0.0436809	0.0306427
K03367	D-alanine--poly(phosphoribitol) ligase subunit 1 [EC:6.1.1.13]	0.0517241	0.0144928	0.0372314	1.42549	0.425	0.0436809	3.83033	0.0436809	0.0306427
K23010	metalloendopeptidase OMA1, mitochondrial [EC:3.4.24.-]	0.0517241	0.0144928	0.0372314	1.42549	0.425	0.0436809	3.83033	0.0436809	0.0306427
K13591	two-component system, cell cycle response regulator PopA	0.0517241	0.0144928	0.0372314	1.42549	0.426	0.0436809	3.83033	0.0436809	0.0306427
K17716	UDP-glucose 4-epimerase [EC:5.1.3.2]	0.0517241	0.0144928	0.0372314	1.42549	0.426	0.0436809	3.83033	0.0436809	0.0306427
K03565	regulatory protein	0.0517241	0.0144928	0.0372314	1.42549	0.427	0.0436809	3.83033	0.0436809	0.0306427
K16003	narbonolide synthase [EC:2.3.1.240]	0.0517241	0.0144928	0.0372314	1.42549	0.427	0.0436809	3.83033	0.0436809	0.0306427
K00248	butyryl-CoA dehydrogenase [EC:1.3.8.1]	0.0517241	0.0144928	0.0372314	1.42549	0.432	0.0436809	3.83033	0.0436809	0.0306427
K06915	DNA double-strand break repair helicase HerA and related ATPase	0.0517241	0.0144928	0.0372314	1.42549	0.436	0.0436809	3.83033	0.0436809	0.0306427
K22053	(4S)-beta-phellandrene synthase (geranyl-diphosphate-cyclizing) [EC:4.2.3.52]	0.0517241	0.0144928	0.0372314	1.42549	0.44	0.0436809	3.83033	0.0436809	0.0306427
K11953	bicarbonate transport system ATP-binding protein [EC:7.3.2.-]	0.344828	0.173913	0.170915	1.42026	0.397	0.920516	81.0165	0.920516	0.648132
K25232	fatty acid kinase fatty acid binding subunit	1.01724	0.768116	0.249126	1.41088	0.415	1.95573	173.273	1.95573	1.38618
K18897	sarcosine/dimethylglycine N-methyltransferase [EC:2.1.1.157]	0.603448	0.275362	0.328086	1.40559	0.444	3.39194	301.647	3.39194	2.41318
K22515	formate dehydrogenase beta subunit [EC:1.17.1.9]	0.155172	0.0869565	0.0682159	1.40117	0.388	0.146637	13.0817	0.146637	0.104654
K24301	UDP-N-acetylglucosamine 4,6-dehydratase [EC:4.2.1.135]	0.103448	0.0434783	0.05997	1.38221	0.392	0.113329	10.2489	0.113329	0.081991
K16161	methane monooxygenase component C [EC:1.14.13.25]	0.103448	0.0434783	0.05997	1.38221	0.415	0.113329	10.2489	0.113329	0.081991
K21493	toxin YxiD [EC:3.1.-.-]	0.103448	0.0434783	0.05997	1.38221	0.417	0.113329	10.2489	0.113329	0.081991
K15988	tylactone synthase 1	0.103448	0.0434783	0.05997	1.38221	0.422	0.113329	10.2489	0.113329	0.081991
K23862	(+)-cis,trans-nepetalactol synthase [EC:5.5.1.34]	0.103448	0.0434783	0.05997	1.38221	0.427	0.113329	10.2489	0.113329	0.081991
K25328	Flavivirus serine protease NS3 catalytic subunit [EC:3.4.21.91 3.6.1.15 3.6.4.13]	0.103448	0.0434783	0.05997	1.38221	0.434	0.113329	10.2489	0.113329	0.081991
K03466	DNA segregation ATPase FtsK/SpoIIIE, S-DNA-T family	0.465517	0.362319	0.103198	1.38115	0.415	0.335598	30.3731	0.335598	0.242985
K10242	cellobiose transport system permease protein	0.12069	0.0434783	0.0772114	1.37932	0.414	0.187861	17.0247	0.187861	0.136198
K11474	GntR family transcriptional regulator, glc operon transcriptional activator	0.344828	0.15942	0.185407	1.37678	0.427	1.08325	98.3498	1.08325	0.786799
K06168	tRNA-2-methylthio-N6-dimethylallyladenosine synthase [EC:2.8.4.3]	0.689655	0.550725	0.138931	1.37023	0.402	0.608231	55.4863	0.608231	0.44389
K01776	glutamate racemase [EC:5.1.1.3]	0.275862	0.188406	0.0874563	1.36097	0.441	0.241021	22.1369	0.241021	0.177095
K09685	purine operon repressor	0.172414	0.057971	0.114443	1.35605	0.384	0.412715	38.044	0.412715	0.304352
K06133	4'-phosphopantetheinyl transferase [EC:2.7.8.-]	0.37931	0.275362	0.103948	1.35445	0.417	0.340491	31.4233	0.340491	0.251386
K00826	branched-chain amino acid aminotransferase [EC:2.6.1.42]	0.482759	0.376812	0.105947	1.35271	0.431	0.353713	32.6857	0.353713	0.261485
K12943	lipoprotein YgeR	0.310345	0.173913	0.136432	1.34958	0.431	0.586549	54.3268	0.586549	0.434615
K00133	aspartate-semialdehyde dehydrogenase [EC:1.2.1.11]	0.258621	0.173913	0.0847077	1.34373	0.433	0.226109	21.0337	0.226109	0.16827
K19975	manganese transport system substrate-binding protein	0.258621	0.173913	0.0847077	1.34373	0.433	0.226109	21.0337	0.226109	0.16827
K05946	N-acetylglucosaminyldiphosphoundecaprenol N-acetyl-beta-D-mannosaminyltransferase [EC:2.4.1.187]	0.258621	0.173913	0.0847077	1.34373	0.413	0.226109	21.0337	0.226109	0.16827
K12339	S-sulfo-L-cysteine synthase (O-acetyl-L-serine-dependent) [EC:2.5.1.144]	0.189655	0.115942	0.0737132	1.33883	0.424	0.171223	15.9863	0.171223	0.12789
K03413	two-component system, chemotaxis family, chemotaxis protein CheY	2.31034	1.66667	0.643678	1.33579	0.41	13.056	1221.75	13.056	9.77398
K02965	small subunit ribosomal protein S19	0.706897	0.608696	0.0982009	1.33506	0.43	0.303882	28.452	0.303882	0.227616
K01491	methylenetetrahydrofolate dehydrogenase (NADP+) / methenyltetrahydrofolate cyclohydrolase [EC:1.5.1.5 3.5.4.9]	0.637931	0.536232	0.101699	1.33328	0.419	0.325918	30.556	0.325918	0.244448
K16957	L-cystine transport system substrate-binding protein	0.155172	0.0724638	0.0827086	1.33122	0.427	0.215563	20.2411	0.215563	0.161929
K21171	enediyne biosynthesis protein CalE4	0.172414	0.0869565	0.0854573	1.32233	0.423	0.230129	21.7541	0.230129	0.174033
K05349	beta-glucosidase [EC:3.2.1.21]	2.34483	1.7971	0.547727	1.31263	0.423	9.45367	900.263	9.45367	7.2021
K13549	2-deoxy-scyllo-inosamine dehydrogenase (SAM-dependent) [EC:1.1.99.38]	0.224138	0.115942	0.108196	1.31151	0.411	0.368888	35.1587	0.368888	0.281269
K06950	uncharacterized protein	0.310345	0.144927	0.165417	1.29913	0.449	0.862254	82.9645	0.862254	0.663716
K13940	dihydroneopterin aldolase / 2-amino-4-hydroxy-6-hydroxymethyldihydropteridine diphosphokinase [EC:4.1.2.25 2.7.6.3]	0.293103	0.202899	0.0902048	1.27305	0.431	0.256409	25.1767	0.256409	0.201413
K17076	putative lysine transport system ATP-binding protein	0.206897	0.057971	0.148926	1.2609	0.453	0.698895	69.2854	0.698895	0.554283
K17363	urocanate reductase [EC:1.3.99.33]	0.103448	0.0289855	0.0744628	1.2609	0.455	0.174724	17.3213	0.174724	0.138571
K01811	alpha-D-xyloside xylohydrolase [EC:3.2.1.177]	1.05172	0.782609	0.269115	1.248	0.46	2.28218	228.584	2.28218	1.82867
K20435	validone 7-phosphate aminotransferase [EC:2.6.1.-]	0.137931	0.0724638	0.0654673	1.24738	0.435	0.135058	13.5342	0.135058	0.108274
K01224	arabinogalactan endo-1,4-beta-galactosidase [EC:3.2.1.89]	0.137931	0.0724638	0.0654673	1.24738	0.438	0.135058	13.5342	0.135058	0.108274
K01953	asparagine synthase (glutamine-hydrolysing) [EC:6.3.5.4]	0.327586	0.217391	0.110195	1.24187	0.476	0.382645	38.515	0.382645	0.30812
K03234	elongation factor 2	0.327586	0.231884	0.0957021	1.24121	0.44	0.288614	29.0657	0.288614	0.232526
K09697	sodium transport system ATP-binding protein [EC:7.2.2.4]	0.396552	0.231884	0.164668	1.2395	0.443	0.854457	86.1692	0.854457	0.689353
K06398	stage IV sporulation protein A	0.586207	0.478261	0.107946	1.23097	0.457	0.367186	37.2864	0.367186	0.298291
K21265	glutathione S-transferase fosA5 [EC:2.5.1.18]	0.0862069	0.0289855	0.0572214	1.22703	0.447	0.103179	10.511	0.103179	0.084088
K17236	arabinooligosaccharide transport system permease protein	0.224138	0.101449	0.122689	1.22564	0.449	0.474332	48.3761	0.474332	0.387008
K06971	uncharacterized protein	0.37931	0.231884	0.147426	1.22399	0.47	0.684894	69.945	0.684894	0.55956
K13038	phosphopantothenoylcysteine decarboxylase / phosphopantothenate---cysteine ligase [EC:4.1.1.36 6.3.2.5]	0.413793	0.318841	0.0949525	1.22232	0.41	0.28411	29.0545	0.28411	0.232436
K00620	glutamate N-acetyltransferase / amino-acid N-acetyltransferase [EC:2.3.1.35 2.3.1.1]	0.413793	0.318841	0.0949525	1.22232	0.417	0.28411	29.0545	0.28411	0.232436
K09940	uncharacterized protein	0.155172	0.0724638	0.0827086	1.21151	0.446	0.215563	22.2411	0.215563	0.177929
K24250	dTDP-3-amino-3,6-dideoxy-alpha-D-glucopyranose transaminase [EC:2.6.1.89]	0.172414	0.0869565	0.0854573	1.211	0.441	0.230129	23.7541	0.230129	0.190033
K16013	ATP-binding cassette, subfamily C, bacterial CydD	0.172414	0.0869565	0.0854573	1.211	0.473	0.230129	23.7541	0.230129	0.190033
K01207	beta-N-acetylhexosaminidase [EC:3.2.1.52]	0.172414	0.101449	0.0709645	1.19745	0.417	0.158692	16.5657	0.158692	0.132526
K03686	molecular chaperone DnaJ	0.896552	0.797101	0.0994503	1.19728	0.442	0.311663	32.5387	0.311663	0.26031
K06442	23S rRNA (cytidine1920-2'-O)/16S rRNA (cytidine1409-2'-O)-methyltransferase [EC:2.1.1.226 2.1.1.227]	0.431034	0.333333	0.0977012	1.19146	0.444	0.300796	31.5575	0.300796	0.25246
K07274	MipA family protein	0.0862069	0	0.0862069	1.19146	0.426	0.234184	24.569	0.234184	0.196552
K15550	outer membrane protein, multidrug efflux system	0.0689655	0	0.0689655	1.19146	0.453	0.149878	15.7241	0.149878	0.125793
K18552	MFS transporter, DHA1 family, chloramphenicol/florfenicol resistance protein	0.0344828	0	0.0344828	1.19146	0.438	0.0374695	3.93103	0.0374695	0.0314483
K25068	fucose transport system permease protein	0.0344828	0	0.0344828	1.19146	0.44	0.0374695	3.93103	0.0374695	0.0314483
K02688	transcriptional regulator, propionate catabolism operon regulatory protein	0.0344828	0	0.0344828	1.19146	0.442	0.0374695	3.93103	0.0374695	0.0314483
K02057	simple sugar transport system permease protein	0.0344828	0	0.0344828	1.19146	0.443	0.0374695	3.93103	0.0374695	0.0314483
K03774	FKBP-type peptidyl-prolyl cis-trans isomerase SlpA [EC:5.2.1.8]	0.0344828	0	0.0344828	1.19146	0.444	0.0374695	3.93103	0.0374695	0.0314483
K08372	putative serine protease PepD [EC:3.4.21.-]	0.0344828	0	0.0344828	1.19146	0.445	0.0374695	3.93103	0.0374695	0.0314483
K21132	alpha-mannan endo-1,2-alpha-mannanase / glycoprotein endo-alpha-1,2-mannosidase [EC:3.2.1.198 3.2.1.130]	0.0344828	0	0.0344828	1.19146	0.456	0.0374695	3.93103	0.0374695	0.0314483
K25260	L-lyxonate dehydratase [EC:4.2.1.176]	0.0344828	0	0.0344828	1.19146	0.467	0.0374695	3.93103	0.0374695	0.0314483
K03306	inorganic phosphate transporter, PiT family	0.0344828	0	0.0344828	1.19146	0.477	0.0374695	3.93103	0.0374695	0.0314483
K15039	3-hydroxypropionate dehydrogenase (NADP+) [EC:1.1.1.298]	0.0172414	0	0.0172414	1.19146	0.407	0.00936736	0.982759	0.00936736	0.00786207
K18390	dimethylallyldiphosphate transferase	0.0172414	0	0.0172414	1.19146	0.408	0.00936736	0.982759	0.00936736	0.00786207
K10977	methanogen homocitrate synthase [EC:2.3.3.14 2.3.3.-]	0.0172414	0	0.0172414	1.19146	0.409	0.00936736	0.982759	0.00936736	0.00786207
K22636	ferruginol synthase / ferruginol monooxygenase [EC:1.14.14.175 1.14.14.60]	0.0172414	0	0.0172414	1.19146	0.414	0.00936736	0.982759	0.00936736	0.00786207
K01720	2-methylcitrate dehydratase [EC:4.2.1.79]	0.0172414	0	0.0172414	1.19146	0.416	0.00936736	0.982759	0.00936736	0.00786207
K06898	pyridinium-3,5-biscarboxylic acid mononucleotide synthase [EC:2.5.1.143]	0.0172414	0	0.0172414	1.19146	0.416	0.00936736	0.982759	0.00936736	0.00786207
K16177	monomethylamine corrinoid protein	0.0172414	0	0.0172414	1.19146	0.417	0.00936736	0.982759	0.00936736	0.00786207
K18249	anthranilate 1,2-dioxygenase ferredoxin reductase component [EC:1.18.1.-]	0.0172414	0	0.0172414	1.19146	0.418	0.00936736	0.982759	0.00936736	0.00786207
K19450	EBV envelope glycoprotein GP350	0.0172414	0	0.0172414	1.19146	0.418	0.00936736	0.982759	0.00936736	0.00786207
K25018	SARS coronavirus non-structural protein 8	0.0172414	0	0.0172414	1.19146	0.418	0.00936736	0.982759	0.00936736	0.00786207
K08264	heterodisulfide reductase subunit D [EC:1.8.98.1]	0.0172414	0	0.0172414	1.19146	0.421	0.00936736	0.982759	0.00936736	0.00786207
K18095	multidrug efflux pump	0.0172414	0	0.0172414	1.19146	0.422	0.00936736	0.982759	0.00936736	0.00786207
K25335	Ebolavirus nucleoprotein	0.0172414	0	0.0172414	1.19146	0.424	0.00936736	0.982759	0.00936736	0.00786207
K00299	FMN reductase [EC:1.5.1.38]	0.0172414	0	0.0172414	1.19146	0.425	0.00936736	0.982759	0.00936736	0.00786207
K21647	tetrachloroethene reductive dehalogenase [EC:1.21.99.5]	0.0172414	0	0.0172414	1.19146	0.425	0.00936736	0.982759	0.00936736	0.00786207
K04755	ferredoxin, 2Fe-2S	0.0172414	0	0.0172414	1.19146	0.426	0.00936736	0.982759	0.00936736	0.00786207
K05994	bacterial leucyl aminopeptidase [EC:3.4.11.10]	0.0172414	0	0.0172414	1.19146	0.426	0.00936736	0.982759	0.00936736	0.00786207
K22313	(+)-kolavelool synthase [EC:3.1.7.12]	0.0172414	0	0.0172414	1.19146	0.426	0.00936736	0.982759	0.00936736	0.00786207
K11203	fructose-like PTS system EIIC or EIIBC or EIIABC component	0.0172414	0	0.0172414	1.19146	0.427	0.00936736	0.982759	0.00936736	0.00786207
K18650	exo-poly-alpha-galacturonosidase [EC:3.2.1.82]	0.0172414	0	0.0172414	1.19146	0.428	0.00936736	0.982759	0.00936736	0.00786207
K00596	2,2-dialkylglycine decarboxylase (pyruvate) [EC:4.1.1.64]	0.0172414	0	0.0172414	1.19146	0.429	0.00936736	0.982759	0.00936736	0.00786207
K25160	Influenza A virus hemagglutinin HA1 chain	0.0172414	0	0.0172414	1.19146	0.429	0.00936736	0.982759	0.00936736	0.00786207
K11602	manganese transport system permease protein	0.0172414	0	0.0172414	1.19146	0.43	0.00936736	0.982759	0.00936736	0.00786207
K14256	anhydrotetracycline 6-monooxygenase / 5a,11a-dehydrotetracycline 5-monooxygenase [EC:1.14.13.38 1.14.13.234]	0.0172414	0	0.0172414	1.19146	0.43	0.00936736	0.982759	0.00936736	0.00786207
K20563	cytochrome P450 family 750 subfamily B1	0.0172414	0	0.0172414	1.19146	0.43	0.00936736	0.982759	0.00936736	0.00786207
K09458	3-oxoacyl-[acyl-carrier-protein] synthase II [EC:2.3.1.179]	0.0172414	0	0.0172414	1.19146	0.431	0.00936736	0.982759	0.00936736	0.00786207
K20609	putative aminopeptidase [EC:3.4.11.-]	0.0172414	0	0.0172414	1.19146	0.432	0.00936736	0.982759	0.00936736	0.00786207
K01771	1-phosphatidylinositol phosphodiesterase [EC:4.6.1.13]	0.0172414	0	0.0172414	1.19146	0.433	0.00936736	0.982759	0.00936736	0.00786207
K06413	stage V sporulation protein K	0.0172414	0	0.0172414	1.19146	0.433	0.00936736	0.982759	0.00936736	0.00786207
K00197	acetyl-CoA decarbonylase/synthase, CODH/ACS complex subunit gamma [EC:2.1.1.245]	0.0172414	0	0.0172414	1.19146	0.434	0.00936736	0.982759	0.00936736	0.00786207
K10939	accessory colonization factor AcfD	0.0172414	0	0.0172414	1.19146	0.434	0.00936736	0.982759	0.00936736	0.00786207
K15358	enamidase [EC:3.5.2.18]	0.0172414	0	0.0172414	1.19146	0.434	0.00936736	0.982759	0.00936736	0.00786207
K16568	exopolysaccharide production protein ExoZ	0.0172414	0	0.0172414	1.19146	0.434	0.00936736	0.982759	0.00936736	0.00786207
K18936	MFS transporter, DHA2 family, multidrug resistance protein	0.0172414	0	0.0172414	1.19146	0.434	0.00936736	0.982759	0.00936736	0.00786207
K23083	3-deoxy-D-manno-octulosonic acid-hydrolase	0.0172414	0	0.0172414	1.19146	0.434	0.00936736	0.982759	0.00936736	0.00786207
K04717	sphingosine-1-phosphate phosphotase 2 [EC:3.1.3.-]	0.0172414	0	0.0172414	1.19146	0.435	0.00936736	0.982759	0.00936736	0.00786207
K05528	alpha 1,6-mannosyltransferase [EC:2.4.1.232]	0.0172414	0	0.0172414	1.19146	0.435	0.00936736	0.982759	0.00936736	0.00786207
K12093	cag pathogenicity island protein 8	0.0172414	0	0.0172414	1.19146	0.435	0.00936736	0.982759	0.00936736	0.00786207
K21516	Orthopoxvirus cap-specific mRNA (nucleoside-2'-O-)-methyltransferase [EC:2.1.1.57]	0.0172414	0	0.0172414	1.19146	0.435	0.00936736	0.982759	0.00936736	0.00786207
K23160	GlcNAc transferase	0.0172414	0	0.0172414	1.19146	0.435	0.00936736	0.982759	0.00936736	0.00786207
K12108	cag pathogenicity island protein 23 [EC:7.4.2.8]	0.0172414	0	0.0172414	1.19146	0.436	0.00936736	0.982759	0.00936736	0.00786207
K13614	polyketide synthase PksN	0.0172414	0	0.0172414	1.19146	0.436	0.00936736	0.982759	0.00936736	0.00786207
K15088	(4S)-limonene synthase [EC:4.2.3.16]	0.0172414	0	0.0172414	1.19146	0.436	0.00936736	0.982759	0.00936736	0.00786207
K19253	Influenza C virus hemagglutinin-esterase-fusion glycoprotein [EC:3.1.1.53]	0.0172414	0	0.0172414	1.19146	0.436	0.00936736	0.982759	0.00936736	0.00786207
K21895	tabersonine 16-O-methyltransferase [EC:2.1.1.94]	0.0172414	0	0.0172414	1.19146	0.436	0.00936736	0.982759	0.00936736	0.00786207
K22479	N-acetyltransferase	0.0172414	0	0.0172414	1.19146	0.436	0.00936736	0.982759	0.00936736	0.00786207
K15947	aklavinone 7-alpha-L-rhodosaminyltransferase auxiliary protein	0.0172414	0	0.0172414	1.19146	0.437	0.00936736	0.982759	0.00936736	0.00786207
K25244	Lymphocryptovirus DNA primase [EC:2.7.7.-]	0.0172414	0	0.0172414	1.19146	0.437	0.00936736	0.982759	0.00936736	0.00786207
K05374	yersiniabactin synthetase, thioesterase component	0.0172414	0	0.0172414	1.19146	0.438	0.00936736	0.982759	0.00936736	0.00786207
K06989	aspartate dehydrogenase [EC:1.4.1.21]	0.0172414	0	0.0172414	1.19146	0.438	0.00936736	0.982759	0.00936736	0.00786207
K13714	bifunctional autolysin [EC:3.5.1.28 3.2.1.96]	0.0172414	0	0.0172414	1.19146	0.438	0.00936736	0.982759	0.00936736	0.00786207
K15237	2,5-dichloro-2,5-cyclohexadiene-1,4-diol dehydrogenase 1 [EC:1.3.1.-]	0.0172414	0	0.0172414	1.19146	0.438	0.00936736	0.982759	0.00936736	0.00786207
K16413	stigmatellin polyketide synthase StiJ	0.0172414	0	0.0172414	1.19146	0.438	0.00936736	0.982759	0.00936736	0.00786207
K25306	HIV capsid protein	0.0172414	0	0.0172414	1.19146	0.438	0.00936736	0.982759	0.00936736	0.00786207
K03113	translation initiation factor 1	0.0172414	0	0.0172414	1.19146	0.439	0.00936736	0.982759	0.00936736	0.00786207
K04073	acetaldehyde dehydrogenase [EC:1.2.1.10]	0.0172414	0	0.0172414	1.19146	0.439	0.00936736	0.982759	0.00936736	0.00786207
K07692	two-component system, NarL family, response regulator DegU	0.0172414	0	0.0172414	1.19146	0.439	0.00936736	0.982759	0.00936736	0.00786207
K11940	heat shock protein HspQ	0.0172414	0	0.0172414	1.19146	0.439	0.00936736	0.982759	0.00936736	0.00786207
K13501	anthranilate synthase / indole-3-glycerol phosphate synthase / phosphoribosylanthranilate isomerase [EC:4.1.3.27 4.1.1.48 5.3.1.24]	0.0172414	0	0.0172414	1.19146	0.439	0.00936736	0.982759	0.00936736	0.00786207
K21518	Orthopoxvirus serine/threonine-protein kinase 2 [EC:2.7.11.1]	0.0172414	0	0.0172414	1.19146	0.439	0.00936736	0.982759	0.00936736	0.00786207
K00010	myo-inositol 2-dehydrogenase / D-chiro-inositol 1-dehydrogenase [EC:1.1.1.18 1.1.1.369]	0.0172414	0	0.0172414	1.19146	0.44	0.00936736	0.982759	0.00936736	0.00786207
K14606	lycopene cyclase CruP [EC:5.5.1.19]	0.0172414	0	0.0172414	1.19146	0.44	0.00936736	0.982759	0.00936736	0.00786207
K17204	erythritol transport system ATP-binding protein	0.0172414	0	0.0172414	1.19146	0.44	0.00936736	0.982759	0.00936736	0.00786207
K21780	L-proline---[L-prolyl-carrier protein] ligase [EC:6.2.1.53]	0.0172414	0	0.0172414	1.19146	0.44	0.00936736	0.982759	0.00936736	0.00786207
K10133	tumor protein p53-inducible protein 3 [EC:1.-.-.-]	0.0172414	0	0.0172414	1.19146	0.441	0.00936736	0.982759	0.00936736	0.00786207
K11931	poly-beta-1,6-N-acetyl-D-glucosamine N-deacetylase [EC:3.5.1.-]	0.0172414	0	0.0172414	1.19146	0.441	0.00936736	0.982759	0.00936736	0.00786207
K13658	beta-1,4-mannosyltransferase [EC:2.4.1.251]	0.0172414	0	0.0172414	1.19146	0.441	0.00936736	0.982759	0.00936736	0.00786207
K02028	polar amino acid transport system ATP-binding protein [EC:7.4.2.1]	0.0172414	0	0.0172414	1.19146	0.442	0.00936736	0.982759	0.00936736	0.00786207
K06013	STE24 endopeptidase [EC:3.4.24.84]	0.0172414	0	0.0172414	1.19146	0.442	0.00936736	0.982759	0.00936736	0.00786207
K09681	LysR family transcriptional regulator, transcription activator of glutamate synthase operon	0.0172414	0	0.0172414	1.19146	0.442	0.00936736	0.982759	0.00936736	0.00786207
K09691	lipopolysaccharide transport system ATP-binding protein	0.0172414	0	0.0172414	1.19146	0.442	0.00936736	0.982759	0.00936736	0.00786207
K20580	phosphoribosyltransferase [EC:2.4.2.-]	0.0172414	0	0.0172414	1.19146	0.442	0.00936736	0.982759	0.00936736	0.00786207
K07696	two-component system, NarL family, response regulator NreC	0.0172414	0	0.0172414	1.19146	0.443	0.00936736	0.982759	0.00936736	0.00786207
K19115	CRISPR-associated protein Csh2	0.0172414	0	0.0172414	1.19146	0.443	0.00936736	0.982759	0.00936736	0.00786207
K02419	flagellar biosynthesis protein FliP	0.0172414	0	0.0172414	1.19146	0.444	0.00936736	0.982759	0.00936736	0.00786207
K03417	methylisocitrate lyase [EC:4.1.3.30]	0.0172414	0	0.0172414	1.19146	0.444	0.00936736	0.982759	0.00936736	0.00786207
K13778	geranyl-CoA carboxylase beta subunit [EC:6.4.1.5]	0.0172414	0	0.0172414	1.19146	0.444	0.00936736	0.982759	0.00936736	0.00786207
K14039	taxadiene 5alpha-hydroxylase [EC:1.14.14.176]	0.0172414	0	0.0172414	1.19146	0.444	0.00936736	0.982759	0.00936736	0.00786207
K16257	mxaC protein	0.0172414	0	0.0172414	1.19146	0.444	0.00936736	0.982759	0.00936736	0.00786207
K17472	Rrf2 family transcriptional regulator, cysteine metabolism repressor	0.0172414	0	0.0172414	1.19146	0.444	0.00936736	0.982759	0.00936736	0.00786207
K21344	D-glycero-beta-D-manno-heptose-7-phosphate kinase [EC:2.7.1.167]	0.0172414	0	0.0172414	1.19146	0.444	0.00936736	0.982759	0.00936736	0.00786207
K01180	endo-1,3(4)-beta-glucanase [EC:3.2.1.6]	0.0172414	0	0.0172414	1.19146	0.445	0.00936736	0.982759	0.00936736	0.00786207
K07092	uncharacterized protein	0.0172414	0	0.0172414	1.19146	0.445	0.00936736	0.982759	0.00936736	0.00786207
K10188	lactose/L-arabinose transport system substrate-binding protein	0.0172414	0	0.0172414	1.19146	0.445	0.00936736	0.982759	0.00936736	0.00786207
K20597	JI-20B transaminase / epimerase [EC:2.6.1.-]	0.0172414	0	0.0172414	1.19146	0.445	0.00936736	0.982759	0.00936736	0.00786207
K24390	mycinamicin IV hydroxylase/epoxidase [EC:1.14.-.-]	0.0172414	0	0.0172414	1.19146	0.445	0.00936736	0.982759	0.00936736	0.00786207
K24485	fibronectin type III domain-containing protein 3	0.0172414	0	0.0172414	1.19146	0.445	0.00936736	0.982759	0.00936736	0.00786207
K06975	uncharacterized protein	0.0172414	0	0.0172414	1.19146	0.446	0.00936736	0.982759	0.00936736	0.00786207
K08195	MFS transporter, AAHS family, 4-hydroxybenzoate transporter	0.0172414	0	0.0172414	1.19146	0.446	0.00936736	0.982759	0.00936736	0.00786207
K18306	membrane fusion protein, multidrug efflux system	0.0172414	0	0.0172414	1.19146	0.446	0.00936736	0.982759	0.00936736	0.00786207
K20572	aminotransferase [EC:2.6.1.-]	0.0172414	0	0.0172414	1.19146	0.446	0.00936736	0.982759	0.00936736	0.00786207
K21711	LysR family transcriptional regulator, putative pyruvate carboxylase regulator	0.0172414	0	0.0172414	1.19146	0.446	0.00936736	0.982759	0.00936736	0.00786207
K21729	(R)-dichlorprop dioxygenase (2-oxoglutarate) [EC:1.14.11.44]	0.0172414	0	0.0172414	1.19146	0.446	0.00936736	0.982759	0.00936736	0.00786207
K21743	MerR family transcriptional regulator, multidrug-efflux activator	0.0172414	0	0.0172414	1.19146	0.446	0.00936736	0.982759	0.00936736	0.00786207
K22169	F420H2 dehydrogenase subunit N [EC:1.5.98.3]	0.0172414	0	0.0172414	1.19146	0.446	0.00936736	0.982759	0.00936736	0.00786207
K25677	pectin-derived oligosaccharide transport system permease protein	0.0172414	0	0.0172414	1.19146	0.446	0.00936736	0.982759	0.00936736	0.00786207
K05557	MFS transporter, DHA2 family, integral membrane protein	0.0172414	0	0.0172414	1.19146	0.447	0.00936736	0.982759	0.00936736	0.00786207
K13664	acyltransferase [EC:2.3.1.-]	0.0172414	0	0.0172414	1.19146	0.447	0.00936736	0.982759	0.00936736	0.00786207
K14194	serine-aspartate repeat-containing protein C/D/E	0.0172414	0	0.0172414	1.19146	0.447	0.00936736	0.982759	0.00936736	0.00786207
K15474	enhanced entry protein EnhC	0.0172414	0	0.0172414	1.19146	0.447	0.00936736	0.982759	0.00936736	0.00786207
K15676	rhizoxin biosynthesis, polyketide synthase RhiC	0.0172414	0	0.0172414	1.19146	0.447	0.00936736	0.982759	0.00936736	0.00786207
K06580	ammonium transporter Rh	0.0172414	0	0.0172414	1.19146	0.448	0.00936736	0.982759	0.00936736	0.00786207
K08097	phosphosulfolactate synthase [EC:4.4.1.19]	0.0172414	0	0.0172414	1.19146	0.448	0.00936736	0.982759	0.00936736	0.00786207
K11355	two-component system, chemotaxis family, response regulator Rcp1	0.0172414	0	0.0172414	1.19146	0.448	0.00936736	0.982759	0.00936736	0.00786207
K13608	senecionine N-oxygenase [EC:1.14.13.101]	0.0172414	0	0.0172414	1.19146	0.448	0.00936736	0.982759	0.00936736	0.00786207
K17059	trans-anol O-methyltransferase [EC:2.1.1.279]	0.0172414	0	0.0172414	1.19146	0.448	0.00936736	0.982759	0.00936736	0.00786207
K23536	general nucleoside transport system permease protein	0.0172414	0	0.0172414	1.19146	0.448	0.00936736	0.982759	0.00936736	0.00786207
K25190	membrane fusion protein PltH	0.0172414	0	0.0172414	1.19146	0.448	0.00936736	0.982759	0.00936736	0.00786207
K00529	3-phenylpropionate/trans-cinnamate dioxygenase ferredoxin reductase component [EC:1.18.1.3]	0.0172414	0	0.0172414	1.19146	0.449	0.00936736	0.982759	0.00936736	0.00786207
K02079	N-acetylgalactosamine-6-phosphate deacetylase [EC:3.5.1.25]	0.0172414	0	0.0172414	1.19146	0.449	0.00936736	0.982759	0.00936736	0.00786207
K03809	NAD(P)H dehydrogenase (quinone) [EC:1.6.5.2]	0.0172414	0	0.0172414	1.19146	0.449	0.00936736	0.982759	0.00936736	0.00786207
K06721	C-type lectin domain family 10 member A	0.0172414	0	0.0172414	1.19146	0.449	0.00936736	0.982759	0.00936736	0.00786207
K09142	methyltransferase [EC:2.1.1.-]	0.0172414	0	0.0172414	1.19146	0.449	0.00936736	0.982759	0.00936736	0.00786207
K12696	tabersonine 16-hydroxylase [EC:1.14.14.103]	0.0172414	0	0.0172414	1.19146	0.449	0.00936736	0.982759	0.00936736	0.00786207
K12709	8-demethylnovobiocic acid synthase [EC:6.3.1.15]	0.0172414	0	0.0172414	1.19146	0.449	0.00936736	0.982759	0.00936736	0.00786207
K13582	localization factor PodJL	0.0172414	0	0.0172414	1.19146	0.449	0.00936736	0.982759	0.00936736	0.00786207
K16378	pipecolate-incorporating enzyme	0.0172414	0	0.0172414	1.19146	0.449	0.00936736	0.982759	0.00936736	0.00786207
K19167	protein AbiQ	0.0172414	0	0.0172414	1.19146	0.449	0.00936736	0.982759	0.00936736	0.00786207
K19441	Simplexvirus transcriptional regulator ICP22	0.0172414	0	0.0172414	1.19146	0.449	0.00936736	0.982759	0.00936736	0.00786207
K19463	EBV apoptosis regulator BHRF1	0.0172414	0	0.0172414	1.19146	0.449	0.00936736	0.982759	0.00936736	0.00786207
K24566	8,8a-deoxyoleandolide synthase 3	0.0172414	0	0.0172414	1.19146	0.449	0.00936736	0.982759	0.00936736	0.00786207
K25128	Rubivirus spike glycoprotein E1	0.0172414	0	0.0172414	1.19146	0.449	0.00936736	0.982759	0.00936736	0.00786207
K01035	acetate CoA/acetoacetate CoA-transferase beta subunit [EC:2.8.3.8 2.8.3.9]	0.0172414	0	0.0172414	1.19146	0.45	0.00936736	0.982759	0.00936736	0.00786207
K07169	FHA domain-containing protein	0.0172414	0	0.0172414	1.19146	0.45	0.00936736	0.982759	0.00936736	0.00786207
K19435	Simplexvirus envelope glycoprotein L	0.0172414	0	0.0172414	1.19146	0.45	0.00936736	0.982759	0.00936736	0.00786207
K23189	O26/O145-antigen biosynthesis N-acetyl-L-fucosamine transferase	0.0172414	0	0.0172414	1.19146	0.45	0.00936736	0.982759	0.00936736	0.00786207
K18827	O-antigen chain-terminating bifunctional methyltransferase/kinase [EC:2.1.1.- 2.1.1.294 2.7.1.181]	0.0172414	0	0.0172414	1.19146	0.451	0.00936736	0.982759	0.00936736	0.00786207
K19259	HTLV envelope glycoprotein gp62	0.0172414	0	0.0172414	1.19146	0.451	0.00936736	0.982759	0.00936736	0.00786207
K23886	CDGSH iron-sulfur domain-containing protein 3	0.0172414	0	0.0172414	1.19146	0.451	0.00936736	0.982759	0.00936736	0.00786207
K01919	glutamate--cysteine ligase [EC:6.3.2.2]	0.0172414	0	0.0172414	1.19146	0.452	0.00936736	0.982759	0.00936736	0.00786207
K03649	double-stranded uracil-DNA glycosylase [EC:3.2.2.28]	0.0172414	0	0.0172414	1.19146	0.452	0.00936736	0.982759	0.00936736	0.00786207
K05906	prenylcysteine oxidase / farnesylcysteine lyase [EC:1.8.3.5 1.8.3.6]	0.0172414	0	0.0172414	1.19146	0.452	0.00936736	0.982759	0.00936736	0.00786207
K09844	carotenoid 1,2-hydratase [EC:4.2.1.131]	0.0172414	0	0.0172414	1.19146	0.452	0.00936736	0.982759	0.00936736	0.00786207
K19248	Polyomaviridae major capsid protein VP1	0.0172414	0	0.0172414	1.19146	0.452	0.00936736	0.982759	0.00936736	0.00786207
K21982	beta-cubebene synthase [EC:4.2.3.128]	0.0172414	0	0.0172414	1.19146	0.452	0.00936736	0.982759	0.00936736	0.00786207
K22650	luxR family transcriptional regulator, regulator of transport and utilization of aryl beta-glucosides	0.0172414	0	0.0172414	1.19146	0.452	0.00936736	0.982759	0.00936736	0.00786207
K02082	D-galactosamine 6-phosphate deaminase/isomerase [EC:3.5.99.-]	0.0172414	0	0.0172414	1.19146	0.453	0.00936736	0.982759	0.00936736	0.00786207
K05913	2,4'-dihydroxyacetophenone dioxygenase [EC:1.13.11.41]	0.0172414	0	0.0172414	1.19146	0.453	0.00936736	0.982759	0.00936736	0.00786207
K12237	nonribosomal peptide synthetase VibF	0.0172414	0	0.0172414	1.19146	0.453	0.00936736	0.982759	0.00936736	0.00786207
K12437	polyketide synthase 13	0.0172414	0	0.0172414	1.19146	0.453	0.00936736	0.982759	0.00936736	0.00786207
K19616	two-component system, sensor histidine kinase and response regulator FitF [EC:2.7.13.3]	0.0172414	0	0.0172414	1.19146	0.453	0.00936736	0.982759	0.00936736	0.00786207
K22035	alpha/beta-santalene synthase [EC:4.2.3.82 4.2.3.83]	0.0172414	0	0.0172414	1.19146	0.453	0.00936736	0.982759	0.00936736	0.00786207
K22167	F420H2 dehydrogenase subunit L [EC:1.5.98.3]	0.0172414	0	0.0172414	1.19146	0.453	0.00936736	0.982759	0.00936736	0.00786207
K25251	Roseolovirus DNA replication helicase [EC:5.6.2.-]	0.0172414	0	0.0172414	1.19146	0.453	0.00936736	0.982759	0.00936736	0.00786207
K05921	5-oxopent-3-ene-1,2,5-tricarboxylate decarboxylase / 2-hydroxyhepta-2,4-diene-1,7-dioate isomerase [EC:4.1.1.68 5.3.3.-]	0.0172414	0	0.0172414	1.19146	0.454	0.00936736	0.982759	0.00936736	0.00786207
K05937	uncharacterized protein	0.0172414	0	0.0172414	1.19146	0.454	0.00936736	0.982759	0.00936736	0.00786207
K07455	recombination protein RecT	0.0172414	0	0.0172414	1.19146	0.454	0.00936736	0.982759	0.00936736	0.00786207
K08156	MFS transporter, DHA1 family, arabinose polymer utilization protein	0.0172414	0	0.0172414	1.19146	0.454	0.00936736	0.982759	0.00936736	0.00786207
K12697	deacetoxyvindoline 4-hydroxylase [EC:1.14.11.20]	0.0172414	0	0.0172414	1.19146	0.454	0.00936736	0.982759	0.00936736	0.00786207
K17999	iron-hydrogenase subunit gamma [EC:1.12.1.4]	0.0172414	0	0.0172414	1.19146	0.454	0.00936736	0.982759	0.00936736	0.00786207
K21983	alpha-isocomene synthase [EC:4.2.3.136]	0.0172414	0	0.0172414	1.19146	0.454	0.00936736	0.982759	0.00936736	0.00786207
K24106	SARS coronavirus nucleocapsid protein	0.0172414	0	0.0172414	1.19146	0.454	0.00936736	0.982759	0.00936736	0.00786207
K01640	hydroxymethylglutaryl-CoA lyase [EC:4.1.3.4]	0.0172414	0	0.0172414	1.19146	0.455	0.00936736	0.982759	0.00936736	0.00786207
K04076	ATP-dependent Lon protease [EC:3.4.21.53]	0.0172414	0	0.0172414	1.19146	0.455	0.00936736	0.982759	0.00936736	0.00786207
K05583	NAD(P)H-quinone oxidoreductase subunit L [EC:7.1.1.2]	0.0172414	0	0.0172414	1.19146	0.455	0.00936736	0.982759	0.00936736	0.00786207
K11784	cyclic dehypoxanthinyl futalosine synthase [EC:1.21.98.1]	0.0172414	0	0.0172414	1.19146	0.455	0.00936736	0.982759	0.00936736	0.00786207
K12994	O-antigen biosynthesis alpha-1,3-mannosyltransferase [EC:2.4.1.349 2.4.1.-]	0.0172414	0	0.0172414	1.19146	0.455	0.00936736	0.982759	0.00936736	0.00786207
K16873	5-(hydroxymethyl)furfural/furfural oxidase [EC:1.1.3.47 1.1.3.-]	0.0172414	0	0.0172414	1.19146	0.455	0.00936736	0.982759	0.00936736	0.00786207
K17624	endo-alpha-N-acetylgalactosaminidase [EC:3.2.1.97]	0.0172414	0	0.0172414	1.19146	0.455	0.00936736	0.982759	0.00936736	0.00786207
K22973	EBV secreted protein BARF1	0.0172414	0	0.0172414	1.19146	0.455	0.00936736	0.982759	0.00936736	0.00786207
K24591	Thogotovirus envelope glycoprotein	0.0172414	0	0.0172414	1.19146	0.455	0.00936736	0.982759	0.00936736	0.00786207
K24693	pre-mycofactocin synthase [EC:1.4.3.26]	0.0172414	0	0.0172414	1.19146	0.455	0.00936736	0.982759	0.00936736	0.00786207
K00202	formylmethanofuran dehydrogenase subunit C [EC:1.2.7.12]	0.0172414	0	0.0172414	1.19146	0.456	0.00936736	0.982759	0.00936736	0.00786207
K04080	molecular chaperone IbpA	0.0172414	0	0.0172414	1.19146	0.456	0.00936736	0.982759	0.00936736	0.00786207
K06118	UDP-sulfoquinovose synthase [EC:3.13.1.1]	0.0172414	0	0.0172414	1.19146	0.457	0.00936736	0.982759	0.00936736	0.00786207
K11163	dehydrogenase/reductase SDR family member 1 [EC:1.1.-.-]	0.0172414	0	0.0172414	1.19146	0.457	0.00936736	0.982759	0.00936736	0.00786207
K12447	UDP-sugar pyrophosphorylase [EC:2.7.7.64]	0.0172414	0	0.0172414	1.19146	0.457	0.00936736	0.982759	0.00936736	0.00786207
K12542	membrane fusion protein, adhesin transport system	0.0172414	0	0.0172414	1.19146	0.457	0.00936736	0.982759	0.00936736	0.00786207
K13058	mannosylfructose-phosphate synthase [EC:2.4.1.246]	0.0172414	0	0.0172414	1.19146	0.457	0.00936736	0.982759	0.00936736	0.00786207
K21208	noroxomaritidine synthase [EC:1.14.19.50 1.14.19.-]	0.0172414	0	0.0172414	1.19146	0.457	0.00936736	0.982759	0.00936736	0.00786207
K21512	terminase, large subunit [EC:3.1.21.4]	0.0172414	0	0.0172414	1.19146	0.457	0.00936736	0.982759	0.00936736	0.00786207
K25346	Orthobunyavirus nucleoprotein	0.0172414	0	0.0172414	1.19146	0.457	0.00936736	0.982759	0.00936736	0.00786207
K14672	putative polyketide hydroxylase	0.0172414	0	0.0172414	1.19146	0.458	0.00936736	0.982759	0.00936736	0.00786207
K16650	galactofuranosylgalactofuranosylrhamnosyl-N-acetylglucosaminyl-diphospho-decaprenol beta-1,5/1,6-galactofuranosyltransferase [EC:2.4.1.288]	0.0172414	0	0.0172414	1.19146	0.458	0.00936736	0.982759	0.00936736	0.00786207
K17753	isocitrate--homoisocitrate dehydrogenase [EC:1.1.1.286]	0.0172414	0	0.0172414	1.19146	0.458	0.00936736	0.982759	0.00936736	0.00786207
K18284	adenosylhomocysteine/aminodeoxyfutalosine nucleosidase [EC:3.2.2.9 3.2.2.30]	0.0172414	0	0.0172414	1.19146	0.458	0.00936736	0.982759	0.00936736	0.00786207
K22007	RNA polymerase sigma factor	0.0172414	0	0.0172414	1.19146	0.458	0.00936736	0.982759	0.00936736	0.00786207
K22393	flavin reductase (NADH) subunit 1 [EC:1.5.1.36]	0.0172414	0	0.0172414	1.19146	0.458	0.00936736	0.982759	0.00936736	0.00786207
K23983	amicoumacin kinase [EC:2.7.1.230]	0.0172414	0	0.0172414	1.19146	0.458	0.00936736	0.982759	0.00936736	0.00786207
K01729	poly(beta-D-mannuronate) lyase [EC:4.2.2.3]	0.0172414	0	0.0172414	1.19146	0.459	0.00936736	0.982759	0.00936736	0.00786207
K08280	lipopolysaccharide O-acetyltransferase [EC:2.3.1.-]	0.0172414	0	0.0172414	1.19146	0.459	0.00936736	0.982759	0.00936736	0.00786207
K19140	CRISPR-associated protein Csm5	0.0172414	0	0.0172414	1.19146	0.459	0.00936736	0.982759	0.00936736	0.00786207
K00096	glycerol-1-phosphate dehydrogenase [NAD(P)+] [EC:1.1.1.261]	0.0172414	0	0.0172414	1.19146	0.46	0.00936736	0.982759	0.00936736	0.00786207
K01308	g-D-glutamyl-meso-diaminopimelate peptidase [EC:3.4.19.11]	0.0172414	0	0.0172414	1.19146	0.46	0.00936736	0.982759	0.00936736	0.00786207
K07689	two-component system, NarL family, invasion response regulator UvrY	0.0172414	0	0.0172414	1.19146	0.46	0.00936736	0.982759	0.00936736	0.00786207
K15826	sesquiterpenoid omega-hydroxylase	0.0172414	0	0.0172414	1.19146	0.46	0.00936736	0.982759	0.00936736	0.00786207
K21046	HCMV chemokine vCXCL1	0.0172414	0	0.0172414	1.19146	0.46	0.00936736	0.982759	0.00936736	0.00786207
K22801	aurachin B monooxygenase [EC:1.14.13.-]	0.0172414	0	0.0172414	1.19146	0.46	0.00936736	0.982759	0.00936736	0.00786207
K24600	Orthopoxvirus virion membrane protein A21	0.0172414	0	0.0172414	1.19146	0.46	0.00936736	0.982759	0.00936736	0.00786207
K00892	inosine kinase [EC:2.7.1.73]	0.0172414	0	0.0172414	1.19146	0.461	0.00936736	0.982759	0.00936736	0.00786207
K01302	carboxypeptidase Q [EC:3.4.17.-]	0.0172414	0	0.0172414	1.19146	0.461	0.00936736	0.982759	0.00936736	0.00786207
K01583	arginine decarboxylase [EC:4.1.1.19]	0.0172414	0	0.0172414	1.19146	0.461	0.00936736	0.982759	0.00936736	0.00786207
K06530	CD109 antigen	0.0172414	0	0.0172414	1.19146	0.461	0.00936736	0.982759	0.00936736	0.00786207
K15913	UDP-N-acetylbacillosamine N-acetyltransferase [EC:2.3.1.203]	0.0172414	0	0.0172414	1.19146	0.461	0.00936736	0.982759	0.00936736	0.00786207
K16428	nonribosomal peptide synthetase CepA	0.0172414	0	0.0172414	1.19146	0.461	0.00936736	0.982759	0.00936736	0.00786207
K18983	D-galactarolactone cycloisomerase [EC:5.5.1.27]	0.0172414	0	0.0172414	1.19146	0.461	0.00936736	0.982759	0.00936736	0.00786207
K20206	bromide peroxidase [EC:1.11.1.18]	0.0172414	0	0.0172414	1.19146	0.461	0.00936736	0.982759	0.00936736	0.00786207
K21371	crocetin glucosyltransferase [EC:2.4.1.271]	0.0172414	0	0.0172414	1.19146	0.461	0.00936736	0.982759	0.00936736	0.00786207
K24958	Varicella-zoster virus envelope glycoprotein E	0.0172414	0	0.0172414	1.19146	0.461	0.00936736	0.982759	0.00936736	0.00786207
K21984	(+)-epi-alpha-bisabolol synthase [EC:4.2.3.138]	0.0172414	0	0.0172414	1.19146	0.462	0.00936736	0.982759	0.00936736	0.00786207
K05790	lipopolysaccharide biosynthesis protein WzzE	0.0172414	0	0.0172414	1.19146	0.463	0.00936736	0.982759	0.00936736	0.00786207
K14260	alanine-synthesizing transaminase [EC:2.6.1.66 2.6.1.2]	0.0172414	0	0.0172414	1.19146	0.463	0.00936736	0.982759	0.00936736	0.00786207
K20595	gentamicin-X2/G418 6'-oxidase	0.0172414	0	0.0172414	1.19146	0.463	0.00936736	0.982759	0.00936736	0.00786207
K02066	phospholipid/cholesterol/gamma-HCH transport system permease protein	0.0172414	0	0.0172414	1.19146	0.464	0.00936736	0.982759	0.00936736	0.00786207
K14941	2-phospho-L-lactate/phosphoenolpyruvate guanylyltransferase [EC:2.7.7.68 2.7.7.105]	0.0172414	0	0.0172414	1.19146	0.464	0.00936736	0.982759	0.00936736	0.00786207
K20146	nitrilotriacetate monooxygenase reductase component [EC:1.5.1.42]	0.0172414	0	0.0172414	1.19146	0.464	0.00936736	0.982759	0.00936736	0.00786207
K20218	4-hydroxyisophthalate hydroxylase	0.0172414	0	0.0172414	1.19146	0.464	0.00936736	0.982759	0.00936736	0.00786207
K21184	two-component FAD-dependent monooxygenase [EC:1.14.14.15 1.14.14.-]	0.0172414	0	0.0172414	1.19146	0.464	0.00936736	0.982759	0.00936736	0.00786207
K01419	ATP-dependent HslUV protease, peptidase subunit HslV [EC:3.4.25.2]	0.0172414	0	0.0172414	1.19146	0.465	0.00936736	0.982759	0.00936736	0.00786207
K03675	glutaredoxin 2	0.0172414	0	0.0172414	1.19146	0.465	0.00936736	0.982759	0.00936736	0.00786207
K09130	uncharacterized protein	0.0172414	0	0.0172414	1.19146	0.465	0.00936736	0.982759	0.00936736	0.00786207
K17745	sepiapterin reductase [EC:1.1.1.325]	0.0172414	0	0.0172414	1.19146	0.465	0.00936736	0.982759	0.00936736	0.00786207
K25276	Poxviridae DNA-directed RNA polymerase 35 kDa subunit [EC:2.7.7.6]	0.0172414	0	0.0172414	1.19146	0.465	0.00936736	0.982759	0.00936736	0.00786207
K03943	NADH dehydrogenase (ubiquinone) flavoprotein 2 [EC:7.1.1.2]	0.0172414	0	0.0172414	1.19146	0.466	0.00936736	0.982759	0.00936736	0.00786207
K04739	cAMP-dependent protein kinase regulator	0.0172414	0	0.0172414	1.19146	0.466	0.00936736	0.982759	0.00936736	0.00786207
K06322	spore maturation protein CgeD	0.0172414	0	0.0172414	1.19146	0.466	0.00936736	0.982759	0.00936736	0.00786207
K20817	N-acyl-D-aspartate deacylase [EC:3.5.1.83]	0.0172414	0	0.0172414	1.19146	0.466	0.00936736	0.982759	0.00936736	0.00786207
K19134	CRISPR-associated protein Csx10	0.0172414	0	0.0172414	1.19146	0.467	0.00936736	0.982759	0.00936736	0.00786207
K19442	Simplexvirus major DNA-binding protein	0.0172414	0	0.0172414	1.19146	0.467	0.00936736	0.982759	0.00936736	0.00786207
K21217	sodium-type polar flagellar protein MotX	0.0172414	0	0.0172414	1.19146	0.467	0.00936736	0.982759	0.00936736	0.00786207
K25180	drug efflux transport system permease protein	0.0172414	0	0.0172414	1.19146	0.467	0.00936736	0.982759	0.00936736	0.00786207
K04342	streptomycin-6-phosphatase [EC:3.1.3.39]	0.0172414	0	0.0172414	1.19146	0.468	0.00936736	0.982759	0.00936736	0.00786207
K20842	T4 deoxyribonuclease IV [EC:3.1.21.9]	0.0172414	0	0.0172414	1.19146	0.468	0.00936736	0.982759	0.00936736	0.00786207
K22396	xylonate dehydratase [EC:4.2.1.82]	0.0172414	0	0.0172414	1.19146	0.468	0.00936736	0.982759	0.00936736	0.00786207
K24561	protomycinolide IV synthase 4	0.0172414	0	0.0172414	1.19146	0.468	0.00936736	0.982759	0.00936736	0.00786207
K21590	2-acylphloroglucinol 4-prenyltransferase [EC:2.5.1.136]	0.0172414	0	0.0172414	1.19146	0.469	0.00936736	0.982759	0.00936736	0.00786207
K25267	Orthopoxvirus primase D5	0.0172414	0	0.0172414	1.19146	0.469	0.00936736	0.982759	0.00936736	0.00786207
K01737	6-pyruvoyltetrahydropterin/6-carboxytetrahydropterin synthase [EC:4.2.3.12 4.1.2.50]	0.0172414	0	0.0172414	1.19146	0.47	0.00936736	0.982759	0.00936736	0.00786207
K03336	3D-(3,5/4)-trihydroxycyclohexane-1,2-dione acylhydrolase (decyclizing) [EC:3.7.1.22]	0.0172414	0	0.0172414	1.19146	0.47	0.00936736	0.982759	0.00936736	0.00786207
K03393	phenylalanine 3-monooxygenase [EC:1.14.16.7]	0.0172414	0	0.0172414	1.19146	0.47	0.00936736	0.982759	0.00936736	0.00786207
K07537	cyclohexa-1,5-dienecarbonyl-CoA hydratase [EC:4.2.1.100]	0.0172414	0	0.0172414	1.19146	0.47	0.00936736	0.982759	0.00936736	0.00786207
K18814	putative inorganic carbon (hco3(-)) transporter	0.0172414	0	0.0172414	1.19146	0.47	0.00936736	0.982759	0.00936736	0.00786207
K24160	sodium/hydrogen antiporter	0.0172414	0	0.0172414	1.19146	0.47	0.00936736	0.982759	0.00936736	0.00786207
K25293	Enterovirus protease 2A [EC:3.4.22.29]	0.0172414	0	0.0172414	1.19146	0.47	0.00936736	0.982759	0.00936736	0.00786207
K09992	uncharacterized protein	0.0172414	0	0.0172414	1.19146	0.471	0.00936736	0.982759	0.00936736	0.00786207
K21586	O55-antigen biosynthesis alpha-1,3-galactosyltransferase	0.0172414	0	0.0172414	1.19146	0.471	0.00936736	0.982759	0.00936736	0.00786207
K01658	anthranilate synthase component II [EC:4.1.3.27]	0.0172414	0	0.0172414	1.19146	0.472	0.00936736	0.982759	0.00936736	0.00786207
K04420	mitogen-activated protein kinase kinase kinase 2 [EC:2.7.11.25]	0.0172414	0	0.0172414	1.19146	0.472	0.00936736	0.982759	0.00936736	0.00786207
K06326	spore coat protein C	0.0172414	0	0.0172414	1.19146	0.472	0.00936736	0.982759	0.00936736	0.00786207
K07384	(-)-alpha/(-)-beta-pinene synthase [EC:4.2.3.119 4.2.3.120]	0.0172414	0	0.0172414	1.19146	0.472	0.00936736	0.982759	0.00936736	0.00786207
K16411	stigmatellin polyketide synthase StiG	0.0172414	0	0.0172414	1.19146	0.472	0.00936736	0.982759	0.00936736	0.00786207
K21368	O86-antigen biosynthesis alpha-1,3-galactosyltransferase [EC:2.4.1.309]	0.0172414	0	0.0172414	1.19146	0.472	0.00936736	0.982759	0.00936736	0.00786207
K22691	drimenol monooxygenase [EC:1.14.14.72]	0.0172414	0	0.0172414	1.19146	0.472	0.00936736	0.982759	0.00936736	0.00786207
K18396	dimethylallyldiphosphate transferase [EC:2.5.1.-]	0.0172414	0	0.0172414	1.19146	0.473	0.00936736	0.982759	0.00936736	0.00786207
K10126	two-component system, NtrC family, C4-dicarboxylate transport response regulator DctD	0.0172414	0	0.0172414	1.19146	0.474	0.00936736	0.982759	0.00936736	0.00786207
K13774	citronellol/citronellal dehydrogenase	0.0172414	0	0.0172414	1.19146	0.474	0.00936736	0.982759	0.00936736	0.00786207
K25650	teichoic acid beta-1,3-glucosyltransferase [EC:2.4.1.-]	0.0172414	0	0.0172414	1.19146	0.474	0.00936736	0.982759	0.00936736	0.00786207
K06441	ferredoxin hydrogenase gamma subunit [EC:1.12.7.2]	0.0172414	0	0.0172414	1.19146	0.475	0.00936736	0.982759	0.00936736	0.00786207
K20090	violacein synthase [EC:1.14.13.224]	0.0172414	0	0.0172414	1.19146	0.475	0.00936736	0.982759	0.00936736	0.00786207
K20748	russellysin [EC:3.4.24.58]	0.0172414	0	0.0172414	1.19146	0.475	0.00936736	0.982759	0.00936736	0.00786207
K03740	D-alanine transfer protein	0.0172414	0	0.0172414	1.19146	0.476	0.00936736	0.982759	0.00936736	0.00786207
K07716	two-component system, cell cycle sensor histidine kinase PleC [EC:2.7.13.3]	0.0172414	0	0.0172414	1.19146	0.478	0.00936736	0.982759	0.00936736	0.00786207
K12661	L-rhamnonate dehydratase [EC:4.2.1.90]	0.0172414	0	0.0172414	1.19146	0.478	0.00936736	0.982759	0.00936736	0.00786207
K15653	nonribosomal peptide synthetase MxcG	0.0172414	0	0.0172414	1.19146	0.479	0.00936736	0.982759	0.00936736	0.00786207
K15520	mycothiol synthase [EC:2.3.1.189]	0.0172414	0	0.0172414	1.19146	0.48	0.00936736	0.982759	0.00936736	0.00786207
K03830	putative acetyltransferase [EC:2.3.1.-]	0.0172414	0	0.0172414	1.19146	0.481	0.00936736	0.982759	0.00936736	0.00786207
K18128	D-glyceraldehyde dehydrogenase (NADP+) [EC:1.2.1.89]	0.0172414	0	0.0172414	1.19146	0.481	0.00936736	0.982759	0.00936736	0.00786207
K22996	hapalindole-type alkaloid chlorinase [EC:1.14.20.14]	0.0172414	0	0.0172414	1.19146	0.484	0.00936736	0.982759	0.00936736	0.00786207
K23677	MFS transporter, Spinster family, sphingosine-1-phosphate transporter	0.0172414	0	0.0172414	1.19146	0.484	0.00936736	0.982759	0.00936736	0.00786207
K22049	S-linalool synthase [EC:4.2.3.25]	0.0172414	0	0.0172414	1.19146	0.486	0.00936736	0.982759	0.00936736	0.00786207
K21500	deoxynucleoside-5'-monophosphate kinase [EC:2.7.4.13]	0.0172414	0	0.0172414	1.19146	0.487	0.00936736	0.982759	0.00936736	0.00786207
K13317	NDP-4-keto-2,6-dideoxyhexose 3-C-methyltransferase [EC:2.1.1.-]	0.0172414	0	0.0172414	1.19146	0.491	0.00936736	0.982759	0.00936736	0.00786207
K15768	p-toluenesulfonate methyl-monooxygenase oxygenase component TsaM [EC:1.14.13.-]	0.0172414	0	0.0172414	1.19146	0.492	0.00936736	0.982759	0.00936736	0.00786207
K18235	virginiamycin B lyase [EC:4.2.99.-]	0.0517241	0	0.0517241	1.19146	0.441	0.0843063	8.84483	0.0843063	0.0707586
K11173	hydroxyacid-oxoacid transhydrogenase [EC:1.1.99.24]	0.0517241	0	0.0517241	1.19146	0.462	0.0843063	8.84483	0.0843063	0.0707586
K11750	esterase FrsA [EC:3.1.-.-]	0.0517241	0	0.0517241	1.19146	0.476	0.0843063	8.84483	0.0843063	0.0707586
K01677	fumarate hydratase subunit alpha [EC:4.2.1.2]	0.0172414	0	0.0172414	1.19146	0.465	0.00936736	0.982759	0.00936736	0.00786207
K02197	cytochrome c-type biogenesis protein CcmE	0.0172414	0	0.0172414	1.19146	0.468	0.00936736	0.982759	0.00936736	0.00786207
K02198	cytochrome c-type biogenesis protein CcmF	0.0172414	0	0.0172414	1.19146	0.472	0.00936736	0.982759	0.00936736	0.00786207
K22578	sesamin methylene transferase [EC:2.1.5.1]	0.189655	0.115942	0.0737132	1.18996	0.429	0.171223	17.9863	0.171223	0.14389
K22292	N-acetyl-D-muramate 6-phosphate phosphatase [EC:3.1.3.105]	0.775862	0.608696	0.167166	1.18971	0.452	0.880585	92.521	0.880585	0.740168
K24819	ATP-binding cassette, subfamily B, beta-glucan exporter [EC:7.5.2.3]	0.362069	0.15942	0.202649	1.18381	0.43	1.29408	136.643	1.29408	1.09314
K00800	3-phosphoshikimate 1-carboxyvinyltransferase [EC:2.5.1.19]	0.517241	0.42029	0.0969515	1.18311	0.437	0.296198	31.2944	0.296198	0.250355
K02133	F-type H+-transporting ATPase subunit beta [EC:7.1.2.2]	0.396552	0.304348	0.0922039	1.17549	0.46	0.2679	28.488	0.2679	0.227904
K09762	cell division protein WhiA	0.396552	0.304348	0.0922039	1.17549	0.467	0.2679	28.488	0.2679	0.227904
K01545	potassium-transporting ATPase KdpF subunit	0.103448	0.0434783	0.05997	1.15653	0.428	0.113329	12.2489	0.113329	0.097991
K13894	microcin C transport system permease protein	0.103448	0.0434783	0.05997	1.15653	0.446	0.113329	12.2489	0.113329	0.097991
K25155	viologen exporter family transport system permease protein	0.775862	0.362319	0.413543	1.13021	0.477	5.38909	596.028	5.38909	4.76823
K03590	cell division protein FtsA	0.431034	0.333333	0.0977012	1.12045	0.48	0.300796	33.5575	0.300796	0.26846
K12903	(S)-2-hydroxypropylphosphonic acid epoxidase [EC:1.11.1.23]	0.62069	0.463768	0.156922	1.11726	0.472	0.775958	86.8146	0.775958	0.694517
K03825	L-phenylalanine/L-methionine N-acetyltransferase [EC:2.3.1.53 2.3.1.-]	0.172414	0.0869565	0.0854573	1.11695	0.447	0.230129	25.7541	0.230129	0.206033
K08590	2-oxoglutaramate amidase [EC:3.5.1.111]	0.551724	0.42029	0.131434	1.11265	0.47	0.544366	61.1564	0.544366	0.489251
K21077	Beet yellows virus replicase polyprotein 1ab	0.0689655	0.0289855	0.03998	1.11117	0.438	0.0503685	5.66617	0.0503685	0.0453293
K22787	HCMV membrane glycoprotein US3	0.0689655	0.0289855	0.03998	1.11117	0.447	0.0503685	5.66617	0.0503685	0.0453293
K10558	AI-2 transport system ATP-binding protein	0.0689655	0.0289855	0.03998	1.11117	0.453	0.0503685	5.66617	0.0503685	0.0453293
K24672	D-apiose isomerase [EC:5.3.1.36]	0.0689655	0.0289855	0.03998	1.11117	0.453	0.0503685	5.66617	0.0503685	0.0453293
K03229	type III secretion protein U	0.0689655	0.0289855	0.03998	1.11117	0.455	0.0503685	5.66617	0.0503685	0.0453293
K25103	nickel transport system substrate-binding protein	0.0689655	0.0289855	0.03998	1.11117	0.455	0.0503685	5.66617	0.0503685	0.0453293
K07978	GntR family transcriptional regulator	0.0689655	0.0289855	0.03998	1.11117	0.456	0.0503685	5.66617	0.0503685	0.0453293
K21720	taxoid 7beta-hydroxylase [EC:1.14.13.147]	0.0689655	0.0289855	0.03998	1.11117	0.459	0.0503685	5.66617	0.0503685	0.0453293
K06333	spore coat protein JB	0.0689655	0.0289855	0.03998	1.11117	0.464	0.0503685	5.66617	0.0503685	0.0453293
K12970	Murid betaherpesvirus 1 ribonucleoside-diphosphate reductase [EC:1.17.4.1]	0.0689655	0.0289855	0.03998	1.11117	0.47	0.0503685	5.66617	0.0503685	0.0453293
K25053	HTLV-1 nucleocapsid protein	0.0689655	0.0289855	0.03998	1.11117	0.471	0.0503685	5.66617	0.0503685	0.0453293
K07502	uncharacterized protein	0.0689655	0.0289855	0.03998	1.11117	0.498	0.0503685	5.66617	0.0503685	0.0453293
K25347	Orthonairovirus RNA-dependent RNA polymerase L [EC:2.7.7.48 3.4.19.12]	0.0689655	0.0289855	0.03998	1.11117	0.418	0.0503685	5.66617	0.0503685	0.0453293
K03459	formate transporter	0.0689655	0.0289855	0.03998	1.11117	0.453	0.0503685	5.66617	0.0503685	0.0453293
K21503	dCTP pyrophosphatase [EC:3.6.1.12]	0.0689655	0.0289855	0.03998	1.11117	0.453	0.0503685	5.66617	0.0503685	0.0453293
K00338	NADH-quinone oxidoreductase subunit I [EC:7.1.1.2]	0.0689655	0.0289855	0.03998	1.11117	0.461	0.0503685	5.66617	0.0503685	0.0453293
K01604	methylmalonyl-CoA decarboxylase subunit alpha [EC:7.2.4.3]	0.0689655	0.0289855	0.03998	1.11117	0.461	0.0503685	5.66617	0.0503685	0.0453293
K06229	suppressor of fused	0.0689655	0.0289855	0.03998	1.11117	0.471	0.0503685	5.66617	0.0503685	0.0453293
K15776	cyclo-DOPA 5-O-glucosyltransferase [EC:2.4.1.-]	0.0689655	0.0289855	0.03998	1.11117	0.487	0.0503685	5.66617	0.0503685	0.0453293
K21796	phycoerythrobilin synthase [EC:1.3.7.6]	0.0689655	0.0289855	0.03998	1.11117	0.487	0.0503685	5.66617	0.0503685	0.0453293
K25322	Norovirus viral genome-linked protein	0.0689655	0.0289855	0.03998	1.11117	0.49	0.0503685	5.66617	0.0503685	0.0453293
K06411	dipicolinate synthase subunit B	0.0689655	0.0289855	0.03998	1.11117	0.449	0.0503685	5.66617	0.0503685	0.0453293
K05341	amylosucrase [EC:2.4.1.4]	0.241379	0.15942	0.081959	1.10861	0.451	0.211674	23.8671	0.211674	0.190937
K12983	UDP-glucose:(glucosyl)LPS beta-1,3-glucosyltransferase [EC:2.4.1.-]	0.310345	0.188406	0.121939	1.10582	0.474	0.468553	52.9645	0.468553	0.423716
K01130	arylsulfatase [EC:3.1.6.1]	0.241379	0.144927	0.0964518	1.10469	0.473	0.293153	33.1714	0.293153	0.265371
K03217	YidC/Oxa1 family membrane protein insertase	0.603448	0.507246	0.0962019	1.10049	0.484	0.291636	33.1257	0.291636	0.265005
K18227	p-cumate 2,3-dioxygenase ferredoxin reductase component [EC:1.18.1.3]	0.155172	0.0869565	0.0682159	1.07306	0.478	0.146637	17.0817	0.146637	0.136654
K14335	alpha-1,6-mannosyltransferase [EC:2.4.1.-]	0.327586	0.15942	0.168166	1.07086	0.475	0.891147	104.022	0.891147	0.832178
K10831	taurine transport system ATP-binding protein [EC:7.6.2.7]	0.258621	0.15942	0.0992004	1.06586	0.48	0.310099	36.3671	0.310099	0.290937
K20074	PPM family protein phosphatase [EC:3.1.3.16]	0.689655	0.550725	0.138931	1.06355	0.489	0.608231	71.4863	0.608231	0.57189
K23777	TetR/AcrR family transcriptional regulator, regulator of cefoperazone and chloramphenicol sensitivity	0.258621	0.130435	0.128186	1.06197	0.465	0.51779	60.9468	0.51779	0.487574
K03978	GTP-binding protein	0.655172	0.565217	0.089955	1.06034	0.484	0.254991	30.06	0.254991	0.24048
K23976	L-aspartate semialdehyde sulfurtransferase ferredoxin	0.758621	0.478261	0.28036	1.05368	0.481	2.47688	293.838	2.47688	2.3507
K00767	nicotinate-nucleotide pyrophosphorylase (carboxylating) [EC:2.4.2.19]	0.344828	0.26087	0.083958	1.05142	0.484	0.222125	26.4078	0.222125	0.211262
K00952	nicotinamide-nucleotide adenylyltransferase [EC:2.7.7.1]	0.189655	0.101449	0.0882059	1.0494	0.49	0.245171	29.2036	0.245171	0.233629
K18427	4-hydroxyphenylacetate decarboxylase large subunit [EC:4.1.1.83]	0.206897	0.101449	0.105447	1.04762	0.443	0.350384	41.8071	0.350384	0.334457
K00754	L-malate glycosyltransferase [EC:2.4.1.-]	0.431034	0.26087	0.170165	1.04135	0.487	0.912459	109.528	0.912459	0.876228
K00831	phosphoserine aminotransferase [EC:2.6.1.52]	0.586207	0.492754	0.0934533	1.03259	0.486	0.275209	33.3153	0.275209	0.266523
K03932	polyhydroxybutyrate depolymerase	0.0862069	0.0289855	0.0572214	1.03088	0.485	0.103179	12.511	0.103179	0.100088
K07319	adenine-specific DNA-methyltransferase [EC:2.1.1.72]	0.0862069	0.0289855	0.0572214	1.03088	0.494	0.103179	12.511	0.103179	0.100088
K09132	uncharacterized protein	0.0862069	0.0289855	0.0572214	1.03088	0.466	0.103179	12.511	0.103179	0.100088
K02242	competence protein ComFC	0.568966	0.478261	0.0907046	1.03072	0.479	0.259258	31.4415	0.259258	0.251532
K21394	TRAP-type transport system small permease protein	0.758621	0.521739	0.236882	1.02404	0.466	1.76822	215.838	1.76822	1.7267
K03112	DamX protein	0.12069	0.0434783	0.0772114	1.01989	0.496	0.187861	23.0247	0.187861	0.184198
K03438	16S rRNA (cytosine1402-N4)-methyltransferase [EC:2.1.1.199]	0.741379	0.652174	0.0892054	1.01859	0.502	0.250758	30.7729	0.250758	0.246183
K00702	cellobiose phosphorylase [EC:2.4.1.20]	0.689655	0.478261	0.211394	1.01378	0.472	1.40819	173.631	1.40819	1.38905
K02422	flagellar secretion chaperone FliS	0.258621	0.15942	0.0992004	1.0103	0.467	0.310099	38.3671	0.310099	0.306937
K04043	molecular chaperone DnaK	0.948276	0.797101	0.151174	1.00018	0.508	0.720162	90.0042	0.720162	0.720034
K07062	toxin FitB [EC:3.1.-.-]	0.103448	0.0434783	0.05997	0.994194	0.471	0.113329	14.2489	0.113329	0.113991
K19507	fructoselysine/glucoselysine PTS system EIIB component [EC:2.7.1.-]	0.103448	0.0434783	0.05997	0.994194	0.483	0.113329	14.2489	0.113329	0.113991
K02851	UDP-GlcNAc:undecaprenyl-phosphate/decaprenyl-phosphate GlcNAc-1-phosphate transferase [EC:2.7.8.33 2.7.8.35]	0.482759	0.376812	0.105947	0.989448	0.471	0.353713	44.6857	0.353713	0.357485
K06015	N-acyl-D-amino-acid deacylase [EC:3.5.1.81]	0.275862	0.173913	0.101949	0.986528	0.511	0.327521	41.4993	0.327521	0.331994
K03657	ATP-dependent DNA helicase UvrD/PcrA [EC:5.6.2.4]	1.08621	0.913044	0.173163	0.983883	0.495	0.9449	120.047	0.9449	0.960378
K01693	imidazoleglycerol-phosphate dehydratase [EC:4.2.1.19]	0.310345	0.231884	0.0784607	0.981584	0.483	0.19399	24.7036	0.19399	0.197629
K02454	general secretion pathway protein E [EC:7.4.2.8]	0.224138	0.115942	0.108196	0.977785	0.486	0.368888	47.1587	0.368888	0.377269
K04072	acetaldehyde dehydrogenase / alcohol dehydrogenase [EC:1.2.1.10 1.1.1.1]	0.189655	0.115942	0.0737132	0.973469	0.533	0.171223	21.9863	0.171223	0.17589
K10559	rhamnose transport system substrate-binding protein	0.189655	0.115942	0.0737132	0.973469	0.497	0.171223	21.9863	0.171223	0.17589
K13007	glycosyltransferase WbpL [EC:2.4.1.-]	0.189655	0.115942	0.0737132	0.973469	0.497	0.171223	21.9863	0.171223	0.17589
K08303	U32 family peptidase [EC:3.4.-.-]	0.448276	0.333333	0.114943	0.969499	0.494	0.416327	53.6782	0.416327	0.429425
K14421	cis-3-chloroacrylic acid dehalogenase [EC:3.8.1.-]	0.0862069	0.0434783	0.0427286	0.966795	0.502	0.0575323	7.43853	0.0575323	0.0595082
K25281	Enterovirus genome polyprotein	0.0862069	0.0434783	0.0427286	0.966795	0.509	0.0575323	7.43853	0.0575323	0.0595082
K01205	alpha-N-acetylglucosaminidase [EC:3.2.1.50]	0.0862069	0.0434783	0.0427286	0.966795	0.518	0.0575323	7.43853	0.0575323	0.0595082
K13010	perosamine synthetase [EC:2.6.1.102]	0.0862069	0.0434783	0.0427286	0.966795	0.521	0.0575323	7.43853	0.0575323	0.0595082
K22778	Cytomegalovirus envelope glycoprotein L	0.0862069	0.0434783	0.0427286	0.966795	0.496	0.0575323	7.43853	0.0575323	0.0595082
K18479	sulfoquinovose isomerase [EC:5.3.1.31]	0.0862069	0.0434783	0.0427286	0.966795	0.51	0.0575323	7.43853	0.0575323	0.0595082
K14988	two-component system, NarL family, secretion system sensor histidine kinase SalK	0.0862069	0.0434783	0.0427286	0.966795	0.49	0.0575323	7.43853	0.0575323	0.0595082
K17218	sulfide:quinone oxidoreductase [EC:1.8.5.4]	0.0862069	0.0434783	0.0427286	0.966795	0.493	0.0575323	7.43853	0.0575323	0.0595082
K23946	E3 ubiquitin-protein ligase SlrP [EC:2.3.2.27]	0.0862069	0.0434783	0.0427286	0.966795	0.495	0.0575323	7.43853	0.0575323	0.0595082
K12268	accessory secretory protein Asp1	0.0862069	0.0434783	0.0427286	0.966795	0.505	0.0575323	7.43853	0.0575323	0.0595082
K06927	diphthine-ammonia ligase [EC:6.3.1.14]	0.0862069	0.0434783	0.0427286	0.966795	0.508	0.0575323	7.43853	0.0575323	0.0595082
K00756	pyrimidine-nucleoside phosphorylase [EC:2.4.2.2]	0.0862069	0.0434783	0.0427286	0.966795	0.518	0.0575323	7.43853	0.0575323	0.0595082
K21212	NDP-hexose 2,3-dehydratase	0.0862069	0.0434783	0.0427286	0.966795	0.52	0.0575323	7.43853	0.0575323	0.0595082
K21519	Orthopoxvirus transcript termination protein [EC:3.6.4.-]	0.0862069	0.0434783	0.0427286	0.966795	0.521	0.0575323	7.43853	0.0575323	0.0595082
K25022	SARS coronavirus helicase [EC:5.6.2.3 3.6.4.13]	0.0862069	0.0434783	0.0427286	0.966795	0.508	0.0575323	7.43853	0.0575323	0.0595082
K17467	D-glucosaminate PTS system EIID component	0.155172	0.0869565	0.0682159	0.960588	0.503	0.146637	19.0817	0.146637	0.152654
K19313	aminocyclitol acetyltransferase [EC:2.3.-.-]	0.62069	0.507246	0.113443	0.958236	0.498	0.405537	52.9015	0.405537	0.423212
K13888	membrane fusion protein, macrolide-specific efflux system	0.344828	0.173913	0.170915	0.950817	0.508	0.920516	121.016	0.920516	0.968132
K05343	maltose alpha-D-glucosyltransferase / alpha-amylase [EC:5.4.99.16 3.2.1.1]	0.327586	0.217391	0.110195	0.946861	0.507	0.382645	50.515	0.382645	0.40412
K00989	ribonuclease PH [EC:2.7.7.56]	0.62069	0.521739	0.0989506	0.943599	0.519	0.308539	40.8726	0.308539	0.326981
K24090	recombination-promoting nuclease RpnE	0.241379	0.115942	0.125437	0.943445	0.511	0.495823	65.6932	0.495823	0.525545
K01465	dihydroorotase [EC:3.5.2.3]	0.517241	0.42029	0.0969515	0.942242	0.506	0.296198	39.2944	0.296198	0.314355
K00764	amidophosphoribosyltransferase [EC:2.4.2.14]	0.517241	0.42029	0.0969515	0.942242	0.495	0.296198	39.2944	0.296198	0.314355
K21088	diguanylate cyclase [EC:2.7.7.65]	0.0517241	0.0144928	0.0372314	0.936501	0.506	0.0436809	5.83033	0.0436809	0.0466427
K22717	2-hydroxy-6-oxo-6-(2-hydroxyphenoxy)-hexa-2,4-dienoate hydrolase [EC:3.7.1.-]	0.0517241	0.0144928	0.0372314	0.936501	0.506	0.0436809	5.83033	0.0436809	0.0466427
K21023	diguanylate cyclase [EC:2.7.7.65]	0.0517241	0.0144928	0.0372314	0.936501	0.512	0.0436809	5.83033	0.0436809	0.0466427
K19072	oxalate oxidoreductase subunit delta [EC:1.2.7.10]	0.0517241	0.0144928	0.0372314	0.936501	0.487	0.0436809	5.83033	0.0436809	0.0466427
K12264	anaerobic nitric oxide reductase flavorubredoxin	0.0517241	0.0144928	0.0372314	0.936501	0.481	0.0436809	5.83033	0.0436809	0.0466427
K11949	4-(2-carboxyphenyl)-2-oxobut-3-enoate aldolase [EC:4.1.2.34]	0.0517241	0.0144928	0.0372314	0.936501	0.501	0.0436809	5.83033	0.0436809	0.0466427
K07671	two-component system, OmpR family, response regulator PrrA	0.137931	0.0434783	0.0944528	0.930487	0.504	0.281127	37.7661	0.281127	0.302129
K19423	glycosyltransferase EpsE [EC:2.4.-.-]	0.551724	0.275362	0.276362	0.916888	0.526	2.40674	328.113	2.40674	2.6249
K07052	CAAX protease family protein	0.241379	0.115942	0.125437	0.915571	0.518	0.495823	67.6932	0.495823	0.541545
K02837	peptide chain release factor 3	0.431034	0.347826	0.0832084	0.912832	0.521	0.218176	29.8763	0.218176	0.23901
K00954	pantetheine-phosphate adenylyltransferase [EC:2.7.7.3]	0.62069	0.536232	0.0844578	0.911814	0.523	0.224777	30.8146	0.224777	0.246517
K20534	polyisoprenyl-phosphate glycosyltransferase [EC:2.4.-.-]	0.344828	0.231884	0.112944	0.907087	0.508	0.401972	55.3933	0.401972	0.443146
K21502	DNA primase/helicase [EC:2.7.7.- 5.6.2.3]	0.775862	0.594203	0.181659	0.898168	0.49	1.03989	144.724	1.03989	1.15779
K03767	peptidyl-prolyl cis-trans isomerase A (cyclophilin A) [EC:5.2.1.8]	0.362069	0.275362	0.0867067	0.89292	0.516	0.236907	33.1647	0.236907	0.265317
K23517	cyclopentanone monooxygenase [EC:1.14.13.16]	0.103448	0.057971	0.0454773	0.89058	0.505	0.0651721	9.14743	0.0651721	0.0731794
K21078	Betaherpesvirinae capsid scaffolding protein [EC:3.4.21.97]	0.103448	0.057971	0.0454773	0.89058	0.514	0.0651721	9.14743	0.0651721	0.0731794
K22452	protein-glutamine gamma-glutamyltransferase [EC:2.3.2.13]	0.103448	0.057971	0.0454773	0.89058	0.498	0.0651721	9.14743	0.0651721	0.0731794
K19092	toxin ParE1/3/4	0.103448	0.057971	0.0454773	0.89058	0.503	0.0651721	9.14743	0.0651721	0.0731794
K20980	dihydromonacolin L/monacolin L hydroxylase [EC:1.14.14.124 1.14.14.125]	0.103448	0.057971	0.0454773	0.89058	0.521	0.0651721	9.14743	0.0651721	0.0731794
K16123	tyrocidine synthetase II	0.103448	0.057971	0.0454773	0.89058	0.482	0.0651721	9.14743	0.0651721	0.0731794
K24258	UDP-N-acetyl-L-fucosamine synthase [EC:5.1.3.28]	0.103448	0.057971	0.0454773	0.89058	0.518	0.0651721	9.14743	0.0651721	0.0731794
K17214	inositol transport system permease protein	0.103448	0.057971	0.0454773	0.89058	0.504	0.0651721	9.14743	0.0651721	0.0731794
K07192	flotillin	0.103448	0.057971	0.0454773	0.89058	0.533	0.0651721	9.14743	0.0651721	0.0731794
K03075	preprotein translocase subunit SecG	0.103448	0.057971	0.0454773	0.89058	0.502	0.0651721	9.14743	0.0651721	0.0731794
K24866	precorrin-2 dehydrogenase [EC:1.3.1.76]	0.103448	0.057971	0.0454773	0.89058	0.509	0.0651721	9.14743	0.0651721	0.0731794
K17364	dihydromethanopterin reductase [EC:1.5.1.47]	0.103448	0.057971	0.0454773	0.89058	0.521	0.0651721	9.14743	0.0651721	0.0731794
K21929	uracil-DNA glycosylase [EC:3.2.2.27]	0.103448	0.057971	0.0454773	0.89058	0.522	0.0651721	9.14743	0.0651721	0.0731794
K21675	caffeine dehydrogenase subunit gamma [EC:1.17.5.2]	0.103448	0.057971	0.0454773	0.89058	0.523	0.0651721	9.14743	0.0651721	0.0731794
K08223	MFS transporter, FSR family, fosmidomycin resistance protein	0.448276	0.26087	0.187406	0.888802	0.517	1.10673	155.649	1.10673	1.24519
K02039	phosphate transport system protein	0.310345	0.202899	0.107446	0.881743	0.505	0.363794	51.5732	0.363794	0.412586
K22042	ArsR family transcriptional regulator, virulence genes transcriptional regulator	0.172414	0.101449	0.0709645	0.879056	0.533	0.158692	22.5657	0.158692	0.180526
K06012	spore protease [EC:3.4.24.78]	0.293103	0.217391	0.0757121	0.876657	0.529	0.180636	25.7564	0.180636	0.206051
K01818	L-fucose/D-arabinose isomerase [EC:5.3.1.25 5.3.1.3]	0.241379	0.173913	0.0674663	0.87315	0.542	0.143432	20.5337	0.143432	0.16427
K02316	DNA primase [EC:2.7.7.101]	0.413793	0.333333	0.0804598	0.867281	0.515	0.204	29.4023	0.204	0.235218
K14058	tRNA 2-thiocytidine biosynthesis protein TtcA	0.413793	0.333333	0.0804598	0.867281	0.53	0.204	29.4023	0.204	0.235218
K06024	segregation and condensation protein B	0.12069	0.057971	0.0627187	0.864488	0.516	0.123956	17.9233	0.123956	0.143386
K02777	sugar PTS system EIIA component [EC:2.7.1.-]	0.224138	0.144927	0.0792104	0.863021	0.544	0.197714	28.6369	0.197714	0.229095
K17318	putative aldouronate transport system substrate-binding protein	0.793103	0.391304	0.401799	0.857088	0.516	5.08735	741.952	5.08735	5.93562
K07738	transcriptional repressor NrdR	0.431034	0.347826	0.0832084	0.855558	0.543	0.218176	31.8763	0.218176	0.25501
K06399	stage IV sporulation protein B [EC:3.4.21.116]	0.534483	0.449275	0.0852074	0.853587	0.511	0.228785	33.5035	0.228785	0.268028
K03564	thioredoxin-dependent peroxiredoxin [EC:1.11.1.24]	0.12069	0.0724638	0.0482259	0.848804	0.521	0.0732882	10.7929	0.0732882	0.0863428
K05942	citrate (Re)-synthase [EC:2.3.3.3]	0.12069	0.0724638	0.0482259	0.848804	0.526	0.0732882	10.7929	0.0732882	0.0863428
K20376	peptide inhibitor iCF10	0.12069	0.0724638	0.0482259	0.848804	0.559	0.0732882	10.7929	0.0732882	0.0863428
K23373	2-[(L-alanin-3-ylcarbamoyl)methyl]-2-hydroxybutanedioate decarboxylase [EC:4.1.1.117]	0.12069	0.0724638	0.0482259	0.848804	0.513	0.0732882	10.7929	0.0732882	0.0863428
K04027	ethanolamine utilization protein EutM	0.62069	0.362319	0.258371	0.843872	0.531	2.10359	311.597	2.10359	2.49278
K03168	DNA topoisomerase I [EC:5.6.2.1]	0.655172	0.565217	0.089955	0.837463	0.528	0.254991	38.06	0.254991	0.30448
K07099	uncharacterized protein	0.206897	0.144927	0.0619691	0.837189	0.539	0.12101	18.068	0.12101	0.144544
K07010	putative glutamine amidotransferase	0.206897	0.144927	0.0619691	0.837189	0.533	0.12101	18.068	0.12101	0.144544
K07568	S-adenosylmethionine:tRNA ribosyltransferase-isomerase [EC:2.4.99.17]	0.896552	0.797101	0.0994503	0.837107	0.543	0.311663	46.5387	0.311663	0.37231
K02982	small subunit ribosomal protein S3	0.689655	0.608696	0.0809595	0.83692	0.53	0.206542	30.8486	0.206542	0.246789
K20480	HTH-type transcriptional regulator, quorum sensing regulator NprR	0.413793	0.173913	0.23988	0.833358	0.544	1.81327	271.982	1.81327	2.17586
K18954	AraC family transcriptional regulator, transcriptional activator of pobA	0.913793	0.550725	0.363069	0.832579	0.512	4.15385	623.641	4.15385	4.98913
K03320	ammonium transporter, Amt family	0.137931	0.0869565	0.0509745	0.827086	0.529	0.0818803	12.3748	0.0818803	0.0989985
K25584	littorine mutase/monooxygenase	0.137931	0.0869565	0.0509745	0.827086	0.537	0.0818803	12.3748	0.0818803	0.0989985
K15531	oligosaccharide reducing-end xylanase [EC:3.2.1.156]	0.137931	0.0869565	0.0509745	0.827086	0.544	0.0818803	12.3748	0.0818803	0.0989985
K01277	dipeptidyl-peptidase III [EC:3.4.14.4]	0.137931	0.0869565	0.0509745	0.827086	0.56	0.0818803	12.3748	0.0818803	0.0989985
K01695	tryptophan synthase alpha chain [EC:4.2.1.20]	0.137931	0.0869565	0.0509745	0.827086	0.534	0.0818803	12.3748	0.0818803	0.0989985
K08312	ADP-ribose diphosphatase [EC:3.6.1.-]	0.137931	0.0869565	0.0509745	0.827086	0.534	0.0818803	12.3748	0.0818803	0.0989985
K01586	diaminopimelate decarboxylase [EC:4.1.1.20]	0.137931	0.0869565	0.0509745	0.827086	0.538	0.0818803	12.3748	0.0818803	0.0989985
K01744	aspartate ammonia-lyase [EC:4.3.1.1]	0.137931	0.0869565	0.0509745	0.827086	0.557	0.0818803	12.3748	0.0818803	0.0989985
K00605	aminomethyltransferase [EC:2.1.2.10]	0.137931	0.0869565	0.0509745	0.827086	0.508	0.0818803	12.3748	0.0818803	0.0989985
K02804	N-acetylglucosamine PTS system EIICBA or EIICB component [EC:2.7.1.193]	0.189655	0.130435	0.0592204	0.825227	0.53	0.110514	16.7399	0.110514	0.133919
K03281	chloride channel protein, CIC family	0.62069	0.521739	0.0989506	0.822812	0.533	0.308539	46.8726	0.308539	0.374981
K03316	monovalent cation:H+ antiporter, CPA1 family	0.0689655	0.0289855	0.03998	0.821279	0.506	0.0503685	7.66617	0.0503685	0.0613293
K15246	chlorophenol-4-monooxygenase [EC:1.14.14.173 1.14.14.-]	0.0689655	0.0289855	0.03998	0.821279	0.555	0.0503685	7.66617	0.0503685	0.0613293
K20927	2-methyl-1,2-propanediol dehydrogenase [EC:1.1.1.400]	0.0689655	0.0289855	0.03998	0.821279	0.529	0.0503685	7.66617	0.0503685	0.0613293
K00372	assimilatory nitrate reductase catalytic subunit [EC:1.7.99.-]	0.0689655	0.0289855	0.03998	0.821279	0.543	0.0503685	7.66617	0.0503685	0.0613293
K06173	tRNA pseudouridine38-40 synthase [EC:5.4.99.12]	1.06897	0.942029	0.126937	0.819027	0.538	0.507746	77.4923	0.507746	0.619938
K08956	AFG3 family protein [EC:3.4.24.-]	0.172414	0.115942	0.0564718	0.818437	0.526	0.100493	15.3483	0.100493	0.122787
K15895	UDP-4-amino-4,6-dideoxy-L-N-acetyl-beta-L-altrosamine transaminase [EC:2.6.1.92]	0.155172	0.101449	0.0537231	0.818277	0.509	0.0909486	13.8933	0.0909486	0.111146
K21819	agroclavine dehydrogenase [EC:1.5.1.46]	0.155172	0.101449	0.0537231	0.818277	0.534	0.0909486	13.8933	0.0909486	0.111146
K08675	ATP-dependent Lon protease [EC:3.4.21.53]	0.155172	0.101449	0.0537231	0.818277	0.539	0.0909486	13.8933	0.0909486	0.111146
K13531	methylated-DNA-[protein]-cysteine S-methyltransferase [EC:2.1.1.63]	0.172414	0.101449	0.0709645	0.807489	0.55	0.158692	24.5657	0.158692	0.196526
K04485	DNA repair protein RadA/Sms	0.62069	0.536232	0.0844578	0.807052	0.529	0.224777	34.8146	0.224777	0.278517
K14441	ribosomal protein S12 methylthiotransferase [EC:2.8.4.4]	0.517241	0.434783	0.0824588	0.80094	0.536	0.214263	33.4393	0.214263	0.267514
K02123	V/A-type H+/Na+-transporting ATPase subunit I	0.396552	0.304348	0.0922039	0.788162	0.565	0.2679	42.488	0.2679	0.339904
K03703	excinuclease ABC subunit C	0.689655	0.608696	0.0809595	0.785964	0.562	0.206542	32.8486	0.206542	0.262789
K18297	LysR family transcriptional regulator, mexEF-oprN operon transcriptional activator	0.431034	0.318841	0.112194	0.784402	0.543	0.396654	63.2096	0.396654	0.505677
K01814	phosphoribosylformimino-5-aminoimidazole carboxamide ribotide isomerase [EC:5.3.1.16]	0.275862	0.202899	0.0729635	0.784047	0.517	0.167759	26.7456	0.167759	0.213965
K15640	uncharacterized phosphatase	0.137931	0.0724638	0.0654673	0.783975	0.54	0.135058	21.5342	0.135058	0.172274
K05665	ATP-binding cassette, subfamily C (CFTR/MRP), member 1 [EC:7.6.2.3]	0.87931	0.710145	0.169165	0.780846	0.541	0.901772	144.358	0.901772	1.15486
K09955	uncharacterized protein	0.327586	0.231884	0.0957021	0.766518	0.579	0.288614	47.0657	0.288614	0.376526
K19629	4-(hydroxymethyl)benzenesulfonate dehydrogenase [EC:1.1.1.257]	0.0862069	0.0434783	0.0427286	0.761933	0.567	0.0575323	9.43853	0.0575323	0.0755082
K07096	uncharacterized protein	0.172414	0.0869565	0.0854573	0.761933	0.548	0.230129	37.7541	0.230129	0.302033
K11754	dihydrofolate synthase / folylpolyglutamate synthase [EC:6.3.2.12 6.3.2.17]	0.655172	0.565217	0.089955	0.757819	0.564	0.254991	42.06	0.254991	0.33648
K20592	SAM-dependent 3''-N-methyltransferase [EC:2.1.1.-]	0.637931	0.521739	0.116192	0.753086	0.568	0.425427	70.6139	0.425427	0.564912
K22963	linalool isomerase [EC:5.4.4.8]	0.103448	0.057971	0.0454773	0.730798	0.546	0.0651721	11.1474	0.0651721	0.0891794
K22935	D-ribulokinase [EC:2.7.1.47]	0.103448	0.057971	0.0454773	0.730798	0.586	0.0651721	11.1474	0.0651721	0.0891794
K24136	glutathione-dependent peroxiredoxin [EC:1.11.1.27]	0.103448	0.057971	0.0454773	0.730798	0.552	0.0651721	11.1474	0.0651721	0.0891794
K02651	pilus assembly protein Flp/PilA	0.103448	0.057971	0.0454773	0.730798	0.567	0.0651721	11.1474	0.0651721	0.0891794
K25115	heme transport system ATP-binding protein [EC:7.6.2.5]	0.224138	0.115942	0.108196	0.730083	0.549	0.368888	63.1587	0.368888	0.505269
K19510	fructoselysine-6-phosphate deglycase	0.275862	0.202899	0.0729635	0.729496	0.562	0.167759	28.7456	0.167759	0.229965
K03525	type III pantothenate kinase [EC:2.7.1.33]	0.396552	0.318841	0.0777111	0.7238	0.55	0.190301	32.8648	0.190301	0.262919
K20610	gellan lyase [EC:4.2.2.25]	0.344828	0.26087	0.083958	0.722917	0.578	0.222125	38.4078	0.222125	0.307262
K15770	arabinogalactan oligomer / maltooligosaccharide transport system substrate-binding protein	0.637931	0.42029	0.217641	0.717042	0.545	1.49264	260.208	1.49264	2.08167
K20152	2'-dehydrokanamycin reductase [EC:1.1.1.355]	0.12069	0.0724638	0.0482259	0.716104	0.539	0.0732882	12.7929	0.0732882	0.102343
K20593	cobalamin-dependent radical SAM methyltransferase [EC:2.1.1.-]	0.12069	0.0724638	0.0482259	0.716104	0.574	0.0732882	12.7929	0.0732882	0.102343
K24307	5-N-acetyl-7-N-(D-alanyl)-legionaminic acid cytidylyltransferase	0.155172	0.101449	0.0537231	0.715306	0.536	0.0909486	15.8933	0.0909486	0.127146
K12297	23S rRNA (guanine2069-N7)-methyltransferase / 23S rRNA (guanine2445-N2)-methyltransferase [EC:2.1.1.264 2.1.1.173]	0.155172	0.101449	0.0537231	0.715306	0.538	0.0909486	15.8933	0.0909486	0.127146
K06885	uncharacterized protein	0.155172	0.101449	0.0537231	0.715306	0.574	0.0909486	15.8933	0.0909486	0.127146
K01156	type III restriction enzyme [EC:3.1.21.5]	0.155172	0.101449	0.0537231	0.715306	0.56	0.0909486	15.8933	0.0909486	0.127146
K23875	marinolic acid---CoA ligase [EC:6.2.1.60]	0.155172	0.101449	0.0537231	0.715306	0.581	0.0909486	15.8933	0.0909486	0.127146
K25170	heterocyst specific system ATP-binding protein	0.189655	0.115942	0.0737132	0.713758	0.545	0.171223	29.9863	0.171223	0.23989
K00013	histidinol dehydrogenase [EC:1.1.1.23]	0.344828	0.275362	0.0694653	0.707336	0.584	0.152058	26.8716	0.152058	0.214973
K04041	fructose-1,6-bisphosphatase III [EC:3.1.3.11]	0.431034	0.333333	0.0977012	0.702041	0.566	0.300796	53.5575	0.300796	0.42846
K01620	threonine aldolase [EC:4.1.2.48]	0.258621	0.188406	0.0702149	0.701795	0.573	0.155357	27.6714	0.155357	0.221371
K06969	23S rRNA (cytosine1962-C5)-methyltransferase [EC:2.1.1.191]	0.551724	0.463768	0.087956	0.700459	0.582	0.243784	43.5042	0.243784	0.348034
K11391	23S rRNA (guanine1835-N2)-methyltransferase [EC:2.1.1.174]	0.103448	0.0434783	0.05997	0.699602	0.593	0.113329	20.2489	0.113329	0.161991
K23514	RNA polymerase sigma-19 factor, ECF subfamily	0.0689655	0.0144928	0.0544728	0.699479	0.58	0.0935044	16.7096	0.0935044	0.133677
K00533	ferredoxin hydrogenase large subunit [EC:1.12.7.2]	0.689655	0.492754	0.196902	0.695233	0.585	1.22172	219.66	1.22172	1.75728
K18348	serine/alanine racemase [EC:5.1.1.18 5.1.1.1]	0.37931	0.275362	0.103948	0.69292	0.572	0.340491	61.4233	0.340491	0.491386
K03545	trigger factor	0.913793	0.797101	0.116692	0.690054	0.581	0.429095	77.7284	0.429095	0.621827
K05350	beta-glucosidase [EC:3.2.1.21]	0.206897	0.144927	0.0619691	0.685441	0.572	0.12101	22.068	0.12101	0.176544
K20442	2-keto-5-epi-valolone aminotransferase [EC:2.6.1.-]	0.155172	0.0869565	0.0682159	0.676828	0.576	0.146637	27.0817	0.146637	0.216654
K00882	1-phosphofructokinase [EC:2.7.1.56]	0.482759	0.362319	0.12044	0.676789	0.556	0.457102	84.4248	0.457102	0.675398
K01200	pullulanase [EC:3.2.1.41]	0.241379	0.173913	0.0674663	0.675707	0.57	0.143432	26.5337	0.143432	0.21227
K02169	malonyl-CoA O-methyltransferase [EC:2.1.1.197]	0.155172	0.0724638	0.0827086	0.669599	0.568	0.215563	40.2411	0.215563	0.321929
K02390	flagellar hook protein FlgE	0.413793	0.318841	0.0949525	0.669383	0.576	0.28411	53.0545	0.28411	0.424436
K21075	Herpesviridae large tegument protein deneddylase [EC:3.4.19.12 3.4.22.-]	1.5	1.27536	0.224638	0.66641	0.584	1.59015	298.268	1.59015	2.38614
K09460	anthranilate-CoA ligase [EC:6.2.1.32]	0.189655	0.130435	0.0592204	0.66607	0.567	0.110514	20.7399	0.110514	0.165919
K18581	unsaturated chondroitin disaccharide hydrolase [EC:3.2.1.180]	0.275862	0.173913	0.101949	0.665702	0.624	0.327521	61.4993	0.327521	0.491994
K00027	malate dehydrogenase (oxaloacetate-decarboxylating) [EC:1.1.1.38]	0.465517	0.391304	0.0742129	0.660082	0.545	0.173553	32.8658	0.173553	0.262927
K00849	galactokinase [EC:2.7.1.6]	0.448276	0.376812	0.0714643	0.65854	0.601	0.160935	30.5477	0.160935	0.244382
K24150	SARS coronavirus membrane protein	0.0689655	0.0289855	0.03998	0.651351	0.569	0.0503685	9.66617	0.0503685	0.0773293
K08479	two-component system, OmpR family, clock-associated histidine kinase SasA [EC:2.7.13.3]	0.0689655	0.0289855	0.03998	0.651351	0.574	0.0503685	9.66617	0.0503685	0.0773293
K09892	cell division protein ZapB	0.12069	0.057971	0.0627187	0.647673	0.569	0.123956	23.9233	0.123956	0.191386
K06382	stage II sporulation protein E [EC:3.1.3.16]	0.517241	0.434783	0.0824588	0.646316	0.591	0.214263	41.4393	0.214263	0.331514
K05544	tRNA-dihydrouridine synthase 3 [EC:1.3.1.89]	0.37931	0.304348	0.0749625	0.646004	0.567	0.177077	34.2639	0.177077	0.274111
K01813	L-rhamnose isomerase [EC:5.3.1.14]	0.396552	0.318841	0.0777111	0.645265	0.576	0.190301	36.8648	0.190301	0.294919
K03587	cell division protein FtsI (penicillin-binding protein 3) [EC:3.4.16.4]	0.862069	0.710145	0.151924	0.644334	0.571	0.727321	141.099	0.727321	1.1288
K03574	8-oxo-dGTP diphosphatase [EC:3.6.1.55]	0.206897	0.115942	0.0909546	0.644125	0.572	0.260689	50.5897	0.260689	0.404718
K02996	small subunit ribosomal protein S9	0.637931	0.565217	0.0727136	0.643724	0.583	0.166612	32.3531	0.166612	0.258825
K12573	ribonuclease R [EC:3.1.13.1]	0.551724	0.463768	0.087956	0.641478	0.568	0.243784	47.5042	0.243784	0.380034
K03588	cell division protein FtsW	0.827586	0.652174	0.175412	0.638138	0.58	0.969602	189.928	0.969602	1.51942
K02485	two-component system, response regulator	0.87931	0.594203	0.285107	0.636812	0.57	2.56148	502.793	2.56148	4.02234
K20960	diguanylate cyclase [EC:2.7.7.65]	0.155172	0.101449	0.0537231	0.635354	0.6	0.0909486	17.8933	0.0909486	0.143146
K01745	histidine ammonia-lyase [EC:4.3.1.3]	0.155172	0.101449	0.0537231	0.635354	0.562	0.0909486	17.8933	0.0909486	0.143146
K13306	dTDP-4-dehydro-6-deoxyglucose reductase [EC:1.1.1.266]	0.827586	0.681159	0.146427	0.633753	0.6	0.675639	133.261	0.675639	1.06609
K12369	dipeptide transport system permease protein	0.155172	0.0869565	0.0682159	0.630282	0.578	0.146637	29.0817	0.146637	0.232654
K03526	(E)-4-hydroxy-3-methylbut-2-enyl-diphosphate synthase [EC:1.17.7.1 1.17.7.3]	0.706897	0.637681	0.0692154	0.62988	0.586	0.150966	29.9593	0.150966	0.239674
K06981	isopentenyl phosphate kinase [EC:2.7.4.26]	0.0862069	0.0434783	0.0427286	0.628711	0.613	0.0575323	11.4385	0.0575323	0.0915082
K00099	1-deoxy-D-xylulose-5-phosphate reductoisomerase [EC:1.1.1.267]	0.62069	0.550725	0.0699651	0.627503	0.596	0.154254	30.7276	0.154254	0.245821
K20509	carboxybiotin decarboxylase [EC:7.2.4.1]	0.534483	0.463768	0.0707147	0.623514	0.616	0.157577	31.5905	0.157577	0.252724
K10194	oligogalacturonide transport system permease protein	0.103448	0.057971	0.0454773	0.619628	0.599	0.0651721	13.1474	0.0651721	0.105179
K02757	beta-glucoside PTS system EIICBA component [EC:2.7.1.-]	0.103448	0.057971	0.0454773	0.619628	0.579	0.0651721	13.1474	0.0651721	0.105179
K03570	rod shape-determining protein MreC	0.12069	0.0724638	0.0482259	0.619287	0.567	0.0732882	14.7929	0.0732882	0.118343
K02988	small subunit ribosomal protein S5	0.758621	0.695652	0.0629685	0.619047	0.608	0.124945	25.2294	0.124945	0.201835
K03502	DNA polymerase V	0.568966	0.463768	0.105197	0.610654	0.596	0.348725	71.3836	0.348725	0.571068
K10038	glutamine transport system ATP-binding protein [EC:7.4.2.1]	0.413793	0.275362	0.138431	0.609534	0.567	0.603863	123.837	0.603863	0.990697
K02860	16S rRNA processing protein RimM	0.293103	0.231884	0.0612193	0.607335	0.586	0.1181	24.3071	0.1181	0.194457
K06595	heam-based aerotactic trancducer	0.275862	0.144927	0.130935	0.602203	0.593	0.540234	112.137	0.540234	0.897095
K16899	ATP-dependent helicase/nuclease subunit B [EC:5.6.2.4 3.1.-.-]	0.482759	0.391304	0.0914543	0.599902	0.623	0.263561	54.9175	0.263561	0.43934
K06167	phosphoribosyl 1,2-cyclic phosphate phosphodiesterase [EC:3.1.4.55]	0.293103	0.217391	0.0757121	0.598032	0.603	0.180636	37.7564	0.180636	0.302051
K06180	23S rRNA pseudouridine1911/1915/1917 synthase [EC:5.4.99.23]	1.96552	1.84058	0.124937	0.595915	0.607	0.49188	103.177	0.49188	0.825419
K22090	noroxomaritidine/norcraugsodine reductase [EC:1.3.1.- 1.4.1.-]	0.172414	0.115942	0.0564718	0.588413	0.623	0.100493	21.3483	0.100493	0.170787
K02054	putative spermidine/putrescine transport system permease protein	0.413793	0.231884	0.181909	0.57583	0.611	1.04275	226.359	1.04275	1.81087
K02009	cobalt/nickel transport protein	0.137931	0.0724638	0.0654673	0.571618	0.598	0.135058	29.5342	0.135058	0.236274
K15373	sulfoacetaldehyde reductase [EC:1.1.1.313]	0.431034	0.347826	0.0832084	0.569635	0.61	0.218176	47.8763	0.218176	0.38301
K24534	Ebolavirus envelope glycoprotein	0.568966	0.463768	0.105197	0.563306	0.609	0.348725	77.3836	0.348725	0.619068
K24605	Orthopoxvirus protein I2	0.293103	0.231884	0.0612193	0.561162	0.609	0.1181	26.3071	0.1181	0.210457
K01785	aldose 1-epimerase [EC:5.1.3.3]	0.603448	0.521739	0.0817092	0.558386	0.615	0.210385	47.0967	0.210385	0.376774
K18960	recombination endonuclease VII	0.189655	0.130435	0.0592204	0.558378	0.608	0.110514	24.7399	0.110514	0.197919
K20847	glucan 1,6-alpha-isomaltosidase [EC:3.2.1.94]	0.0517241	0.0144928	0.0372314	0.555435	0.618	0.0436809	9.83033	0.0436809	0.0786427
K00931	glutamate 5-kinase [EC:2.7.2.11]	0.258621	0.202899	0.0557221	0.548936	0.571	0.0978428	22.2801	0.0978428	0.178241
K25189	pyoluteorin transport system ATP-binding protein	0.396552	0.246377	0.150175	0.546028	0.607	0.71067	162.691	0.71067	1.30153
K02279	pilus assembly protein CpaB	0.12069	0.0724638	0.0482259	0.545531	0.588	0.0732882	16.7929	0.0732882	0.134343
K15922	sulfoquinovosidase [EC:3.2.1.199]	0.12069	0.0724638	0.0482259	0.545531	0.603	0.0732882	16.7929	0.0732882	0.134343
K18351	two-component system, OmpR family, sensor histidine kinase VanS [EC:2.7.13.3]	0.775862	0.594203	0.181659	0.544505	0.642	1.03989	238.724	1.03989	1.90979
K04486	histidinol-phosphatase (PHP family) [EC:3.1.3.15]	0.672414	0.565217	0.107196	0.540568	0.589	0.362104	83.7324	0.362104	0.669859
K05612	solute carrier family 1 (neuronal/epithelial high affinity glutamate transporter), member 1	0.0344828	0.0144928	0.01999	0.539686	0.611	0.0125921	2.91654	0.0125921	0.0233323
K21582	xanthohumol 4'-O-methyltransferase [EC:2.1.1.339]	0.0344828	0.0144928	0.01999	0.539686	0.633	0.0125921	2.91654	0.0125921	0.0233323
K19389	Influenza virus RNA-directed RNA polymerase catalytic subunit [EC:2.7.7.48]	0.0344828	0.0144928	0.01999	0.539686	0.584	0.0125921	2.91654	0.0125921	0.0233323
K02015	iron complex transport system permease protein	0.0344828	0.0144928	0.01999	0.539686	0.593	0.0125921	2.91654	0.0125921	0.0233323
K23434	HHV7 G-protein coupled receptor homolog U51	0.0344828	0.0144928	0.01999	0.539686	0.595	0.0125921	2.91654	0.0125921	0.0233323
K20939	beta-methylindole-3-pyruvate reductase [EC:1.1.1.397]	0.0344828	0.0144928	0.01999	0.539686	0.599	0.0125921	2.91654	0.0125921	0.0233323
K18205	non-reducing end beta-L-arabinofuranosidase [EC:3.2.1.185]	0.0344828	0.0144928	0.01999	0.539686	0.602	0.0125921	2.91654	0.0125921	0.0233323
K13020	UDP-N-acetyl-2-amino-2-deoxyglucuronate dehydrogenase [EC:1.1.1.335]	0.0344828	0.0144928	0.01999	0.539686	0.611	0.0125921	2.91654	0.0125921	0.0233323
K10843	DNA excision repair protein ERCC-3 [EC:5.6.2.4]	0.0344828	0.0144928	0.01999	0.539686	0.613	0.0125921	2.91654	0.0125921	0.0233323
K12706	novobiocin biosynthesis protein NovC	0.0344828	0.0144928	0.01999	0.539686	0.618	0.0125921	2.91654	0.0125921	0.0233323
K10524	nicotinamide/nicotinate riboside kinase [EC:2.7.1.22 2.7.1.173]	0.0344828	0.0144928	0.01999	0.539686	0.62	0.0125921	2.91654	0.0125921	0.0233323
K13890	glutathione transport system permease protein	0.0344828	0.0144928	0.01999	0.539686	0.624	0.0125921	2.91654	0.0125921	0.0233323
K14246	PKS chain-length factor (CLF/KS beta) [EC:2.3.1.-]	0.0344828	0.0144928	0.01999	0.539686	0.628	0.0125921	2.91654	0.0125921	0.0233323
K15475	enhanced entry protein LpnE	0.0344828	0.0144928	0.01999	0.539686	0.642	0.0125921	2.91654	0.0125921	0.0233323
K02203	phosphoserine / homoserine phosphotransferase [EC:3.1.3.3 2.7.1.39]	0.0344828	0.0144928	0.01999	0.539686	0.653	0.0125921	2.91654	0.0125921	0.0233323
K11624	two-component system, NarL family, response regulator YdfI	0.0689655	0.0289855	0.03998	0.539686	0.611	0.0503685	11.6662	0.0503685	0.0933293
K06120	glycerol dehydratase large subunit [EC:4.2.1.30]	0.0344828	0.0144928	0.01999	0.539686	0.582	0.0125921	2.91654	0.0125921	0.0233323
K15817	dammarenediol II synthase [EC:4.2.1.125]	0.0344828	0.0144928	0.01999	0.539686	0.596	0.0125921	2.91654	0.0125921	0.0233323
K07031	D-glycero-alpha-D-manno-heptose-7-phosphate kinase [EC:2.7.1.168]	0.0344828	0.0144928	0.01999	0.539686	0.599	0.0125921	2.91654	0.0125921	0.0233323
K19377	Morbillivirus phosphoprotein	0.0344828	0.0144928	0.01999	0.539686	0.599	0.0125921	2.91654	0.0125921	0.0233323
K21939	(+)-sabinene/gamma-terpinene synthase [EC:4.2.3.110 4.2.3.114]	0.0344828	0.0144928	0.01999	0.539686	0.599	0.0125921	2.91654	0.0125921	0.0233323
K25097	alpha-galactoside transport system permease protein	0.0344828	0.0144928	0.01999	0.539686	0.599	0.0125921	2.91654	0.0125921	0.0233323
K03793	pteridine reductase [EC:1.5.1.33]	0.0344828	0.0144928	0.01999	0.539686	0.6	0.0125921	2.91654	0.0125921	0.0233323
K13832	3-dehydroquinate dehydratase / shikimate dehydrogenase [EC:4.2.1.10 1.1.1.25]	0.0344828	0.0144928	0.01999	0.539686	0.602	0.0125921	2.91654	0.0125921	0.0233323
K09471	gamma-glutamylputrescine oxidase [EC:1.4.3.-]	0.0344828	0.0144928	0.01999	0.539686	0.604	0.0125921	2.91654	0.0125921	0.0233323
K01195	beta-glucuronidase [EC:3.2.1.31]	0.0344828	0.0144928	0.01999	0.539686	0.606	0.0125921	2.91654	0.0125921	0.0233323
K01844	beta-lysine 5,6-aminomutase alpha subunit [EC:5.4.3.3]	0.0344828	0.0144928	0.01999	0.539686	0.606	0.0125921	2.91654	0.0125921	0.0233323
K23109	aromatic 2-oxoacid reductase [EC:1.1.1.110]	0.0344828	0.0144928	0.01999	0.539686	0.606	0.0125921	2.91654	0.0125921	0.0233323
K03828	putative acetyltransferase [EC:2.3.1.-]	0.0344828	0.0144928	0.01999	0.539686	0.608	0.0125921	2.91654	0.0125921	0.0233323
K23129	HBV capsid protein	0.0344828	0.0144928	0.01999	0.539686	0.608	0.0125921	2.91654	0.0125921	0.0233323
K25071	Orthopoxvirus protein A26	0.0344828	0.0144928	0.01999	0.539686	0.609	0.0125921	2.91654	0.0125921	0.0233323
K00194	acetyl-CoA decarbonylase/synthase, CODH/ACS complex subunit delta [EC:2.1.1.245]	0.0344828	0.0144928	0.01999	0.539686	0.61	0.0125921	2.91654	0.0125921	0.0233323
K11951	bicarbonate transport system permease protein	0.0344828	0.0144928	0.01999	0.539686	0.61	0.0125921	2.91654	0.0125921	0.0233323
K21550	5-hydroxyfuranocoumarin 5-O-methyltransferase [EC:2.1.1.69]	0.0344828	0.0144928	0.01999	0.539686	0.61	0.0125921	2.91654	0.0125921	0.0233323
K16700	amylovoran biosynthesis glycosyltransferase AmsB [EC:2.4.-.-]	0.0344828	0.0144928	0.01999	0.539686	0.611	0.0125921	2.91654	0.0125921	0.0233323
K05881	phosphoenolpyruvate---glycerone phosphotransferase subunit DhaM [EC:2.7.1.121]	0.0344828	0.0144928	0.01999	0.539686	0.612	0.0125921	2.91654	0.0125921	0.0233323
K03116	sec-independent protein translocase protein TatA	0.0344828	0.0144928	0.01999	0.539686	0.613	0.0125921	2.91654	0.0125921	0.0233323
K21616	D-altritol 5-dehydrogenase [EC:1.1.1.407]	0.0344828	0.0144928	0.01999	0.539686	0.613	0.0125921	2.91654	0.0125921	0.0233323
K01040	glutaconate CoA-transferase, subunit B [EC:2.8.3.12]	0.0344828	0.0144928	0.01999	0.539686	0.614	0.0125921	2.91654	0.0125921	0.0233323
K16111	nonribosomal peptide synthetase protein BlmVII	0.0344828	0.0144928	0.01999	0.539686	0.614	0.0125921	2.91654	0.0125921	0.0233323
K10815	hydrogen cyanide synthase HcnB [EC:1.4.99.5]	0.0344828	0.0144928	0.01999	0.539686	0.615	0.0125921	2.91654	0.0125921	0.0233323
K16566	exopolysaccharide production protein ExoY	0.0344828	0.0144928	0.01999	0.539686	0.615	0.0125921	2.91654	0.0125921	0.0233323
K20585	paromomycin transaminase [EC:2.6.1.-]	0.0344828	0.0144928	0.01999	0.539686	0.615	0.0125921	2.91654	0.0125921	0.0233323
K21050	HCMV unique short US2 glycoprotein	0.0344828	0.0144928	0.01999	0.539686	0.617	0.0125921	2.91654	0.0125921	0.0233323
K03680	translation initiation factor eIF-2B subunit delta	0.0344828	0.0144928	0.01999	0.539686	0.618	0.0125921	2.91654	0.0125921	0.0233323
K18578	xyloglucan-specific exo-beta-1,4-glucanase [EC:3.2.1.155]	0.0344828	0.0144928	0.01999	0.539686	0.618	0.0125921	2.91654	0.0125921	0.0233323
K22435	4-hydroxytryptamine kinase [EC:2.7.1.222]	0.0344828	0.0144928	0.01999	0.539686	0.619	0.0125921	2.91654	0.0125921	0.0233323
K03473	erythronate-4-phosphate dehydrogenase [EC:1.1.1.290]	0.0344828	0.0144928	0.01999	0.539686	0.621	0.0125921	2.91654	0.0125921	0.0233323
K06617	raffinose synthase [EC:2.4.1.82]	0.0344828	0.0144928	0.01999	0.539686	0.625	0.0125921	2.91654	0.0125921	0.0233323
K20810	aminodeoxyfutalosine deaminase [EC:3.5.4.40]	0.0344828	0.0144928	0.01999	0.539686	0.626	0.0125921	2.91654	0.0125921	0.0233323
K15806	(+)-delta-selinene synthase [EC:4.2.3.76]	0.0344828	0.0144928	0.01999	0.539686	0.627	0.0125921	2.91654	0.0125921	0.0233323
K19809	2-methyl-1-pyrroline reductase [EC:1.5.1.48]	0.0344828	0.0144928	0.01999	0.539686	0.627	0.0125921	2.91654	0.0125921	0.0233323
K18120	4-hydroxybutyrate dehydrogenase [EC:1.1.1.61]	0.0344828	0.0144928	0.01999	0.539686	0.628	0.0125921	2.91654	0.0125921	0.0233323
K12529	putative selenate reductase FAD-binding subunit	0.0344828	0.0144928	0.01999	0.539686	0.632	0.0125921	2.91654	0.0125921	0.0233323
K24802	HIV-1 reverse transcriptase / ribonuclease H [EC:2.7.7.49 2.7.7.7 3.1.26.13]	0.0344828	0.0144928	0.01999	0.539686	0.634	0.0125921	2.91654	0.0125921	0.0233323
K13563	ribostamycin:4-(gamma-L-glutamylamino)-(S)-2-hydroxybutanoyl-[BtrI acyl-carrier protein] 4-(gamma-L-glutamylamino)-(S)-2-hydroxybutanoate transferase [EC:2.3.2.19]	0.0344828	0.0144928	0.01999	0.539686	0.64	0.0125921	2.91654	0.0125921	0.0233323
K24312	UDP-4-keto-D-FucNAc 4-reductase	0.0344828	0.0144928	0.01999	0.539686	0.641	0.0125921	2.91654	0.0125921	0.0233323
K12949	cation-transporting P-type ATPase B [EC:7.2.2.-]	0.0344828	0.0144928	0.01999	0.539686	0.642	0.0125921	2.91654	0.0125921	0.0233323
K02064	thiamine transport system substrate-binding protein	0.0344828	0.0144928	0.01999	0.539686	0.644	0.0125921	2.91654	0.0125921	0.0233323
K05957	L-glutamine:scyllo-inosose aminotransferase [EC:2.6.1.50]	0.0344828	0.0144928	0.01999	0.539686	0.645	0.0125921	2.91654	0.0125921	0.0233323
K20942	resorcinol 4-hydroxylase (FADH2) [EC:1.14.14.27]	0.0344828	0.0144928	0.01999	0.539686	0.652	0.0125921	2.91654	0.0125921	0.0233323
K20512	taxoid 14beta-hydroxylase [EC:1.14.13.146]	0.0344828	0.0144928	0.01999	0.539686	0.656	0.0125921	2.91654	0.0125921	0.0233323
K12508	feruloyl-CoA synthase [EC:6.2.1.34]	0.0344828	0.0144928	0.01999	0.539686	0.657	0.0125921	2.91654	0.0125921	0.0233323
K18474	trans-2-decenoyl-[acyl-carrier protein] isomerase [EC:5.3.3.14]	0.0344828	0.0144928	0.01999	0.539686	0.661	0.0125921	2.91654	0.0125921	0.0233323
K08966	2-hydroxy-3-keto-5-methylthiopentenyl-1-phosphate phosphatase [EC:3.1.3.87]	0.0689655	0.0289855	0.03998	0.539686	0.597	0.0503685	11.6662	0.0503685	0.0933293
K23060	arginine/lysine/histidine transport system ATP-binding protein [EC:7.4.2.1]	0.0344828	0.0144928	0.01999	0.539686	0.589	0.0125921	2.91654	0.0125921	0.0233323
K11912	serine/threonine-protein kinase PpkA [EC:2.7.11.1]	0.0344828	0.0144928	0.01999	0.539686	0.591	0.0125921	2.91654	0.0125921	0.0233323
K12699	minovincinine 19-hydroxy-O-acetyltransferase	0.0344828	0.0144928	0.01999	0.539686	0.591	0.0125921	2.91654	0.0125921	0.0233323
K01186	sialidase-1 [EC:3.2.1.18]	0.0344828	0.0144928	0.01999	0.539686	0.597	0.0125921	2.91654	0.0125921	0.0233323
K11062	probable enterotoxin D	0.0344828	0.0144928	0.01999	0.539686	0.598	0.0125921	2.91654	0.0125921	0.0233323
K22803	structural maintenance of chromosomes protein 5	0.0344828	0.0144928	0.01999	0.539686	0.598	0.0125921	2.91654	0.0125921	0.0233323
K12215	intracellular multiplication protein IcmM	0.0344828	0.0144928	0.01999	0.539686	0.599	0.0125921	2.91654	0.0125921	0.0233323
K23593	alpha-2-macroglobulin-like protein	0.0344828	0.0144928	0.01999	0.539686	0.6	0.0125921	2.91654	0.0125921	0.0233323
K03343	putrescine oxidase [EC:1.4.3.10]	0.0344828	0.0144928	0.01999	0.539686	0.601	0.0125921	2.91654	0.0125921	0.0233323
K24585	Lymphocryptovirus glycoprotein 42	0.0344828	0.0144928	0.01999	0.539686	0.608	0.0125921	2.91654	0.0125921	0.0233323
K19157	mRNA interferase YafQ [EC:3.1.-.-]	0.0344828	0.0144928	0.01999	0.539686	0.612	0.0125921	2.91654	0.0125921	0.0233323
K18925	paired small multidrug resistance pump	0.0344828	0.0144928	0.01999	0.539686	0.614	0.0125921	2.91654	0.0125921	0.0233323
K14054	murein peptide amidase A	0.0344828	0.0144928	0.01999	0.539686	0.616	0.0125921	2.91654	0.0125921	0.0233323
K22296	MarR family transcriptional regulator, lower aerobic nicotinate degradation pathway regulator	0.0344828	0.0144928	0.01999	0.539686	0.616	0.0125921	2.91654	0.0125921	0.0233323
K06297	spore germination protein KC	0.0344828	0.0144928	0.01999	0.539686	0.617	0.0125921	2.91654	0.0125921	0.0233323
K03863	vanillate monooxygenase ferredoxin subunit	0.0344828	0.0144928	0.01999	0.539686	0.618	0.0125921	2.91654	0.0125921	0.0233323
K19405	protein arginine kinase [EC:2.7.14.1]	0.0344828	0.0144928	0.01999	0.539686	0.619	0.0125921	2.91654	0.0125921	0.0233323
K00852	ribokinase [EC:2.7.1.15]	0.0344828	0.0144928	0.01999	0.539686	0.62	0.0125921	2.91654	0.0125921	0.0233323
K13387	berbamunine synthase [EC:1.14.19.66]	0.0344828	0.0144928	0.01999	0.539686	0.62	0.0125921	2.91654	0.0125921	0.0233323
K19548	dihydroanticapsin dehydrogenase [EC:1.1.1.385]	0.0344828	0.0144928	0.01999	0.539686	0.621	0.0125921	2.91654	0.0125921	0.0233323
K12920	GA4 desaturase	0.0344828	0.0144928	0.01999	0.539686	0.624	0.0125921	2.91654	0.0125921	0.0233323
K07785	MFS transporter, NRE family, putaive nickel resistance protein	0.0344828	0.0144928	0.01999	0.539686	0.626	0.0125921	2.91654	0.0125921	0.0233323
K17067	formaldehyde dismutase / methanol dehydrogenase [EC:1.2.98.1 1.1.99.37]	0.0344828	0.0144928	0.01999	0.539686	0.628	0.0125921	2.91654	0.0125921	0.0233323
K24205	protein lifeguard	0.0344828	0.0144928	0.01999	0.539686	0.63	0.0125921	2.91654	0.0125921	0.0233323
K25001	SARS coronavirus spike protein S1	0.0344828	0.0144928	0.01999	0.539686	0.632	0.0125921	2.91654	0.0125921	0.0233323
K03095	SprT-like protein	0.0344828	0.0144928	0.01999	0.539686	0.634	0.0125921	2.91654	0.0125921	0.0233323
K01361	lactocepin [EC:3.4.21.96]	0.0344828	0.0144928	0.01999	0.539686	0.64	0.0125921	2.91654	0.0125921	0.0233323
K19561	pimeloyl-[acyl-carrier protein] methyl ester esterase [EC:3.1.1.85]	0.0344828	0.0144928	0.01999	0.539686	0.64	0.0125921	2.91654	0.0125921	0.0233323
K20579	nebramycin 5' synthase [EC:6.1.2.2]	0.0344828	0.0144928	0.01999	0.539686	0.641	0.0125921	2.91654	0.0125921	0.0233323
K21333	dTDP-4-oxo-alpha-D-xylose 2,3-dehydratase [EC:4.2.1.-]	0.0344828	0.0144928	0.01999	0.539686	0.646	0.0125921	2.91654	0.0125921	0.0233323
K19887	cytochrome P450 RebP [EC:1.13.12.17]	0.0344828	0.0144928	0.01999	0.539686	0.62	0.0125921	2.91654	0.0125921	0.0233323
K21541	squalene methyltransferase [EC:2.1.1.262]	0.0344828	0.0144928	0.01999	0.539686	0.589	0.0125921	2.91654	0.0125921	0.0233323
K02189	cobalt-precorrin 5A hydrolase [EC:3.7.1.12]	0.0344828	0.0144928	0.01999	0.539686	0.628	0.0125921	2.91654	0.0125921	0.0233323
K07538	6-hydroxycyclohex-1-ene-1-carbonyl-CoA dehydrogenase [EC:1.1.1.368]	0.103448	0.057971	0.0454773	0.537815	0.615	0.0651721	15.1474	0.0651721	0.121179
K04757	serine/threonine-protein kinase RsbW [EC:2.7.11.1]	0.103448	0.057971	0.0454773	0.537815	0.616	0.0651721	15.1474	0.0651721	0.121179
K12555	penicillin-binding protein 2A [EC:2.4.1.129 3.4.16.4]	0.758621	0.666667	0.091954	0.537595	0.621	0.266449	61.954	0.266449	0.495632
K25706	tRNA N6-adenosine threonylcarbamoyltransferase [EC:2.3.1.234]	0.551724	0.478261	0.0734632	0.537333	0.62	0.170065	39.5622	0.170065	0.316498
K01649	2-isopropylmalate synthase [EC:2.3.3.13]	0.241379	0.188406	0.0529735	0.522097	0.629	0.0884282	21.1714	0.0884282	0.169371
K03744	LemA protein	0.241379	0.188406	0.0529735	0.522097	0.635	0.0884282	21.1714	0.0884282	0.169371
K07340	inner membrane protein	0.12069	0.057971	0.0627187	0.517806	0.605	0.123956	29.9233	0.123956	0.239386
K07056	16S rRNA (cytidine1402-2'-O)-methyltransferase [EC:2.1.1.198]	0.913793	0.84058	0.0732134	0.504927	0.64	0.16891	41.8153	0.16891	0.334523
K19858	dTDP-4-oxo-2,6-dideoxy-D-glucose 3,5-epimerase [EC:5.1.3.-]	0.258621	0.202899	0.0557221	0.503719	0.61	0.0978428	24.2801	0.0978428	0.194241
K19789	DNA repair protein RadD	0.137931	0.0724638	0.0654673	0.503435	0.628	0.135058	33.5342	0.135058	0.268274
K03593	ATP-binding protein involved in chromosome partitioning	0.37931	0.318841	0.0604697	0.502894	0.646	0.115226	28.6407	0.115226	0.229125
K03572	DNA mismatch repair protein MutL	0.37931	0.318841	0.0604697	0.502894	0.632	0.115226	28.6407	0.115226	0.229125
K01142	exodeoxyribonuclease III [EC:3.1.11.2]	0.224138	0.173913	0.0502249	0.49683	0.619	0.0794898	19.9993	0.0794898	0.159994
K16212	4-O-beta-D-mannosyl-D-glucose phosphorylase [EC:2.4.1.281]	0.224138	0.173913	0.0502249	0.49683	0.627	0.0794898	19.9993	0.0794898	0.159994
K07647	two-component system, OmpR family, sensor histidine kinase TorS [EC:2.7.13.3]	0.362069	0.231884	0.130185	0.492004	0.655	0.534066	135.686	0.534066	1.08549
K21395	TRAP-type transport system periplasmic protein	0.241379	0.173913	0.0674663	0.490753	0.605	0.143432	36.5337	0.143432	0.29227
K01989	putative tryptophan/tyrosine transport system substrate-binding protein	0.344828	0.275362	0.0694653	0.488975	0.628	0.152058	38.8716	0.152058	0.310973
K03639	GTP 3',8-cyclase [EC:4.1.99.22]	0.189655	0.130435	0.0592204	0.480663	0.613	0.110514	28.7399	0.110514	0.229919
K22339	formate dehydrogenase (NAD+, ferredoxin) subunit B [EC:1.17.1.11]	0.189655	0.130435	0.0592204	0.480663	0.609	0.110514	28.7399	0.110514	0.229919
K07358	type 1 fimbriae regulatory protein FimE	0.344828	0.246377	0.0984508	0.477742	0.646	0.30543	79.915	0.30543	0.63932
K06222	2,5-diketo-D-gluconate reductase B [EC:1.1.1.346]	0.103448	0.057971	0.0454773	0.475087	0.639	0.0651721	17.1474	0.0651721	0.137179
K07257	spore coat polysaccharide biosynthesis protein SpsF	0.103448	0.057971	0.0454773	0.475087	0.658	0.0651721	17.1474	0.0651721	0.137179
K25205	polysaccharide biosynthesis protein PslC	0.206897	0.15942	0.0474763	0.473173	0.645	0.0710275	18.7636	0.0710275	0.150109
K01251	adenosylhomocysteinase [EC:3.3.1.1]	0.206897	0.15942	0.0474763	0.473173	0.651	0.0710275	18.7636	0.0710275	0.150109
K21071	ATP-dependent phosphofructokinase / diphosphate-dependent phosphofructokinase [EC:2.7.1.11 2.7.1.90]	0.827586	0.695652	0.131934	0.466789	0.61	0.548513	146.885	0.548513	1.17508
K03646	colicin import membrane protein	0.0862069	0.0434783	0.0427286	0.465817	0.653	0.0575323	15.4385	0.0575323	0.123508
K25119	heme transport system cell surface heme-binding protein	0.0862069	0.0434783	0.0427286	0.465817	0.662	0.0575323	15.4385	0.0575323	0.123508
K25067	fucose transport system substrate-binding protein	0.37931	0.275362	0.103948	0.465542	0.629	0.340491	91.4233	0.340491	0.731386
K03230	type III secretion protein V	0.258621	0.202899	0.0557221	0.465384	0.625	0.0978428	26.2801	0.0978428	0.210241
K15923	alpha-L-fucosidase 2 [EC:3.2.1.51]	0.482759	0.391304	0.0914543	0.464556	0.634	0.263561	70.9175	0.263561	0.56734
K25300	Alphavirus polyprotein P1234	0.293103	0.231884	0.0612193	0.456944	0.627	0.1181	32.3071	0.1181	0.258457
K18288	itaconate CoA-transferase [EC:2.8.3.-]	0.517241	0.42029	0.0969515	0.455441	0.643	0.296198	81.2944	0.296198	0.650355
K03501	16S rRNA (guanine527-N7)-methyltransferase [EC:2.1.1.170]	0.465517	0.405797	0.0597201	0.45217	0.642	0.112387	31.0687	0.112387	0.24855
K25500	dATP/dGTP diphosphohydrolase [EC:3.6.1.-]	0.189655	0.144927	0.0447277	0.45121	0.631	0.0630413	17.4645	0.0630413	0.139716
K09014	Fe-S cluster assembly protein SufB	0.189655	0.144927	0.0447277	0.45121	0.649	0.0630413	17.4645	0.0630413	0.139716
K12511	tight adherence protein C	0.189655	0.144927	0.0447277	0.45121	0.647	0.0630413	17.4645	0.0630413	0.139716
K02160	acetyl-CoA carboxylase biotin carboxyl carrier protein	0.189655	0.144927	0.0447277	0.45121	0.64	0.0630413	17.4645	0.0630413	0.139716
K00053	ketol-acid reductoisomerase [EC:1.1.1.86]	0.344828	0.289855	0.0549725	0.435924	0.65	0.095228	27.3063	0.095228	0.218451
K18682	ribonucrease Y [EC:3.1.-.-]	0.344828	0.289855	0.0549725	0.435924	0.655	0.095228	27.3063	0.095228	0.218451
K19796	dCMP hydroxymethylase [EC:2.1.2.8]	0.482759	0.42029	0.0624687	0.435516	0.649	0.12297	35.2944	0.12297	0.282355
K24163	monovalent cation/hydrogen antiporter	0.206897	0.130435	0.0764618	0.43171	0.658	0.184231	53.3433	0.184231	0.426747
K04652	hydrogenase nickel incorporation protein HypB	0.172414	0.130435	0.041979	0.431091	0.649	0.0555313	16.1019	0.0555313	0.128816
K11529	glycerate 2-kinase [EC:2.7.1.165]	0.172414	0.130435	0.041979	0.431091	0.671	0.0555313	16.1019	0.0555313	0.128816
K19650	secoisolariciresinol dehydrogenase [EC:1.1.1.331]	0.206897	0.15942	0.0474763	0.427596	0.664	0.0710275	20.7636	0.0710275	0.166109
K06200	carbon starvation protein	0.206897	0.15942	0.0474763	0.427596	0.647	0.0710275	20.7636	0.0710275	0.166109
K02338	DNA polymerase III subunit beta [EC:2.7.7.7]	0.0517241	0.0289855	0.0227386	0.425463	0.626	0.016293	4.78686	0.016293	0.0382949
K15961	glycosyltransferase [EC:2.4.1.-]	0.0517241	0.0289855	0.0227386	0.425463	0.633	0.016293	4.78686	0.016293	0.0382949
K06208	chorismate mutase [EC:5.4.99.5]	0.0517241	0.0289855	0.0227386	0.425463	0.65	0.016293	4.78686	0.016293	0.0382949
K00917	tagatose 6-phosphate kinase [EC:2.7.1.144]	0.0517241	0.0289855	0.0227386	0.425463	0.656	0.016293	4.78686	0.016293	0.0382949
K20264	two-component system, NarL family, response regulator FusR	0.0517241	0.0289855	0.0227386	0.425463	0.661	0.016293	4.78686	0.016293	0.0382949
K19698	TDP-megosamine glycosyltransferase auxiliary protein	0.0517241	0.0289855	0.0227386	0.425463	0.663	0.016293	4.78686	0.016293	0.0382949
K06132	cardiolipin synthase C [EC:2.7.8.-]	0.0517241	0.0289855	0.0227386	0.425463	0.673	0.016293	4.78686	0.016293	0.0382949
K02075	zinc/manganese transport system permease protein	0.0517241	0.0289855	0.0227386	0.425463	0.653	0.016293	4.78686	0.016293	0.0382949
K16705	teichuronic acid biosynthesis protein TuaE	0.0517241	0.0289855	0.0227386	0.425463	0.672	0.016293	4.78686	0.016293	0.0382949
K08320	(d)CTP diphosphatase [EC:3.6.1.65]	0.0517241	0.0289855	0.0227386	0.425463	0.697	0.016293	4.78686	0.016293	0.0382949
K19068	UDP-2-acetamido-2,6-beta-L-arabino-hexul-4-ose reductase [EC:1.1.1.367]	0.0517241	0.0289855	0.0227386	0.425463	0.665	0.016293	4.78686	0.016293	0.0382949
K00341	NADH-quinone oxidoreductase subunit L [EC:7.1.1.2]	0.0517241	0.0289855	0.0227386	0.425463	0.631	0.016293	4.78686	0.016293	0.0382949
K02343	DNA polymerase III subunit gamma/tau [EC:2.7.7.7]	0.0517241	0.0289855	0.0227386	0.425463	0.665	0.016293	4.78686	0.016293	0.0382949
K00113	glycerol-3-phosphate dehydrogenase subunit C	0.0517241	0.0289855	0.0227386	0.425463	0.636	0.016293	4.78686	0.016293	0.0382949
K21506	Orthopoxvirus serine/threonine-protein kinase 1 [EC:2.7.11.1]	0.0517241	0.0289855	0.0227386	0.425463	0.659	0.016293	4.78686	0.016293	0.0382949
K21653	KSHV interferon regulatory factor-like protein 1	0.0517241	0.0289855	0.0227386	0.425463	0.659	0.016293	4.78686	0.016293	0.0382949
K25337	Marburgvirus polymerase cofactor VP35	0.0517241	0.0289855	0.0227386	0.425463	0.666	0.016293	4.78686	0.016293	0.0382949
K09775	uncharacterized protein	0.0517241	0.0289855	0.0227386	0.425463	0.671	0.016293	4.78686	0.016293	0.0382949
K00957	sulfate adenylyltransferase subunit 2 [EC:2.7.7.4]	0.0517241	0.0289855	0.0227386	0.425463	0.621	0.016293	4.78686	0.016293	0.0382949
K22091	O-methyltransferase [EC:2.1.1.-]	0.0517241	0.0289855	0.0227386	0.425463	0.632	0.016293	4.78686	0.016293	0.0382949
K21309	sulfite dehydrogenase (quinone) subunit SoeC	0.0517241	0.0289855	0.0227386	0.425463	0.661	0.016293	4.78686	0.016293	0.0382949
K00303	sarcosine oxidase, subunit beta [EC:1.5.3.1]	0.0517241	0.0289855	0.0227386	0.425463	0.664	0.016293	4.78686	0.016293	0.0382949
K01615	glutaconyl-CoA decarboxylase subunit alpha [EC:7.2.4.5]	0.0517241	0.0289855	0.0227386	0.425463	0.673	0.016293	4.78686	0.016293	0.0382949
K10122	fructooligosaccharide transport system permease protein	0.0517241	0.0289855	0.0227386	0.425463	0.676	0.016293	4.78686	0.016293	0.0382949
K21490	antitoxin YokJ	0.0517241	0.0289855	0.0227386	0.425463	0.686	0.016293	4.78686	0.016293	0.0382949
K00663	aminoglycoside 6'-N-acetyltransferase [EC:2.3.1.82]	0.0517241	0.0289855	0.0227386	0.425463	0.621	0.016293	4.78686	0.016293	0.0382949
K21350	sucrose 6(F)-phosphate phosphorylase [EC:2.4.1.329]	0.0517241	0.0289855	0.0227386	0.425463	0.656	0.016293	4.78686	0.016293	0.0382949
K11889	type VI secretion system protein ImpN [EC:2.7.11.1]	0.0517241	0.0289855	0.0227386	0.425463	0.657	0.016293	4.78686	0.016293	0.0382949
K20452	dimethylmaleate hydratase large subunit [EC:4.2.1.85]	0.0517241	0.0289855	0.0227386	0.425463	0.663	0.016293	4.78686	0.016293	0.0382949
K16001	narbonolide/10-deoxymethynolide synthase [EC:2.3.1.240 2.3.1.239]	0.0517241	0.0289855	0.0227386	0.425463	0.666	0.016293	4.78686	0.016293	0.0382949
K18961	T4 RNA ligase 1 [EC:6.5.1.3]	0.0517241	0.0289855	0.0227386	0.425463	0.679	0.016293	4.78686	0.016293	0.0382949
K07335	basic membrane protein A and related proteins	0.0517241	0.0289855	0.0227386	0.425463	0.657	0.016293	4.78686	0.016293	0.0382949
K08093	3-hexulose-6-phosphate synthase [EC:4.1.2.43]	0.0517241	0.0289855	0.0227386	0.425463	0.665	0.016293	4.78686	0.016293	0.0382949
K05605	3-hydroxyisobutyryl-CoA hydrolase [EC:3.1.2.4]	0.0517241	0.0289855	0.0227386	0.425463	0.667	0.016293	4.78686	0.016293	0.0382949
K01480	agmatinase [EC:3.5.3.11]	0.0517241	0.0289855	0.0227386	0.425463	0.662	0.016293	4.78686	0.016293	0.0382949
K05770	translocator protein	0.0517241	0.0289855	0.0227386	0.425463	0.663	0.016293	4.78686	0.016293	0.0382949
K01269	aminopeptidase [EC:3.4.11.-]	0.241379	0.173913	0.0674663	0.421525	0.635	0.143432	42.5337	0.143432	0.34027
K03631	DNA repair protein RecN (Recombination protein N)	0.586207	0.521739	0.0644678	0.416703	0.666	0.130966	39.2864	0.130966	0.314291
K06406	stage V sporulation protein AD	0.448276	0.391304	0.0569716	0.415371	0.695	0.10228	30.7796	0.10228	0.246237
K21562	CRP/FNR family transcriptional regulator, anaerobic regulatory protein	0.224138	0.173913	0.0502249	0.414022	0.635	0.0794898	23.9993	0.0794898	0.191994
K02404	flagellar biosynthesis protein FlhF	0.155172	0.115942	0.0392304	0.41307	0.663	0.0484974	14.6759	0.0484974	0.117407
K20156	2-amino-4-deoxychorismate dehydrogenase [EC:1.3.8.16]	0.0862069	0.0434783	0.0427286	0.412393	0.672	0.0575323	17.4385	0.0575323	0.139508
K08256	phosphatidyl-myo-inositol alpha-mannosyltransferase [EC:2.4.1.345]	0.172414	0.101449	0.0709645	0.408447	0.653	0.158692	48.5657	0.158692	0.388526
K21523	terminase, large subunit [EC:3.1.-.-]	0.189655	0.144927	0.0447277	0.404848	0.672	0.0630413	19.4645	0.0630413	0.155716
K02358	elongation factor Tu	0.327586	0.275362	0.0522239	0.404721	0.651	0.0859432	26.544	0.0859432	0.212352
K14059	integrase	1.87931	1.55072	0.328585	0.403793	0.665	3.40229	1053.23	3.40229	8.42582
K19304	murein DD-endopeptidase [EC:3.4.24.-]	0.724138	0.608696	0.115442	0.403738	0.684	0.419955	130.021	0.419955	1.04017
K01925	UDP-N-acetylmuramoylalanine--D-glutamate ligase [EC:6.3.2.9]	1.06897	0.971015	0.097951	0.403477	0.667	0.302337	93.6662	0.302337	0.749329
K01962	acetyl-CoA carboxylase carboxyl transferase subunit alpha [EC:6.4.1.2 2.1.3.15]	0.137931	0.101449	0.0364817	0.397565	0.688	0.0419397	13.1864	0.0419397	0.105491
K21353	cycloisomaltooligosaccharide glucanotransferase [EC:2.4.1.248]	0.137931	0.101449	0.0364817	0.397565	0.656	0.0419397	13.1864	0.0419397	0.105491
K17062	arginine/lysine/histidine/glutamine transport system substrate-binding and permease protein	0.137931	0.101449	0.0364817	0.397565	0.672	0.0419397	13.1864	0.0419397	0.105491
K16007	8,8a-deoxyoleandolide synthase 1	0.137931	0.101449	0.0364817	0.397565	0.678	0.0419397	13.1864	0.0419397	0.105491
K20992	pyrethroid hydrolase [EC:3.1.1.88]	0.137931	0.101449	0.0364817	0.397565	0.67	0.0419397	13.1864	0.0419397	0.105491
K00789	S-adenosylmethionine synthetase [EC:2.5.1.6]	0.741379	0.681159	0.0602199	0.395623	0.669	0.114276	36.1062	0.114276	0.28885
K01652	acetolactate synthase I/II/III large subunit [EC:2.2.1.6]	0.672414	0.57971	0.0927037	0.395519	0.702	0.270811	85.5875	0.270811	0.6847
K07482	transposase, IS30 family	0.206897	0.15942	0.0474763	0.390027	0.671	0.0710275	22.7636	0.0710275	0.182109
K18429	GDP/UDP-N,N'-diacetylbacillosamine 2-epimerase (hydrolysing) [EC:3.2.1.184]	0.0689655	0.0434783	0.0254873	0.388061	0.683	0.0204701	6.5937	0.0204701	0.0527496
K21272	aurachin C monooxygenase/isomerase [EC:1.14.13.222]	0.0689655	0.0434783	0.0254873	0.388061	0.66	0.0204701	6.5937	0.0204701	0.0527496
K23746	aureothin polyketide synthase system AurC [EC:2.3.1.289]	0.0689655	0.0434783	0.0254873	0.388061	0.644	0.0204701	6.5937	0.0204701	0.0527496
K15524	2-O-(6-phospho-alpha-D-mannosyl)-D-glycerate hydrolase [EC:3.2.1.-]	0.0689655	0.0434783	0.0254873	0.388061	0.663	0.0204701	6.5937	0.0204701	0.0527496
K06379	stage II sporulation protein AB (anti-sigma F factor) [EC:2.7.11.1]	0.0689655	0.0434783	0.0254873	0.388061	0.664	0.0204701	6.5937	0.0204701	0.0527496
K01576	benzoylformate decarboxylase [EC:4.1.1.7]	0.0689655	0.0434783	0.0254873	0.388061	0.665	0.0204701	6.5937	0.0204701	0.0527496
K07046	L-fuconolactonase [EC:3.1.1.-]	0.0689655	0.0434783	0.0254873	0.388061	0.672	0.0204701	6.5937	0.0204701	0.0527496
K00048	lactaldehyde reductase [EC:1.1.1.77]	0.0689655	0.0434783	0.0254873	0.388061	0.676	0.0204701	6.5937	0.0204701	0.0527496
K10917	PadR family transcriptional regulator, regulatory protein AphA	0.0689655	0.0434783	0.0254873	0.388061	0.679	0.0204701	6.5937	0.0204701	0.0527496
K02122	V/A-type H+/Na+-transporting ATPase subunit F	0.0689655	0.0434783	0.0254873	0.388061	0.681	0.0204701	6.5937	0.0204701	0.0527496
K19817	coenzyme F420H2 oxidase [EC:1.5.3.22]	0.0689655	0.0434783	0.0254873	0.388061	0.692	0.0204701	6.5937	0.0204701	0.0527496
K06284	AbrB family transcriptional regulator, transcriptional pleiotropic regulator of transition state genes	0.0689655	0.0434783	0.0254873	0.388061	0.651	0.0204701	6.5937	0.0204701	0.0527496
K22634	salviol synthase [EC:1.14.14.62]	0.0689655	0.0434783	0.0254873	0.388061	0.657	0.0204701	6.5937	0.0204701	0.0527496
K17675	ATP-dependent RNA helicase SUPV3L1/SUV3 [EC:3.6.4.13]	0.0689655	0.0434783	0.0254873	0.388061	0.658	0.0204701	6.5937	0.0204701	0.0527496
K02551	2-succinyl-5-enolpyruvyl-6-hydroxy-3-cyclohexene-1-carboxylate synthase [EC:2.2.1.9]	0.0689655	0.0434783	0.0254873	0.388061	0.661	0.0204701	6.5937	0.0204701	0.0527496
K20626	lactoyl-CoA dehydratase subunit alpha [EC:4.2.1.54]	0.0689655	0.0434783	0.0254873	0.388061	0.663	0.0204701	6.5937	0.0204701	0.0527496
K06405	stage V sporulation protein AC	0.0689655	0.0434783	0.0254873	0.388061	0.665	0.0204701	6.5937	0.0204701	0.0527496
K21405	sigma-54 dependent transcriptional regulator, acetoin dehydrogenase operon transcriptional activator AcoR	0.0689655	0.0434783	0.0254873	0.388061	0.667	0.0204701	6.5937	0.0204701	0.0527496
K02411	flagellar assembly protein FliH	0.0689655	0.0434783	0.0254873	0.388061	0.673	0.0204701	6.5937	0.0204701	0.0527496
K25240	Cytomegalovirus DNA helicase/primase complex-associated protein	0.0689655	0.0434783	0.0254873	0.388061	0.674	0.0204701	6.5937	0.0204701	0.0527496
K08233	polyneuridine-aldehyde esterase [EC:3.1.1.78]	0.0689655	0.0434783	0.0254873	0.388061	0.681	0.0204701	6.5937	0.0204701	0.0527496
K08744	cardiolipin synthase (CMP-forming) [EC:2.7.8.41]	0.0689655	0.0434783	0.0254873	0.388061	0.684	0.0204701	6.5937	0.0204701	0.0527496
K15580	oligopeptide transport system substrate-binding protein	0.0689655	0.0434783	0.0254873	0.388061	0.686	0.0204701	6.5937	0.0204701	0.0527496
K00758	thymidine phosphorylase [EC:2.4.2.4]	0.0689655	0.0434783	0.0254873	0.388061	0.694	0.0204701	6.5937	0.0204701	0.0527496
K18142	multidrug efflux pump	0.0689655	0.0434783	0.0254873	0.388061	0.701	0.0204701	6.5937	0.0204701	0.0527496
K01758	cystathionine gamma-lyase [EC:4.4.1.1]	0.0689655	0.0434783	0.0254873	0.388061	0.719	0.0204701	6.5937	0.0204701	0.0527496
K01119	2',3'-cyclic-nucleotide 2'-phosphodiesterase / 3'-nucleotidase [EC:3.1.4.16 3.1.3.6]	0.0689655	0.0434783	0.0254873	0.388061	0.669	0.0204701	6.5937	0.0204701	0.0527496
K20984	2-methylbutanoate polyketide synthase [EC:2.3.1.244]	0.0689655	0.0434783	0.0254873	0.388061	0.678	0.0204701	6.5937	0.0204701	0.0527496
K15798	santalene and bergamotene synthase [EC:4.2.3.50 4.2.3.53 4.2.3.54]	0.0689655	0.0434783	0.0254873	0.388061	0.666	0.0204701	6.5937	0.0204701	0.0527496
K23018	HTLV-1 rex polyprotein	0.0689655	0.0434783	0.0254873	0.388061	0.666	0.0204701	6.5937	0.0204701	0.0527496
K01779	aspartate racemase [EC:5.1.1.13]	0.362069	0.304348	0.0577212	0.385929	0.673	0.104989	34.0052	0.104989	0.272042
K24256	UDP-L-QuiNAc synthase	0.12069	0.0869565	0.0337331	0.385291	0.661	0.0358581	11.6334	0.0358581	0.0930675
K03778	D-lactate dehydrogenase [EC:1.1.1.28]	0.172414	0.130435	0.041979	0.383462	0.677	0.0555313	18.1019	0.0555313	0.144816
K23518	O-acetyl-ADP-ribose deacetylase [EC:3.1.1.106]	0.103448	0.0724638	0.0309845	0.377516	0.666	0.0302526	10.017	0.0302526	0.0801359
K01858	myo-inositol-1-phosphate synthase [EC:5.5.1.4]	0.103448	0.0724638	0.0309845	0.377516	0.657	0.0302526	10.017	0.0302526	0.0801359
K24251	dTDP-D-Quip3N acetylase [EC:2.3.1.-]	0.586207	0.492754	0.0934533	0.376729	0.663	0.275209	91.3153	0.275209	0.730523
K05995	dipeptidase E [EC:3.4.13.21]	0.0862069	0.057971	0.0282359	0.37668	0.662	0.0251233	8.33708	0.0251233	0.0666967
K10557	AI-2 transport system permease protein	0.0862069	0.057971	0.0282359	0.37668	0.676	0.0251233	8.33708	0.0251233	0.0666967
K03969	phage shock protein A	0.0862069	0.057971	0.0282359	0.37668	0.688	0.0251233	8.33708	0.0251233	0.0666967
K13584	two-component system, cell cycle response regulator CtrA	0.0862069	0.057971	0.0282359	0.37668	0.657	0.0251233	8.33708	0.0251233	0.0666967
K00382	dihydrolipoamide dehydrogenase [EC:1.8.1.4]	0.0862069	0.057971	0.0282359	0.37668	0.663	0.0251233	8.33708	0.0251233	0.0666967
K08344	suppressor for copper-sensitivity B	0.0862069	0.057971	0.0282359	0.37668	0.663	0.0251233	8.33708	0.0251233	0.0666967
K19419	transmembrane protein EpsG	0.0862069	0.057971	0.0282359	0.37668	0.67	0.0251233	8.33708	0.0251233	0.0666967
K15959	O-methyltransferase [EC:2.1.1.-]	0.0862069	0.057971	0.0282359	0.37668	0.675	0.0251233	8.33708	0.0251233	0.0666967
K04719	5,6-dimethylbenzimidazole synthase [EC:1.13.11.79]	0.0862069	0.057971	0.0282359	0.37668	0.678	0.0251233	8.33708	0.0251233	0.0666967
K22780	Cytomegalovirus tegument protein UL26	0.0862069	0.057971	0.0282359	0.37668	0.68	0.0251233	8.33708	0.0251233	0.0666967
K09758	aspartate 4-decarboxylase [EC:4.1.1.12]	0.0862069	0.057971	0.0282359	0.37668	0.689	0.0251233	8.33708	0.0251233	0.0666967
K18675	N,N'-diacetylchitobiose phosphorylase [EC:2.4.1.280]	0.0862069	0.057971	0.0282359	0.37668	0.689	0.0251233	8.33708	0.0251233	0.0666967
K23738	cyclohexane-1-carbonyl-CoA reductase (NADP+) [EC:1.3.1.120]	0.0862069	0.057971	0.0282359	0.37668	0.691	0.0251233	8.33708	0.0251233	0.0666967
K15739	D-alanine---(R)-lactate ligase [EC:6.1.2.1]	0.0862069	0.057971	0.0282359	0.37668	0.694	0.0251233	8.33708	0.0251233	0.0666967
K05518	phosphoserine phosphatase RsbX [EC:3.1.3.3]	0.0862069	0.057971	0.0282359	0.37668	0.696	0.0251233	8.33708	0.0251233	0.0666967
K21027	tRNA-5-taurinomethyluridine 2-sulfurtransferase [EC:2.8.1.14]	0.0862069	0.057971	0.0282359	0.37668	0.7	0.0251233	8.33708	0.0251233	0.0666967
K06206	sugar fermentation stimulation protein A	0.0862069	0.057971	0.0282359	0.37668	0.649	0.0251233	8.33708	0.0251233	0.0666967
K25147	beta-exotoxin I transport system permease protein	0.206897	0.130435	0.0764618	0.375409	0.666	0.184231	61.3433	0.184231	0.490747
K01937	CTP synthase [EC:6.3.4.2]	0.534483	0.478261	0.0562219	0.370024	0.674	0.0996057	33.6484	0.0996057	0.269187
K01890	phenylalanyl-tRNA synthetase beta chain [EC:6.1.1.20]	0.534483	0.478261	0.0562219	0.370024	0.676	0.0996057	33.6484	0.0996057	0.269187
K12630	puromycin biosynthesis protein Pur4 [EC:2.-.-.-]	0.12069	0.0724638	0.0482259	0.369502	0.676	0.0732882	24.7929	0.0732882	0.198343
K21636	ribonucleoside-triphosphate reductase (formate) [EC:1.1.98.6]	0.810345	0.73913	0.0712144	0.368446	0.683	0.159812	54.2181	0.159812	0.433745
K19884	7-chloro-L-tryptophan oxidase [EC:1.4.3.23]	0.189655	0.144927	0.0447277	0.367125	0.663	0.0630413	21.4645	0.0630413	0.171716
K12525	bifunctional aspartokinase / homoserine dehydrogenase 2 [EC:2.7.2.4 1.1.1.3]	0.155172	0.115942	0.0392304	0.363529	0.678	0.0484974	16.6759	0.0484974	0.133407
K12720	peptidyl carrier protein	0.155172	0.115942	0.0392304	0.363529	0.678	0.0484974	16.6759	0.0484974	0.133407
K20591	pyridoxal phosphate-dependent aminotransferase [EC:2.6.1.-]	0.258621	0.202899	0.0557221	0.356777	0.657	0.0978428	34.2801	0.0978428	0.274241
K03100	signal peptidase I [EC:3.4.21.89]	1.25862	1.14493	0.113693	0.35439	0.681	0.407326	143.671	0.407326	1.14937
K13788	phosphate acetyltransferase [EC:2.3.1.8]	0.534483	0.478261	0.0562219	0.349264	0.697	0.0996057	35.6484	0.0996057	0.285187
K07015	putative phosphatase [EC:3.1.3.-]	0.293103	0.246377	0.0467266	0.346383	0.673	0.0688022	24.8288	0.0688022	0.198631
K16053	miniconductance mechanosensitive channel	0.172414	0.130435	0.041979	0.34531	0.689	0.0555313	20.1019	0.0555313	0.160816
K24598	Rotavirus core capsid protein VP2	0.137931	0.101449	0.0364817	0.345207	0.688	0.0419397	15.1864	0.0419397	0.121491
K25063	arabinooligosaccharide transport system permease protein	0.12069	0.0724638	0.0482259	0.34192	0.691	0.0732882	26.7929	0.0732882	0.214343
K09470	gamma-glutamylputrescine synthase [EC:6.3.1.11]	0.155172	0.101449	0.0537231	0.335423	0.703	0.0909486	33.8933	0.0909486	0.271146
K07456	DNA mismatch repair protein MutS2	0.810345	0.73913	0.0712144	0.331735	0.693	0.159812	60.2181	0.159812	0.481745
K04087	modulator of FtsH protease HflC	0.224138	0.173913	0.0502249	0.331216	0.691	0.0794898	29.9993	0.0794898	0.239994
K22226	Fe-coproporphyrin III synthase	0.224138	0.144927	0.0792104	0.331127	0.68	0.197714	74.6369	0.197714	0.597095
K22298	ArsR family transcriptional regulator, zinc-responsive transcriptional repressor	0.12069	0.0869565	0.0337331	0.328769	0.666	0.0358581	13.6334	0.0358581	0.109067
K01926	redox-sensing transcriptional repressor	0.413793	0.362319	0.0514743	0.326035	0.708	0.0834937	32.011	0.0834937	0.256088
K07025	putative hydrolase of the HAD superfamily	1.41379	1.26087	0.152923	0.322789	0.693	0.736923	285.373	0.736923	2.28299
K01192	beta-mannosidase [EC:3.2.1.25]	0.224138	0.15942	0.0647176	0.321392	0.707	0.131983	51.3326	0.131983	0.410661
K02963	small subunit ribosomal protein S18	0.5	0.449275	0.0507246	0.321006	0.697	0.0810795	31.5725	0.0810795	0.25258
K03762	MFS transporter, MHS family, proline/betaine transporter	0.0344828	0.0144928	0.01999	0.320147	0.701	0.0125921	4.91654	0.0125921	0.0393323
K01743	carbonic anhydrase [EC:4.2.1.1]	0.0344828	0.0144928	0.01999	0.320147	0.702	0.0125921	4.91654	0.0125921	0.0393323
K13509	lysophosphatidate acyltransferase [EC:2.3.1.51]	0.0344828	0.0144928	0.01999	0.320147	0.721	0.0125921	4.91654	0.0125921	0.0393323
K01216	licheninase [EC:3.2.1.73]	0.0344828	0.0144928	0.01999	0.320147	0.663	0.0125921	4.91654	0.0125921	0.0393323
K01914	aspartate--ammonia ligase [EC:6.3.1.1]	0.396552	0.347826	0.0487256	0.316675	0.69	0.074815	29.5315	0.074815	0.236252
K07576	metallo-beta-lactamase family protein	0.396552	0.347826	0.0487256	0.316675	0.691	0.074815	29.5315	0.074815	0.236252
K02956	small subunit ribosomal protein S15	0.586207	0.536232	0.049975	0.315021	0.696	0.0787008	31.2284	0.0787008	0.249827
K05602	histidinol-phosphatase [EC:3.1.3.15]	0.103448	0.0724638	0.0309845	0.314686	0.708	0.0302526	12.017	0.0302526	0.0961359
K00705	4-alpha-glucanotransferase [EC:2.4.1.25]	0.586207	0.521739	0.0644678	0.307222	0.718	0.130966	53.2864	0.130966	0.426291
K23498	peptide chain release factor	0.293103	0.231884	0.0612193	0.305598	0.687	0.1181	48.3071	0.1181	0.386457
K07216	hemerythrin	0.172414	0.115942	0.0564718	0.3038	0.717	0.100493	41.3483	0.100493	0.330787
K15977	putative oxidoreductase	0.0862069	0.057971	0.0282359	0.3038	0.687	0.0251233	10.3371	0.0251233	0.0826967
K03412	two-component system, chemotaxis family, protein-glutamate methylesterase/glutaminase [EC:3.1.1.61 3.5.1.44]	0.0862069	0.057971	0.0282359	0.3038	0.705	0.0251233	10.3371	0.0251233	0.0826967
K05339	holin-like protein LrgB	0.0862069	0.057971	0.0282359	0.3038	0.705	0.0251233	10.3371	0.0251233	0.0826967
K16567	exopolysaccharide production protein ExoQ	0.0862069	0.057971	0.0282359	0.3038	0.708	0.0251233	10.3371	0.0251233	0.0826967
K16147	starch synthase (maltosyl-transferring) [EC:2.4.99.16]	0.0862069	0.057971	0.0282359	0.3038	0.715	0.0251233	10.3371	0.0251233	0.0826967
K15994	demethyllactenocin mycarosyltransferase [EC:2.4.1.318]	0.0862069	0.057971	0.0282359	0.3038	0.719	0.0251233	10.3371	0.0251233	0.0826967
K18947	DNA replication helicase [EC:3.6.4.-]	0.775862	0.710145	0.0657172	0.302215	0.737	0.136091	56.2891	0.136091	0.450313
K25317	amino-acid racemase [EC:5.1.1.10]	0.0517241	0.0289855	0.0227386	0.300084	0.719	0.016293	6.78686	0.016293	0.0542949
K14647	minor extracellular serine protease Vpr [EC:3.4.21.-]	0.0517241	0.0289855	0.0227386	0.300084	0.7	0.016293	6.78686	0.016293	0.0542949
K07535	2-hydroxycyclohexanecarboxyl-CoA dehydrogenase [EC:1.1.1.-]	0.0517241	0.0289855	0.0227386	0.300084	0.698	0.016293	6.78686	0.016293	0.0542949
K10008	glutamate transport system ATP-binding protein [EC:7.4.2.1]	0.0517241	0.0289855	0.0227386	0.300084	0.702	0.016293	6.78686	0.016293	0.0542949
K02315	DNA replication protein DnaC	0.0517241	0.0289855	0.0227386	0.300084	0.72	0.016293	6.78686	0.016293	0.0542949
K21536	Orthopoxvirus pro-vaccinia growth factor	0.0517241	0.0289855	0.0227386	0.300084	0.697	0.016293	6.78686	0.016293	0.0542949
K22925	UDP-N-acetylglucosaminuronic acid 4-epimerase [EC:5.1.3.-]	0.0517241	0.0289855	0.0227386	0.300084	0.719	0.016293	6.78686	0.016293	0.0542949
K01580	glutamate decarboxylase [EC:4.1.1.15]	0.0517241	0.0289855	0.0227386	0.300084	0.711	0.016293	6.78686	0.016293	0.0542949
K08669	HtrA serine peptidase 2 [EC:3.4.21.108]	0.0517241	0.0289855	0.0227386	0.300084	0.703	0.016293	6.78686	0.016293	0.0542949
K24671	mannose 2-epimerase [EC:5.1.3.44]	0.0517241	0.0289855	0.0227386	0.300084	0.696	0.016293	6.78686	0.016293	0.0542949
K20084	UDP-N-acetyl-3-dehydro-alpha-D-glucosamine 3-aminotranferase [EC:2.6.1.122]	0.0517241	0.0289855	0.0227386	0.300084	0.711	0.016293	6.78686	0.016293	0.0542949
K19804	lipopolysaccharide assembly protein B	0.0689655	0.0434783	0.0254873	0.297748	0.689	0.0204701	8.5937	0.0204701	0.0687496
K01425	glutaminase [EC:3.5.1.2]	0.0689655	0.0434783	0.0254873	0.297748	0.706	0.0204701	8.5937	0.0204701	0.0687496
K11907	type VI secretion system protein VasG	0.258621	0.217391	0.0412294	0.292903	0.721	0.0535657	22.8598	0.0535657	0.182879
K21557	HTH-type transcriptional regulator, polysaccharide utilization system transcription regulator	0.275862	0.202899	0.0729635	0.288262	0.707	0.167759	72.7456	0.167759	0.581965
K03470	ribonuclease HII [EC:3.1.26.4]	0.655172	0.608696	0.0464767	0.288052	0.696	0.0680683	29.5382	0.0680683	0.236306
K02945	small subunit ribosomal protein S1	0.551724	0.492754	0.0589705	0.287824	0.682	0.109583	47.5912	0.109583	0.38073
K02493	release factor glutamine methyltransferase [EC:2.1.1.297]	0.37931	0.333333	0.045977	0.287236	0.706	0.0666124	28.9885	0.0666124	0.231908
K24327	glutamine-dependent amidotransferase [EC:6.3.5.-]	0.12069	0.0869565	0.0337331	0.28671	0.723	0.0358581	15.6334	0.0358581	0.125067
K18430	N,N'-diacetyllegionaminate synthase [EC:2.5.1.101]	0.310345	0.26087	0.0494752	0.285954	0.731	0.0771347	33.7181	0.0771347	0.269745
K23424	protein O-mannosyl-transferase [EC:2.4.1.-]	0.155172	0.101449	0.0537231	0.284975	0.71	0.0909486	39.8933	0.0909486	0.319146
K01191	alpha-mannosidase [EC:3.2.1.24]	0.293103	0.188406	0.104698	0.283005	0.687	0.34542	152.568	0.34542	1.22054
K00262	glutamate dehydrogenase (NADP+) [EC:1.4.1.4]	0.793103	0.724638	0.0684657	0.282823	0.727	0.147714	65.2854	0.147714	0.522283
K14699	ATP-binding cassette, subfamily B, bacterial IrtB/YbtQ [EC:7.-.-.-]	0.137931	0.0869565	0.0509745	0.281377	0.707	0.0818803	36.3748	0.0818803	0.290999
K02006	cobalt/nickel transport system ATP-binding protein	0.413793	0.347826	0.065967	0.277717	0.715	0.137128	61.7211	0.137128	0.493769
K03500	16S rRNA (cytosine967-C5)-methyltransferase [EC:2.1.1.176]	0.844828	0.782609	0.0622189	0.27553	0.72	0.121988	55.3426	0.121988	0.442741
K01619	deoxyribose-phosphate aldolase [EC:4.1.2.4]	0.413793	0.362319	0.0514743	0.274571	0.685	0.0834937	38.011	0.0834937	0.304088
K04772	serine protease DegQ [EC:3.4.21.-]	0.37931	0.318841	0.0604697	0.273614	0.751	0.115226	52.6407	0.115226	0.421125
K16181	3-methylornithine--L-lysine ligase [EC:6.3.2.59]	0.137931	0.101449	0.0364817	0.273238	0.71	0.0419397	19.1864	0.0419397	0.153491
K18908	multidrug efflux pump	3.7069	3.26087	0.446027	0.272154	0.717	6.26896	2879.32	6.26896	23.0346
K18785	beta-1,4-mannooligosaccharide/beta-1,4-mannosyl-N-acetylglucosamine phosphorylase [EC:2.4.1.319 2.4.1.320]	0.103448	0.0724638	0.0309845	0.269785	0.703	0.0302526	14.017	0.0302526	0.112136
K04115	benzoyl-CoA reductase subunit D [EC:1.3.7.8]	0.103448	0.0724638	0.0309845	0.269785	0.711	0.0302526	14.017	0.0302526	0.112136
K04691	serine protease DegS [EC:3.4.21.-]	0.103448	0.0724638	0.0309845	0.269785	0.732	0.0302526	14.017	0.0302526	0.112136
K20589	paromamine D-xylosyltransferase [EC:2.4.2.-]	0.103448	0.0724638	0.0309845	0.269785	0.729	0.0302526	14.017	0.0302526	0.112136
K22108	TetR/AcrR family transcriptional regulator, cholesterol catabolism regulator	0.258621	0.15942	0.0992004	0.268499	0.686	0.310099	144.367	0.310099	1.15494
K13626	flagellar assembly factor FliW	0.241379	0.202899	0.0384807	0.2678	0.717	0.0466617	21.7801	0.0466617	0.174241
K01006	pyruvate, orthophosphate dikinase [EC:2.7.9.1]	0.241379	0.202899	0.0384807	0.2678	0.733	0.0466617	21.7801	0.0466617	0.174241
K00075	UDP-N-acetylmuramate dehydrogenase [EC:1.3.1.98]	0.362069	0.318841	0.0432284	0.259345	0.752	0.0588859	28.3821	0.0588859	0.227056
K18888	ATP-binding cassette, subfamily B, multidrug efflux pump	0.672414	0.536232	0.136182	0.259103	0.741	0.584403	281.935	0.584403	2.25548
K02528	16S rRNA (adenine1518-N6/adenine1519-N6)-dimethyltransferase [EC:2.1.1.182]	0.465517	0.42029	0.0452273	0.257893	0.752	0.0644579	31.2426	0.0644579	0.249941
K02835	peptide chain release factor 1	0.465517	0.42029	0.0452273	0.257893	0.716	0.0644579	31.2426	0.0644579	0.249941
K21575	neopullulanase [EC:3.2.1.135]	0.0862069	0.057971	0.0282359	0.25455	0.71	0.0251233	12.3371	0.0251233	0.0986967
K06075	MarR family transcriptional regulator, transcriptional regulator for hemolysin	0.0862069	0.057971	0.0282359	0.25455	0.718	0.0251233	12.3371	0.0251233	0.0986967
K22921	Vi polysaccharide transport system permease protein	0.0862069	0.057971	0.0282359	0.25455	0.724	0.0251233	12.3371	0.0251233	0.0986967
K18214	MFS transporter, DHA3 family, tetracycline resistance protein	0.0862069	0.057971	0.0282359	0.25455	0.749	0.0251233	12.3371	0.0251233	0.0986967
K01428	urease subunit alpha [EC:3.5.1.5]	0.189655	0.144927	0.0447277	0.250446	0.737	0.0630413	31.4645	0.0630413	0.251716
K04562	flagellar biosynthesis protein FlhG	0.172414	0.130435	0.041979	0.247008	0.731	0.0555313	28.1019	0.0555313	0.224816
K07478	putative ATPase	0.655172	0.594203	0.0609695	0.245096	0.728	0.117138	59.7411	0.117138	0.477929
K19297	subtilase cytotoxin, subunit A	0.224138	0.188406	0.0357321	0.2437	0.711	0.0402338	20.6369	0.0402338	0.165095
K00606	3-methyl-2-oxobutanoate hydroxymethyltransferase [EC:2.1.2.11]	0.224138	0.188406	0.0357321	0.2437	0.73	0.0402338	20.6369	0.0402338	0.165095
K15987	K(+)-stimulated pyrophosphate-energized sodium pump [EC:7.1.3.2]	0.224138	0.188406	0.0357321	0.2437	0.749	0.0402338	20.6369	0.0402338	0.165095
K04769	AbrB family transcriptional regulator, stage V sporulation protein T	0.224138	0.188406	0.0357321	0.2437	0.725	0.0402338	20.6369	0.0402338	0.165095
K13059	N-acetylhexosamine 1-kinase [EC:2.7.1.162]	0.482759	0.434783	0.047976	0.242161	0.726	0.0725307	37.4393	0.0725307	0.299514
K07793	putative tricarboxylic transport membrane protein	0.0689655	0.0434783	0.0254873	0.241536	0.727	0.0204701	10.5937	0.0204701	0.0847496
K03892	ArsR family transcriptional regulator, arsenate/arsenite/antimonite-responsive transcriptional repressor	0.0689655	0.0434783	0.0254873	0.241536	0.739	0.0204701	10.5937	0.0204701	0.0847496
K03275	UDP-glucose:(glucosyl)LPS alpha-1,3-glucosyltransferase [EC:2.4.1.-]	0.0689655	0.0434783	0.0254873	0.241536	0.746	0.0204701	10.5937	0.0204701	0.0847496
K21214	NDP-hexose 4-ketoreductase	0.0689655	0.0434783	0.0254873	0.241536	0.747	0.0204701	10.5937	0.0204701	0.0847496
K05832	putative tryptophan/tyrosine transport system permease protein	0.396552	0.333333	0.0632184	0.241401	0.736	0.125939	65.2126	0.125939	0.521701
K10241	cellobiose transport system permease protein	0.241379	0.173913	0.0674663	0.240549	0.739	0.143432	74.5337	0.143432	0.59627
K18640	plasmid segregation protein ParM	0.103448	0.0724638	0.0309845	0.236098	0.739	0.0302526	16.017	0.0302526	0.128136
K22300	HTH-type transcriptional regulator, cell division transcriptional repressor	2.24138	1.78261	0.45877	0.234168	0.74	6.63231	3540.36	6.63231	28.3229
K14047	fusicocca-2,10(14)-diene synthase [EC:4.2.3.43]	0.448276	0.391304	0.0569716	0.233389	0.746	0.10228	54.7796	0.10228	0.438237
K00052	3-isopropylmalate dehydrogenase [EC:1.1.1.85]	0.344828	0.304348	0.0404798	0.232911	0.739	0.0516356	27.7121	0.0516356	0.221697
K01610	phosphoenolpyruvate carboxykinase (ATP) [EC:4.1.1.49]	0.344828	0.304348	0.0404798	0.232911	0.749	0.0516356	27.7121	0.0516356	0.221697
K13041	two-component system, LuxR family, response regulator TtrR	0.0517241	0.0289855	0.0227386	0.231781	0.746	0.016293	8.78686	0.016293	0.0702949
K23111	(R)-3-(aryl)lactoyl-CoA dehydratase beta subunit [EC:4.2.1.175]	0.0517241	0.0289855	0.0227386	0.231781	0.729	0.016293	8.78686	0.016293	0.0702949
K18240	chorismate lyase / 3-hydroxybenzoate synthase [EC:4.1.3.40 4.1.3.45]	0.0517241	0.0289855	0.0227386	0.231781	0.729	0.016293	8.78686	0.016293	0.0702949
K03430	2-aminoethylphosphonate-pyruvate transaminase [EC:2.6.1.37]	0.0517241	0.0289855	0.0227386	0.231781	0.744	0.016293	8.78686	0.016293	0.0702949
K01881	prolyl-tRNA synthetase [EC:6.1.1.15]	0.448276	0.405797	0.0424788	0.229409	0.753	0.0568613	30.9825	0.0568613	0.24786
K01752	L-serine dehydratase [EC:4.3.1.17]	0.362069	0.318841	0.0432284	0.227309	0.778	0.0588859	32.3821	0.0588859	0.259056
K23453	RSV tyrosine-protein kinase transforming protein Src [EC:2.7.10.2]	0.224138	0.188406	0.0357321	0.222169	0.732	0.0402338	22.6369	0.0402338	0.181095
K03856	3-deoxy-7-phosphoheptulonate synthase [EC:2.5.1.54]	0.206897	0.173913	0.0329836	0.220545	0.745	0.0342821	19.4303	0.0342821	0.155442
K03546	DNA repair protein SbcC/Rad50	0.206897	0.173913	0.0329836	0.220545	0.754	0.0342821	19.4303	0.0342821	0.155442
K01625	2-dehydro-3-deoxyphosphogluconate aldolase / (4S)-4-hydroxy-2-oxoglutarate aldolase [EC:4.1.2.14 4.1.3.42]	0.0862069	0.057971	0.0282359	0.219041	0.739	0.0251233	14.3371	0.0251233	0.114697
K20021	L-cysteine desulfidase [EC:4.4.1.28]	0.0862069	0.057971	0.0282359	0.219041	0.747	0.0251233	14.3371	0.0251233	0.114697
K10725	archaeal cell division control protein 6	0.0862069	0.057971	0.0282359	0.219041	0.748	0.0251233	14.3371	0.0251233	0.114697
K12410	NAD-dependent deacetylase [EC:2.3.1.286]	0.534483	0.492754	0.0417292	0.216527	0.751	0.0548722	31.6774	0.0548722	0.253419
K11690	C4-dicarboxylate transporter, DctM subunit	0.62069	0.521739	0.0989506	0.215613	0.747	0.308539	178.873	0.308539	1.43098
K07497	putative transposase	0.12069	0.0869565	0.0337331	0.207191	0.745	0.0358581	21.6334	0.0358581	0.173067
K00193	acetyl-CoA decarbonylase/synthase, CODH/ACS complex subunit beta [EC:2.3.1.169]	0.0689655	0.0434783	0.0254873	0.203178	0.763	0.0204701	12.5937	0.0204701	0.10075
K17736	AraC family transcriptional regulator, carnitine catabolism transcriptional activator	0.0689655	0.0434783	0.0254873	0.203178	0.749	0.0204701	12.5937	0.0204701	0.10075
K25141	daunorubicin/doxorubicin transport system ATP-binding protein	0.0689655	0.0434783	0.0254873	0.203178	0.764	0.0204701	12.5937	0.0204701	0.10075
K07154	serine/threonine-protein kinase HipA [EC:2.7.11.1]	0.0689655	0.0434783	0.0254873	0.203178	0.766	0.0204701	12.5937	0.0204701	0.10075
K00611	ornithine carbamoyltransferase [EC:2.1.3.3]	0.448276	0.405797	0.0424788	0.203178	0.752	0.0568613	34.9825	0.0568613	0.27986
K10227	polyol transport system substrate-binding protein	0.0689655	0.0434783	0.0254873	0.203178	0.765	0.0204701	12.5937	0.0204701	0.10075
K01921	D-alanine-D-alanine ligase [EC:6.3.2.4]	0.431034	0.391304	0.0397302	0.202799	0.739	0.0497409	30.6589	0.0497409	0.245271
K02836	peptide chain release factor 2	0.431034	0.391304	0.0397302	0.202799	0.779	0.0497409	30.6589	0.0497409	0.245271
K24282	UDP-2,4-diacetamido-2,4,6-trideoxy-beta-L-idose 2-epimerase [EC:5.1.3.-]	0.206897	0.173913	0.0329836	0.199963	0.758	0.0342821	21.4303	0.0342821	0.171442
K07082	UPF0755 protein	0.189655	0.15942	0.0302349	0.198281	0.751	0.0288065	18.1602	0.0288065	0.145281
K01696	tryptophan synthase beta chain [EC:4.2.1.20]	0.189655	0.15942	0.0302349	0.198281	0.771	0.0288065	18.1602	0.0288065	0.145281
K00634	phosphate butyryltransferase [EC:2.3.1.19]	0.189655	0.15942	0.0302349	0.198281	0.765	0.0288065	18.1602	0.0288065	0.145281
K10206	LL-diaminopimelate aminotransferase [EC:2.6.1.83]	0.189655	0.15942	0.0302349	0.198281	0.776	0.0288065	18.1602	0.0288065	0.145281
K20460	lantibiotic transport system permease protein	0.258621	0.202899	0.0557221	0.196377	0.772	0.0978428	62.2801	0.0978428	0.498241
K19291	mannuronan synthase [EC:2.4.1.33]	0.137931	0.101449	0.0364817	0.192834	0.771	0.0419397	27.1864	0.0419397	0.217491
K25183	membrane fusion protein YbhG	0.0862069	0.057971	0.0282359	0.192226	0.767	0.0251233	16.3371	0.0251233	0.130697
K02967	small subunit ribosomal protein S2	0.603448	0.565217	0.0382309	0.186705	0.79	0.0460577	30.8358	0.0460577	0.246687
K13599	two-component system, NtrC family, nitrogen regulation response regulator NtrX	0.155172	0.115942	0.0392304	0.185524	0.763	0.0484974	32.6759	0.0484974	0.261407
K00057	glycerol-3-phosphate dehydrogenase (NAD(P)+) [EC:1.1.1.94]	0.310345	0.275362	0.0349825	0.184113	0.765	0.0385634	26.1819	0.0385634	0.209455
K20997	polysaccharide biosynthesis protein PslA	0.517241	0.463768	0.0534733	0.182717	0.756	0.0901046	61.6422	0.0901046	0.493137
K06867	uncharacterized protein	0.172414	0.130435	0.041979	0.18218	0.77	0.0555313	38.1019	0.0555313	0.304816
K17314	trehalose transport system ATP-binding protein	0.206897	0.15942	0.0474763	0.182071	0.753	0.0710275	48.7636	0.0710275	0.390109
K25064	arabinooligosaccharide transport system permease protein	0.137931	0.0869565	0.0509745	0.181553	0.773	0.0818803	56.3748	0.0818803	0.450999
K03496	chromosome partitioning protein	0.637931	0.57971	0.0582209	0.179924	0.772	0.106815	74.2081	0.106815	0.593665
K14213	Xaa-Pro dipeptidase [EC:3.4.13.9]	0.189655	0.15942	0.0302349	0.17861	0.763	0.0288065	20.1602	0.0288065	0.161281
K05592	ATP-dependent RNA helicase DeaD [EC:3.6.4.13]	0.189655	0.15942	0.0302349	0.17861	0.742	0.0288065	20.1602	0.0288065	0.161281
K19586	membrane fusion protein, multidrug efflux system	0.327586	0.275362	0.0522239	0.17744	0.733	0.0859432	60.544	0.0859432	0.484352
K23734	lipoyl(octanoyl) transferase [EC:2.3.1.181]	0.172414	0.144927	0.0274863	0.176855	0.78	0.023807	16.8266	0.023807	0.134613
K04565	superoxide dismutase, Cu-Zn family [EC:1.15.1.1]	0.172414	0.144927	0.0274863	0.176855	0.789	0.023807	16.8266	0.023807	0.134613
K01684	galactonate dehydratase [EC:4.2.1.6]	0.189655	0.144927	0.0447277	0.173326	0.736	0.0630413	45.4645	0.0630413	0.363716
K02986	small subunit ribosomal protein S4	0.758621	0.724638	0.033983	0.17238	0.771	0.0363913	26.3888	0.0363913	0.21111
K13408	membrane fusion protein	0.103448	0.0724638	0.0309845	0.171757	0.782	0.0302526	22.017	0.0302526	0.176136
K13319	4-ketoreductase	0.327586	0.289855	0.0377311	0.170039	0.777	0.0448614	32.9788	0.0448614	0.26383
K01854	UDP-galactopyranose mutase [EC:5.4.99.9]	0.293103	0.26087	0.0322338	0.161628	0.79	0.0327415	25.3216	0.0327415	0.202573
K18332	NADP-reducing hydrogenase subunit HndD [EC:1.12.1.3]	0.310345	0.275362	0.0349825	0.159712	0.785	0.0385634	30.1819	0.0385634	0.241455
K02191	cobalt-precorrin-6B (C15)-methyltransferase [EC:2.1.1.196]	0.0517241	0.0289855	0.0227386	0.159275	0.764	0.016293	12.7869	0.016293	0.102295
K09692	teichoic acid transport system permease protein	0.172414	0.144927	0.0274863	0.158068	0.797	0.023807	18.8266	0.023807	0.150613
K06387	stage II sporulation protein R	0.155172	0.130435	0.0247376	0.156224	0.785	0.0192837	15.4295	0.0192837	0.123436
K06117	glycerol-1-phosphatase [EC:3.1.3.21]	0.155172	0.130435	0.0247376	0.156224	0.806	0.0192837	15.4295	0.0192837	0.123436
K01889	phenylalanyl-tRNA synthetase alpha chain [EC:6.1.1.20]	0.396552	0.362319	0.0342329	0.15479	0.785	0.0369284	29.8213	0.0369284	0.238571
K19591	MerR family transcriptional regulator, copper efflux regulator	0.241379	0.188406	0.0529735	0.151063	0.801	0.0884282	73.1714	0.0884282	0.585371
K00928	aspartate kinase [EC:2.7.2.4]	0.310345	0.275362	0.0349825	0.149787	0.794	0.0385634	32.1819	0.0385634	0.257455
K07404	6-phosphogluconolactonase [EC:3.1.1.31]	0.206897	0.173913	0.0329836	0.145607	0.807	0.0342821	29.4303	0.0342821	0.235442
K07641	two-component system, OmpR family, sensor histidine kinase CreC [EC:2.7.13.3]	0.275862	0.217391	0.0584708	0.144298	0.785	0.107734	93.3253	0.107734	0.746603
K12257	SecD/SecF fusion protein	0.275862	0.246377	0.0294853	0.14036	0.784	0.0273958	24.3978	0.0273958	0.195182
K06201	copper homeostasis protein	0.275862	0.246377	0.0294853	0.14036	0.793	0.0273958	24.3978	0.0273958	0.195182
K01736	chorismate synthase [EC:4.2.3.5]	0.482759	0.449275	0.0334832	0.139948	0.818	0.0353288	31.5552	0.0353288	0.252442
K05674	ATP-binding cassette, subfamily C (CFTR/MRP), member 10	0.724138	0.652174	0.071964	0.138546	0.806	0.163194	147.238	0.163194	1.17791
K07225	putative hemin transport protein	0.189655	0.15942	0.0302349	0.137645	0.801	0.0288065	26.1602	0.0288065	0.209281
K04045	molecular chaperone HscC	0.137931	0.115942	0.021989	0.136342	0.802	0.0152365	13.969	0.0152365	0.111752
K03652	DNA-3-methyladenine glycosylase [EC:3.2.2.21]	0.137931	0.115942	0.021989	0.136342	0.804	0.0152365	13.969	0.0152365	0.111752
K02968	small subunit ribosomal protein S20	0.37931	0.347826	0.0314842	0.133227	0.815	0.0312364	29.3073	0.0312364	0.234459
K06897	7,8-dihydropterin-6-yl-methyl-4-(beta-D-ribofuranosyl)aminobenzene 5'-phosphate synthase [EC:2.5.1.105]	0.310345	0.275362	0.0349825	0.133227	0.817	0.0385634	36.1819	0.0385634	0.289455
K25671	fructooligosaccharide transport system permease protein	0.310345	0.246377	0.063968	0.132958	0.822	0.128943	121.225	0.128943	0.969803
K02025	multiple sugar transport system permease protein	0.62069	0.507246	0.113443	0.131021	0.796	0.405537	386.902	0.405537	3.09521
K02992	small subunit ribosomal protein S7	0.655172	0.623188	0.031984	0.128711	0.786	0.0322359	31.3063	0.0322359	0.250451
K15973	MarR family transcriptional regulator, 2-MHQ and catechol-resistance regulon repressor	0.189655	0.15942	0.0302349	0.127869	0.797	0.0288065	28.1602	0.0288065	0.225281
K04029	ethanolamine utilization protein EutP	0.137931	0.101449	0.0364817	0.127286	0.797	0.0419397	41.1864	0.0419397	0.329491
K06861	lipopolysaccharide export system ATP-binding protein [EC:7.5.2.5]	0.275862	0.217391	0.0584708	0.125475	0.835	0.107734	107.325	0.107734	0.858603
K02111	F-type H+/Na+-transporting ATPase subunit alpha [EC:7.1.2.2 7.2.2.1]	0.37931	0.347826	0.0314842	0.124717	0.799	0.0312364	31.3073	0.0312364	0.250459
K10198	glucose/arabinose transport system permease protein	1.05172	0.956522	0.0952024	0.122383	0.809	0.285607	291.714	0.285607	2.33372
K00604	methionyl-tRNA formyltransferase [EC:2.1.2.9]	0.258621	0.231884	0.0267366	0.120278	0.813	0.0225261	23.4105	0.0225261	0.187284
K03660	N-glycosylase/DNA lyase [EC:3.2.2.- 4.2.99.18]	0.258621	0.231884	0.0267366	0.120278	0.837	0.0225261	23.4105	0.0225261	0.187284
K03521	electron transfer flavoprotein beta subunit	0.137931	0.115942	0.021989	0.119266	0.789	0.0152365	15.969	0.0152365	0.127752
K21816	sulfite reductase (coenzyme F420) [EC:1.8.98.3]	0.137931	0.115942	0.021989	0.119266	0.821	0.0152365	15.969	0.0152365	0.127752
K08963	methylthioribose-1-phosphate isomerase [EC:5.3.1.23]	0.137931	0.115942	0.021989	0.119266	0.804	0.0152365	15.969	0.0152365	0.127752
K21883	2-dehydro-3-deoxy-L-rhamnonate dehydrogenase (NAD+) [EC:1.1.1.401]	0.12069	0.101449	0.0192404	0.11717	0.819	0.0116654	12.445	0.0116654	0.0995602
K01749	hydroxymethylbilane synthase [EC:2.5.1.61]	0.12069	0.101449	0.0192404	0.11717	0.823	0.0116654	12.445	0.0116654	0.0995602
K07085	putative transport protein	0.344828	0.304348	0.0404798	0.115854	0.814	0.0516356	55.7121	0.0516356	0.445697
K14587	protein sgcE [EC:5.1.3.-]	0.310345	0.275362	0.0349825	0.114277	0.826	0.0385634	42.1819	0.0385634	0.337455
K03308	neurotransmitter:Na+ symporter, NSS family	0.275862	0.246377	0.0294853	0.112655	0.819	0.0273958	30.3978	0.0273958	0.243182
K15769	p-toluenesulfonate methyl-monooxygenase reductase component TsaB [EC:1.5.1.-]	0.862069	0.811594	0.0504748	0.112193	0.826	0.0802827	89.4473	0.0802827	0.715578
K20930	phosphinomethylmalate isomerase [EC:4.2.1.166]	0.982759	0.913044	0.0697151	0.107274	0.835	0.153154	178.461	0.153154	1.42769
K03177	tRNA pseudouridine55 synthase [EC:5.4.99.25]	0.724138	0.695652	0.0284857	0.105854	0.825	0.0255699	30.1949	0.0255699	0.241559
K04566	lysyl-tRNA synthetase, class I [EC:6.1.1.6]	0.0689655	0.0434783	0.0254873	0.104041	0.81	0.0204701	24.5937	0.0204701	0.19675
K01153	type I restriction enzyme, R subunit [EC:3.1.21.3]	0.155172	0.130435	0.0247376	0.102881	0.847	0.0192837	23.4295	0.0192837	0.187436
K01815	4-deoxy-L-threo-5-hexosulose-uronate ketol-isomerase [EC:5.3.1.17]	0.241379	0.217391	0.023988	0.101369	0.821	0.0181327	22.3598	0.0181327	0.178879
K03801	lipoyl(octanoyl) transferase [EC:2.3.1.181]	0.12069	0.101449	0.0192404	0.100947	0.816	0.0116654	14.445	0.0116654	0.11556
K15781	putative phosphoserine phosphatase / 1-acylglycerol-3-phosphate O-acyltransferase [EC:3.1.3.3 2.3.1.51]	0.12069	0.101449	0.0192404	0.100947	0.83	0.0116654	14.445	0.0116654	0.11556
K19457	EBV nuclear antigen 2	0.103448	0.0869565	0.0164918	0.0986698	0.837	0.00857052	10.8576	0.00857052	0.0868606
K24300	UDP-N-acetylglucosamine 4,6-dehydratase [EC:4.2.1.135]	0.103448	0.0869565	0.0164918	0.0986698	0.835	0.00857052	10.8576	0.00857052	0.0868606
K01681	aconitate hydratase [EC:4.2.1.3]	0.103448	0.0869565	0.0164918	0.0986698	0.823	0.00857052	10.8576	0.00857052	0.0868606
K12693	strictosidine beta-D-glucosidase [EC:3.2.1.105]	0.103448	0.0869565	0.0164918	0.0986698	0.824	0.00857052	10.8576	0.00857052	0.0868606
K04655	hydrogenase expression/formation protein HypE	0.103448	0.0869565	0.0164918	0.0986698	0.822	0.00857052	10.8576	0.00857052	0.0868606
K23228	ferric hydroxamate transport system permease protein	0.103448	0.0869565	0.0164918	0.0986698	0.841	0.00857052	10.8576	0.00857052	0.0868606
K13927	holo-ACP synthase / triphosphoribosyl-dephospho-CoA synthase [EC:2.7.7.61 2.4.2.52]	0.103448	0.0869565	0.0164918	0.0986698	0.823	0.00857052	10.8576	0.00857052	0.0868606
K03924	MoxR-like ATPase [EC:3.6.3.-]	0.672414	0.637681	0.0347326	0.0975372	0.833	0.0380145	48.7179	0.0380145	0.389743
K19171	DNA sulfur modification protein DndD	0.137931	0.115942	0.021989	0.0953757	0.821	0.0152365	19.969	0.0152365	0.159752
K04771	serine protease Do [EC:3.4.21.107]	0.827586	0.782609	0.0449775	0.0926403	0.825	0.0637477	86.015	0.0637477	0.68812
K10547	putative multiple sugar transport system permease protein	0.293103	0.26087	0.0322338	0.0903033	0.821	0.0327415	45.3216	0.0327415	0.362573
K21038	reverse transcriptase [EC:2.7.7.49]	0.362069	0.318841	0.0432284	0.0893488	0.84	0.0588859	82.3821	0.0588859	0.659056
K21081	Poxviridae DNA-directed RNA polymerase 18 kDa subunit [EC:2.7.7.6]	0.12069	0.101449	0.0192404	0.0886699	0.861	0.0116654	16.445	0.0116654	0.13156
K25302	Mammarenavirus RING finger protein Z	0.12069	0.101449	0.0192404	0.0886699	0.822	0.0116654	16.445	0.0116654	0.13156
K06972	presequence protease [EC:3.4.24.-]	0.362069	0.333333	0.0287357	0.0885534	0.845	0.0260205	36.7299	0.0260205	0.293839
K01588	5-(carboxyamino)imidazole ribonucleotide mutase [EC:5.4.99.18]	0.344828	0.318841	0.025987	0.0884074	0.838	0.0212807	30.089	0.0212807	0.240712
K18476	TetR/AcrR family transcriptional regulator, tetracycline repressor protein	0.137931	0.115942	0.021989	0.086693	0.843	0.0152365	21.969	0.0152365	0.175752
K18909	MarR family transcriptional regulator, repressor for mepA	0.189655	0.15942	0.0302349	0.0854078	0.857	0.0288065	42.1602	0.0288065	0.337281
K02939	large subunit ribosomal protein L9	0.224138	0.202899	0.0212393	0.0836368	0.827	0.0142153	21.2456	0.0142153	0.169965
K02433	aspartyl-tRNA(Asn)/glutamyl-tRNA(Gln) amidotransferase subunit A [EC:6.3.5.6 6.3.5.7]	0.224138	0.202899	0.0212393	0.0836368	0.852	0.0142153	21.2456	0.0142153	0.169965
K03879	NADH-ubiquinone oxidoreductase chain 2 [EC:7.1.1.2]	0.103448	0.0869565	0.0164918	0.0833217	0.85	0.00857052	12.8576	0.00857052	0.102861
K16423	(S)-3,5-dihydroxyphenylglycine transaminase [EC:2.6.1.103]	0.103448	0.0869565	0.0164918	0.0833217	0.859	0.00857052	12.8576	0.00857052	0.102861
K00532	ferredoxin hydrogenase [EC:1.12.7.2]	0.103448	0.0869565	0.0164918	0.0833217	0.849	0.00857052	12.8576	0.00857052	0.102861
K11925	SgrR family transcriptional regulator	0.172414	0.144927	0.0274863	0.0808078	0.871	0.023807	36.8266	0.023807	0.294613
K19255	Herpesviridae envelope glycoprotein B	0.0862069	0.0724638	0.0137431	0.0808078	0.853	0.00595175	9.20665	0.00595175	0.0736532
K19802	L-Ala-D/L-Glu epimerase [EC:5.1.1.20]	0.0862069	0.0724638	0.0137431	0.0808078	0.855	0.00595175	9.20665	0.00595175	0.0736532
K03826	putative acetyltransferase [EC:2.3.1.-]	0.0862069	0.0724638	0.0137431	0.0808078	0.862	0.00595175	9.20665	0.00595175	0.0736532
K13820	flagellar biosynthesis protein FliR/FlhB	0.0862069	0.0724638	0.0137431	0.0808078	0.866	0.00595175	9.20665	0.00595175	0.0736532
K21903	ArsR family transcriptional regulator, lead/cadmium/zinc/bismuth-responsive transcriptional repressor	0.0862069	0.0724638	0.0137431	0.0808078	0.84	0.00595175	9.20665	0.00595175	0.0736532
K22079	limulus clotting factor C [EC:3.4.21.84]	0.0862069	0.0724638	0.0137431	0.0808078	0.845	0.00595175	9.20665	0.00595175	0.0736532
K20763	5-nitroanthranilic acid aminohydrolase [EC:3.5.99.8]	0.0862069	0.0724638	0.0137431	0.0808078	0.857	0.00595175	9.20665	0.00595175	0.0736532
K00112	glycerol-3-phosphate dehydrogenase subunit B [EC:1.1.5.3]	0.0862069	0.0724638	0.0137431	0.0808078	0.828	0.00595175	9.20665	0.00595175	0.0736532
K01609	indole-3-glycerol phosphate synthase [EC:4.1.1.48]	0.0862069	0.0724638	0.0137431	0.0808078	0.851	0.00595175	9.20665	0.00595175	0.0736532
K00795	farnesyl diphosphate synthase [EC:2.5.1.1 2.5.1.10]	0.0862069	0.0724638	0.0137431	0.0808078	0.844	0.00595175	9.20665	0.00595175	0.0736532
K02034	peptide/nickel transport system permease protein	0.655172	0.594203	0.0609695	0.0796898	0.858	0.117138	183.741	0.117138	1.46993
K25307	low molecular weight protein-tyrosine phosphatase [EC:3.1.3.48]	0.258621	0.231884	0.0267366	0.0795178	0.847	0.0225261	35.4105	0.0225261	0.283284
K06993	ribonuclease H-related protein	0.12069	0.101449	0.0192404	0.0790554	0.854	0.0116654	18.445	0.0116654	0.14756
K00656	formate C-acetyltransferase [EC:2.3.1.54]	0.12069	0.101449	0.0192404	0.0790554	0.838	0.0116654	18.445	0.0116654	0.14756
K16414	methyltransferase	0.413793	0.376812	0.0369815	0.0789062	0.823	0.0430966	68.2719	0.0430966	0.546175
K05816	sn-glycerol 3-phosphate transport system ATP-binding protein [EC:7.6.2.10]	0.206897	0.173913	0.0329836	0.077309	0.858	0.0342821	55.4303	0.0342821	0.443442
K16786	energy-coupling factor transport system ATP-binding protein [EC:7.-.-.-]	0.155172	0.130435	0.0247376	0.076694	0.855	0.0192837	31.4295	0.0192837	0.251436
K02008	cobalt/nickel transport system permease protein	0.793103	0.73913	0.053973	0.0750848	0.87	0.0917966	152.822	0.0917966	1.22257
K03524	BirA family transcriptional regulator, biotin operon repressor / biotin---[acetyl-CoA-carboxylase] ligase [EC:6.3.4.15]	0.689655	0.666667	0.0229885	0.0750217	0.854	0.0166531	27.7471	0.0166531	0.221977
K02961	small subunit ribosomal protein S17	0.689655	0.666667	0.0229885	0.0750217	0.858	0.0166531	27.7471	0.0166531	0.221977
K13550	2-deoxystreptamine N-acetyl-D-glucosaminyltransferase / 2-deoxystreptamine glucosyltransferase [EC:2.4.1.283 2.4.1.284]	0.844828	0.782609	0.0622189	0.0735427	0.857	0.121988	207.343	0.121988	1.65874
K19577	MFS transporter, DHA1 family, inner membrane transport protein	0.103448	0.0724638	0.0309845	0.0726988	0.851	0.0302526	52.017	0.0302526	0.416136
K19439	Simplexvirus serine/threonine-protein kinase US3 [EC:2.7.11.1]	0.327586	0.304348	0.0232384	0.0723896	0.853	0.0170171	29.3846	0.0170171	0.235076
K03327	multidrug resistance protein, MATE family	2.81034	2.68116	0.129186	0.0714612	0.858	0.525897	919.899	0.525897	7.35919
K01537	P-type Ca2+ transporter type 2C [EC:7.2.2.10]	0.534483	0.507246	0.0272364	0.0701102	0.843	0.0233761	41.6774	0.0233761	0.333419
K15534	beta-D-galactosyl-(1->4)-L-rhamnose phosphorylase [EC:2.4.1.247]	0.241379	0.217391	0.023988	0.0700431	0.849	0.0181327	32.3598	0.0181327	0.258879
K03629	DNA replication and repair protein RecF	0.603448	0.57971	0.0237382	0.0678968	0.856	0.0177569	32.6909	0.0177569	0.261527
K07138	uncharacterized protein	0.206897	0.188406	0.0184908	0.0671103	0.87	0.0107741	20.068	0.0107741	0.160544
K03415	two-component system, chemotaxis family, chemotaxis protein CheV	0.206897	0.188406	0.0184908	0.0671103	0.877	0.0107741	20.068	0.0107741	0.160544
K06116	glycerol-1-phosphatase [EC:3.1.3.21]	0.0862069	0.0724638	0.0137431	0.0663864	0.838	0.00595175	11.2066	0.00595175	0.0896532
K03222	type III secretion protein J	0.0862069	0.0724638	0.0137431	0.0663864	0.857	0.00595175	11.2066	0.00595175	0.0896532
K12913	phosphinothricin tripeptide synthetase PhsC	0.0862069	0.0724638	0.0137431	0.0663864	0.875	0.00595175	11.2066	0.00595175	0.0896532
K07150	uncharacterized protein	0.0862069	0.0724638	0.0137431	0.0663864	0.85	0.00595175	11.2066	0.00595175	0.0896532
K02335	DNA polymerase I [EC:2.7.7.7]	0.0862069	0.0724638	0.0137431	0.0663864	0.86	0.00595175	11.2066	0.00595175	0.0896532
K02026	multiple sugar transport system permease protein	1.46552	1.36232	0.103198	0.06592	0.863	0.335598	636.373	0.335598	5.09098
K01867	tryptophanyl-tRNA synthetase [EC:6.1.1.2]	0.413793	0.391304	0.0224888	0.0653072	0.863	0.0159369	30.5037	0.0159369	0.24403
K24042	methionine synthase / methylenetetrahydrofolate reductase (NADH) [EC:2.1.1.13 1.5.1.54]	0.224138	0.202899	0.0212393	0.0652184	0.852	0.0142153	27.2456	0.0142153	0.217965
K01151	deoxyribonuclease IV [EC:3.1.21.2]	0.0689655	0.057971	0.0109945	0.063551	0.869	0.00380912	7.49225	0.00380912	0.059938
K12724	clorobiocin/coumermycin A biosynthesis protein CloN7/CouN7	0.0689655	0.057971	0.0109945	0.063551	0.858	0.00380912	7.49225	0.00380912	0.059938
K20586	oxidoreductase	0.0689655	0.057971	0.0109945	0.063551	0.87	0.00380912	7.49225	0.00380912	0.059938
K24151	SARS coronavirus envelope small membrane protein	0.0689655	0.057971	0.0109945	0.063551	0.845	0.00380912	7.49225	0.00380912	0.059938
K21228	(R)-2-aza-beta-tyrosine adenylation enzyme [EC:6.2.1.-]	0.0689655	0.057971	0.0109945	0.063551	0.854	0.00380912	7.49225	0.00380912	0.059938
K02478	two-component system, LytTR family, sensor kinase [EC:2.7.13.3]	0.0689655	0.057971	0.0109945	0.063551	0.879	0.00380912	7.49225	0.00380912	0.059938
K20831	gellan tetrasaccharide unsaturated glucuronyl hydrolase [EC:3.2.1.179]	0.0689655	0.057971	0.0109945	0.063551	0.852	0.00380912	7.49225	0.00380912	0.059938
K01255	leucyl aminopeptidase [EC:3.4.11.1]	0.0689655	0.057971	0.0109945	0.063551	0.86	0.00380912	7.49225	0.00380912	0.059938
K24604	Orthopoxvirus late protein H2	0.103448	0.0869565	0.0164918	0.063551	0.869	0.00857052	16.8576	0.00857052	0.134861
K01643	citrate lyase subunit alpha / citrate CoA-transferase [EC:2.8.3.10]	0.0689655	0.057971	0.0109945	0.063551	0.86	0.00380912	7.49225	0.00380912	0.059938
K06881	bifunctional oligoribonuclease and PAP phosphatase NrnA [EC:3.1.3.7 3.1.13.3]	0.810345	0.782609	0.0277361	0.0622825	0.849	0.0242418	48.6529	0.0242418	0.389223
K01462	peptide deformylase [EC:3.5.1.88]	0.413793	0.391304	0.0224888	0.0612888	0.862	0.0159369	32.5037	0.0159369	0.26003
K06962	uncharacterized protein	0.206897	0.188406	0.0184908	0.0610282	0.861	0.0107741	22.068	0.0107741	0.176544
K02035	peptide/nickel transport system substrate-binding protein	0.327586	0.289855	0.0377311	0.0603114	0.855	0.0448614	92.9788	0.0448614	0.74383
K03271	D-sedoheptulose 7-phosphate isomerase [EC:5.3.1.28]	0.12069	0.101449	0.0192404	0.0596513	0.872	0.0116654	24.445	0.0116654	0.19556
K20846	kappa-carrageenase [EC:3.2.1.83]	0.0862069	0.0724638	0.0137431	0.0563329	0.88	0.00595175	13.2066	0.00595175	0.105653
K10773	endonuclease III [EC:4.2.99.18]	0.5	0.478261	0.0217391	0.0552095	0.847	0.0148922	33.7174	0.0148922	0.269739
K11708	manganese/zinc/iron transport system permease protein	0.12069	0.101449	0.0192404	0.05514	0.857	0.0116654	26.445	0.0116654	0.21156
K24998	dehydro coenzyme F420 reductase / coenzyme F420-0:L-glutamate ligase / coenzyme F420-1:gamma-L-glutamate ligase [EC:1.3.8.17 6.3.2.31 6.3.2.34]	0.12069	0.101449	0.0192404	0.05514	0.865	0.0116654	26.445	0.0116654	0.21156
K14732	limonene hydroxylase [EC:1.14.14.51 1.14.14.52 1.1.1.243 1.1.1.144]	0.327586	0.304348	0.0232384	0.0540094	0.888	0.0170171	39.3846	0.0170171	0.315076
K01918	pantoate--beta-alanine ligase [EC:6.3.2.1]	0.189655	0.173913	0.0157422	0.0518481	0.873	0.00780909	18.8268	0.00780909	0.150615
K00748	lipid-A-disaccharide synthase [EC:2.4.1.182]	0.189655	0.173913	0.0157422	0.0518481	0.874	0.00780909	18.8268	0.00780909	0.150615
K15515	sulfoacetaldehyde dehydrogenase [EC:1.2.1.81]	0.0689655	0.057971	0.0109945	0.0501609	0.891	0.00380912	9.49225	0.00380912	0.075938
K12910	2-phosphinomethylmalate synthase [EC:2.3.3.18]	0.0689655	0.057971	0.0109945	0.0501609	0.87	0.00380912	9.49225	0.00380912	0.075938
K22104	GntR family transcriptional regulator, sialic acid-inducible nan operon repressor	0.0689655	0.057971	0.0109945	0.0501609	0.872	0.00380912	9.49225	0.00380912	0.075938
K13446	disease resistance protein	0.0689655	0.057971	0.0109945	0.0501609	0.878	0.00380912	9.49225	0.00380912	0.075938
K16401	soraphen polyketide synthase A	0.0689655	0.057971	0.0109945	0.0501609	0.878	0.00380912	9.49225	0.00380912	0.075938
K07664	two-component system, OmpR family, response regulator BaeR	0.0689655	0.057971	0.0109945	0.0501609	0.88	0.00380912	9.49225	0.00380912	0.075938
K25110	iron-siderophore transport system permease protein	0.0689655	0.057971	0.0109945	0.0501609	0.881	0.00380912	9.49225	0.00380912	0.075938
K18915	ferric-chelate reductase [NAD(P)H] [EC:1.16.1.10]	0.0689655	0.057971	0.0109945	0.0501609	0.883	0.00380912	9.49225	0.00380912	0.075938
K20852	beta-apiosyl-beta-glucosidase [EC:3.2.1.161]	0.0689655	0.057971	0.0109945	0.0501609	0.883	0.00380912	9.49225	0.00380912	0.075938
K07566	L-threonylcarbamoyladenylate synthase [EC:2.7.7.87]	0.586207	0.565217	0.0209895	0.0495454	0.884	0.0138828	35.0255	0.0138828	0.280204
K07005	uncharacterized protein	0.448276	0.42029	0.027986	0.0473487	0.882	0.0246806	65.1564	0.0246806	0.521251
K19228	cationic peptide transport system permease protein	0.0517241	0.0434783	0.00824588	0.0468691	0.897	0.00214263	5.71439	0.00214263	0.0457151
K06987	uncharacterized protein	0.0517241	0.0434783	0.00824588	0.0468691	0.874	0.00214263	5.71439	0.00214263	0.0457151
K21501	Alphaherpesvirinae replication origin-binding protein	0.0517241	0.0434783	0.00824588	0.0468691	0.871	0.00214263	5.71439	0.00214263	0.0457151
K24446	arginine/ornithine antiporter	0.0517241	0.0434783	0.00824588	0.0468691	0.889	0.00214263	5.71439	0.00214263	0.0457151
K08300	ribonuclease E [EC:3.1.26.12]	0.0517241	0.0434783	0.00824588	0.0468691	0.893	0.00214263	5.71439	0.00214263	0.0457151
K24528	protomycinolide IV synthase 1	0.0517241	0.0434783	0.00824588	0.0468691	0.886	0.00214263	5.71439	0.00214263	0.0457151
K15874	bile acid 7beta-dehydratase	0.0517241	0.0434783	0.00824588	0.0468691	0.873	0.00214263	5.71439	0.00214263	0.0457151
K25618	lipoteichoic acid polyisoprenyl-phosphate galactosyltransferase [EC:2.4.-.-]	0.0517241	0.0434783	0.00824588	0.0468691	0.884	0.00214263	5.71439	0.00214263	0.0457151
K18942	T4 DNA polymerase [EC:2.7.7.7]	0.0517241	0.0434783	0.00824588	0.0468691	0.87	0.00214263	5.71439	0.00214263	0.0457151
K19723	Nomega-hydroxy-L-arginine amidinohydrolase [EC:3.5.3.25]	0.0517241	0.0434783	0.00824588	0.0468691	0.89	0.00214263	5.71439	0.00214263	0.0457151
K24950	membrane fusion protein, antimicrobial resistance system	0.0517241	0.0434783	0.00824588	0.0468691	0.877	0.00214263	5.71439	0.00214263	0.0457151
K05304	sialic acid synthase [EC:2.5.1.56 2.5.1.57 2.5.1.132]	0.0517241	0.0434783	0.00824588	0.0468691	0.889	0.00214263	5.71439	0.00214263	0.0457151
K23069	HTLV-1 accessory protein p12I	0.0517241	0.0434783	0.00824588	0.0468691	0.888	0.00214263	5.71439	0.00214263	0.0457151
K03453	bile acid:Na+ symporter, BASS family	0.0517241	0.0434783	0.00824588	0.0468691	0.891	0.00214263	5.71439	0.00214263	0.0457151
K12420	ketoreductase [EC:1.1.1.-]	0.0517241	0.0434783	0.00824588	0.0468691	0.875	0.00214263	5.71439	0.00214263	0.0457151
K08307	membrane-bound lytic murein transglycosylase D [EC:4.2.2.-]	0.0517241	0.0434783	0.00824588	0.0468691	0.872	0.00214263	5.71439	0.00214263	0.0457151
K18353	vancomycin resistance protein VanJ	0.0517241	0.0434783	0.00824588	0.0468691	0.883	0.00214263	5.71439	0.00214263	0.0457151
K21665	KSHV E3 ubiquitin-protein ligase MIR1 [EC:2.3.2.36]	0.0517241	0.0434783	0.00824588	0.0468691	0.883	0.00214263	5.71439	0.00214263	0.0457151
K13640	MerR family transcriptional regulator, heat shock protein HspR	0.0517241	0.0434783	0.00824588	0.0468691	0.87	0.00214263	5.71439	0.00214263	0.0457151
K25298	Enterovirus protein 3CD	0.0517241	0.0434783	0.00824588	0.0468691	0.88	0.00214263	5.71439	0.00214263	0.0457151
K11937	biofilm PGA synthesis protein PgaD	0.0517241	0.0434783	0.00824588	0.0468691	0.886	0.00214263	5.71439	0.00214263	0.0457151
K07106	N-acetylmuramic acid 6-phosphate etherase [EC:4.2.1.126]	0.0517241	0.0434783	0.00824588	0.0468691	0.889	0.00214263	5.71439	0.00214263	0.0457151
K22280	measles protein C	0.0517241	0.0434783	0.00824588	0.0468691	0.897	0.00214263	5.71439	0.00214263	0.0457151
K06419	small acid-soluble spore protein B (major beta-type SASP)	0.0517241	0.0434783	0.00824588	0.0468691	0.86	0.00214263	5.71439	0.00214263	0.0457151
K21886	ArsR family transcriptional regulator, nickel/cobalt-responsive transcriptional repressor	0.0517241	0.0434783	0.00824588	0.0468691	0.874	0.00214263	5.71439	0.00214263	0.0457151
K00626	acetyl-CoA C-acetyltransferase [EC:2.3.1.9]	0.0517241	0.0434783	0.00824588	0.0468691	0.893	0.00214263	5.71439	0.00214263	0.0457151
K20443	cetoniacytone B acyltransferase [EC:2.3.1.-]	0.0517241	0.0434783	0.00824588	0.0468691	0.878	0.00214263	5.71439	0.00214263	0.0457151
K19394	Influenza A virus matrix protein 2	0.0517241	0.0434783	0.00824588	0.0468691	0.89	0.00214263	5.71439	0.00214263	0.0457151
K22933	galacturan 1,4-alpha-galacturonidase [EC:3.2.1.67]	0.0517241	0.0434783	0.00824588	0.0468691	0.898	0.00214263	5.71439	0.00214263	0.0457151
K12527	putative selenate reductase [EC:1.97.1.9]	0.0517241	0.0434783	0.00824588	0.0468691	0.89	0.00214263	5.71439	0.00214263	0.0457151
K20664	cytochrome P450 family 716 subfamily A14 [EC:1.14.-.-]	0.0517241	0.0434783	0.00824588	0.0468691	0.877	0.00214263	5.71439	0.00214263	0.0457151
K14415	tRNA-splicing ligase RtcB (3'-phosphate/5'-hydroxy nucleic acid ligase) [EC:6.5.1.8]	0.0517241	0.0434783	0.00824588	0.0468691	0.877	0.00214263	5.71439	0.00214263	0.0457151
K02303	uroporphyrin-III C-methyltransferase [EC:2.1.1.107]	0.0517241	0.0434783	0.00824588	0.0468691	0.893	0.00214263	5.71439	0.00214263	0.0457151
K10819	histidine kinase [EC:2.7.13.3]	0.189655	0.15942	0.0302349	0.0460696	0.878	0.0288065	78.1602	0.0288065	0.625281
K20578	glycosyltransferase [EC:2.4.1.-]	0.431034	0.405797	0.0252374	0.0441216	0.889	0.0200707	56.8618	0.0200707	0.454895
K06041	arabinose-5-phosphate isomerase [EC:5.3.1.13]	0.327586	0.304348	0.0232384	0.0430729	0.89	0.0170171	49.3846	0.0170171	0.395076
K20680	dTDP-3-amino-3,6-dideoxy-alpha-D-galactopyranose transaminase [EC:2.6.1.90]	0.189655	0.173913	0.0157422	0.0427626	0.897	0.00780909	22.8268	0.00780909	0.182615
K20271	DeoR family transcriptional regulator, repressor of opine catabolism and conjugal transfer	0.0689655	0.057971	0.0109945	0.0414314	0.895	0.00380912	11.4923	0.00380912	0.091938
K07248	lactaldehyde dehydrogenase / glycolaldehyde dehydrogenase [EC:1.2.1.22 1.2.1.21]	0.189655	0.173913	0.0157422	0.0393178	0.898	0.00780909	24.8268	0.00780909	0.198615
K22441	diamine N-acetyltransferase [EC:2.3.1.57]	0.172414	0.144927	0.0274863	0.038735	0.877	0.023807	76.8266	0.023807	0.614613
K02101	sugar-phosphatase [EC:3.1.3.23]	0.0862069	0.0724638	0.0137431	0.038735	0.887	0.00595175	19.2066	0.00595175	0.153653
K15497	molybdate/tungstate transport system ATP-binding protein [EC:7.3.2.5 7.3.2.6]	0.137931	0.115942	0.021989	0.0381148	0.888	0.0152365	49.969	0.0152365	0.399752
K01198	xylan 1,4-beta-xylosidase [EC:3.2.1.37]	0.327586	0.304348	0.0232384	0.0370681	0.884	0.0170171	57.3846	0.0170171	0.459076
K01154	type I restriction enzyme, S subunit [EC:3.1.21.3]	0.189655	0.173913	0.0157422	0.0363865	0.905	0.00780909	26.8268	0.00780909	0.214615
K02372	3-hydroxyacyl-[acyl-carrier-protein] dehydratase [EC:4.2.1.59]	0.275862	0.26087	0.0149925	0.0355711	0.902	0.00708307	24.8906	0.00708307	0.199124
K00003	homoserine dehydrogenase [EC:1.1.1.3]	0.275862	0.26087	0.0149925	0.0355711	0.895	0.00708307	24.8906	0.00708307	0.199124
K00648	3-oxoacyl-[acyl-carrier-protein] synthase III [EC:2.3.1.180]	0.275862	0.26087	0.0149925	0.0355711	0.913	0.00708307	24.8906	0.00708307	0.199124
K20568	neamine transaminase / 2'-deamino-2'-hydroxyneamine transaminase [EC:2.6.1.93 2.6.1.94]	0.603448	0.57971	0.0237382	0.0354056	0.872	0.0177569	62.6909	0.0177569	0.501527
K12510	tight adherence protein B	0.0862069	0.0724638	0.0137431	0.0350819	0.892	0.00595175	21.2066	0.00595175	0.169653
K02236	leader peptidase (prepilin peptidase) / N-methyltransferase [EC:3.4.23.43 2.1.1.-]	0.0862069	0.0724638	0.0137431	0.0350819	0.91	0.00595175	21.2066	0.00595175	0.169653
K01664	para-aminobenzoate synthetase component II [EC:2.6.1.85]	0.0862069	0.0724638	0.0137431	0.0350819	0.869	0.00595175	21.2066	0.00595175	0.169653
K00064	D-threo-aldose 1-dehydrogenase [EC:1.1.1.122]	0.0517241	0.0434783	0.00824588	0.0347181	0.902	0.00214263	7.71439	0.00214263	0.0617151
K23385	D-ornithine/D-lysine decarboxylase [EC:4.1.1.116]	0.0517241	0.0434783	0.00824588	0.0347181	0.914	0.00214263	7.71439	0.00214263	0.0617151
K14392	sodium/pantothenate symporter	0.0517241	0.0434783	0.00824588	0.0347181	0.898	0.00214263	7.71439	0.00214263	0.0617151
K08884	serine/threonine protein kinase, bacterial [EC:2.7.11.1]	0.0517241	0.0434783	0.00824588	0.0347181	0.913	0.00214263	7.71439	0.00214263	0.0617151
K21601	DeoR family transcriptional regulator, copper-sensing transcriptional repressor	0.0517241	0.0434783	0.00824588	0.0347181	0.905	0.00214263	7.71439	0.00214263	0.0617151
K07070	uncharacterized protein	0.0517241	0.0434783	0.00824588	0.0347181	0.906	0.00214263	7.71439	0.00214263	0.0617151
K25598	3-amino-2-hydroxy-4-methoxybenzoate diazotase [EC:6.7.1.1]	0.0517241	0.0434783	0.00824588	0.0347181	0.889	0.00214263	7.71439	0.00214263	0.0617151
K06187	recombination protein RecR	0.810345	0.797101	0.0132434	0.0344163	0.897	0.00552676	20.0732	0.00552676	0.160586
K25026	glucokinase [EC:2.7.1.2]	0.793103	0.768116	0.0249875	0.0342501	0.886	0.0196752	71.8071	0.0196752	0.574457
K06131	cardiolipin synthase A/B [EC:2.7.8.-]	1.51724	1.47826	0.03898	0.0322304	0.904	0.0478816	185.7	0.0478816	1.4856
K00350	Na+-transporting NADH:ubiquinone oxidoreductase subunit E [EC:7.2.1.1]	0.396552	0.376812	0.0197401	0.0319227	0.896	0.0122793	48.0822	0.0122793	0.384658
K09811	cell division transport system permease protein	0.793103	0.768116	0.0249875	0.0316089	0.906	0.0196752	77.8071	0.0196752	0.622457
K01840	phosphomannomutase [EC:5.4.2.8]	0.603448	0.57971	0.0237382	0.0313988	0.917	0.0177569	70.6909	0.0177569	0.565527
K17490	methylmalonyl-CoA carboxyltransferase 1.3S subunit [EC:2.1.3.1]	0.0689655	0.057971	0.0109945	0.0307341	0.897	0.00380912	15.4923	0.00380912	0.123938
K15784	N2-acetyl-L-2,4-diaminobutanoate deacetylase [EC:3.5.1.125]	0.0689655	0.057971	0.0109945	0.0307341	0.912	0.00380912	15.4923	0.00380912	0.123938
K25086	maltose transport system substrate-binding protein	0.0344828	0.0289855	0.00549725	0.0307341	0.887	0.00095228	3.87306	0.00095228	0.0309845
K14623	DNA-damage-inducible protein D	0.0344828	0.0289855	0.00549725	0.0307341	0.893	0.00095228	3.87306	0.00095228	0.0309845
K19814	glutamate 2,3-aminomutase [EC:5.4.3.9]	0.0344828	0.0289855	0.00549725	0.0307341	0.894	0.00095228	3.87306	0.00095228	0.0309845
K19886	flavin-dependent monooxygenase RebC [EC:1.13.12.17]	0.0344828	0.0289855	0.00549725	0.0307341	0.896	0.00095228	3.87306	0.00095228	0.0309845
K00135	succinate-semialdehyde dehydrogenase / glutarate-semialdehyde dehydrogenase [EC:1.2.1.16 1.2.1.79 1.2.1.20]	0.0344828	0.0289855	0.00549725	0.0307341	0.897	0.00095228	3.87306	0.00095228	0.0309845
K08600	sortase B [EC:3.4.22.71]	0.0344828	0.0289855	0.00549725	0.0307341	0.9	0.00095228	3.87306	0.00095228	0.0309845
K20862	FMN hydrolase / 5-amino-6-(5-phospho-D-ribitylamino)uracil phosphatase [EC:3.1.3.102 3.1.3.104]	0.0344828	0.0289855	0.00549725	0.0307341	0.902	0.00095228	3.87306	0.00095228	0.0309845
K15098	bornyl diphosphate synthase [EC:5.5.1.8]	0.0344828	0.0289855	0.00549725	0.0307341	0.903	0.00095228	3.87306	0.00095228	0.0309845
K17108	non-lysosomal glucosylceramidase [EC:3.2.1.45]	0.0344828	0.0289855	0.00549725	0.0307341	0.903	0.00095228	3.87306	0.00095228	0.0309845
K21808	HPV minor capsid protein L2	0.0344828	0.0289855	0.00549725	0.0307341	0.903	0.00095228	3.87306	0.00095228	0.0309845
K07306	anaerobic dimethyl sulfoxide reductase subunit A [EC:1.8.5.3]	0.0344828	0.0289855	0.00549725	0.0307341	0.904	0.00095228	3.87306	0.00095228	0.0309845
K00612	carbamoyltransferase [EC:2.1.3.-]	0.0344828	0.0289855	0.00549725	0.0307341	0.905	0.00095228	3.87306	0.00095228	0.0309845
K03492	GntR family transcriptional regulator, regulator of glucomannan utilization	0.0344828	0.0289855	0.00549725	0.0307341	0.905	0.00095228	3.87306	0.00095228	0.0309845
[truncated: 2,472 more rows]
