# Supplementary material for: Recent genetic drift in the co-diversified gut bacterial symbionts of laboratory mice
Source: bioRxiv. 2024 Aug 14:2024.08.14.607958. Preprint. [Version 1] doi: 10.1101/2024.08.14.607958 (PMC11343198; doi:10.1101/2024.08.14.607958)
Supplement: Supplement 10 — Extended Data Table 9. Dice dissimilarities between samples from Rosshart et al.13 based on laboratory- and wild-specific ASVs within co-diversified taxa. [file media-10.xlsx]

## Sheet: Extended Data Table 9
Extended Data Table 9. Dice dissimilarities between samples from Rosshart et al.13 based on laboratory- and wild-specific ASVs within co-diversified taxa.
SubjectID1	SubjectID2	Group1	Group2	Distance	All_data (YES=all data, NO=only co-diversified and unambiguously wildling- or laboratory-derived)	Group1_Group2
SRR9212703	SRR9213241	germ-free_first	germ-free_first	0.828571	YES	germ-free_first_germ-free_first
SRR9212731	SRR9213241	germ-free_first	germ-free_first	0.777778	YES	germ-free_first_germ-free_first
SRR9212731	SRR9212703	germ-free_first	germ-free_first	0.611111	YES	germ-free_first_germ-free_first
SRR9212729	SRR9213241	germ-free_first	germ-free_first	0.828571	YES	germ-free_first_germ-free_first
SRR9212729	SRR9212703	germ-free_first	germ-free_first	0.723077	YES	germ-free_first_germ-free_first
SRR9212729	SRR9212731	germ-free_first	germ-free_first	0.624309	YES	germ-free_first_germ-free_first
SRR9213108	SRR9213241	germ-free_first	germ-free_first	0.670886	YES	germ-free_first_germ-free_first
SRR9213108	SRR9212703	germ-free_first	germ-free_first	0.751479	YES	germ-free_first_germ-free_first
SRR9213108	SRR9212731	germ-free_first	germ-free_first	0.741935	YES	germ-free_first_germ-free_first
SRR9213108	SRR9212729	germ-free_first	germ-free_first	0.776119	YES	germ-free_first_germ-free_first
SRR9213102	SRR9213241	germ-free_first	germ-free_first	0.808	YES	germ-free_first_germ-free_first
SRR9213102	SRR9212703	germ-free_first	germ-free_first	0.655814	YES	germ-free_first_germ-free_first
SRR9213102	SRR9212731	germ-free_first	germ-free_first	0.58209	YES	germ-free_first_germ-free_first
SRR9213102	SRR9212729	germ-free_first	germ-free_first	0.633333	YES	germ-free_first_germ-free_first
SRR9213102	SRR9213108	germ-free_first	germ-free_first	0.714286	YES	germ-free_first_germ-free_first
SRR9212895	SRR9213241	germ-free_first	germ-free_first	0.66	YES	germ-free_first_germ-free_first
SRR9212895	SRR9212703	germ-free_first	germ-free_first	0.589474	YES	germ-free_first_germ-free_first
SRR9212895	SRR9212731	germ-free_first	germ-free_first	0.659091	YES	germ-free_first_germ-free_first
SRR9212895	SRR9212729	germ-free_first	germ-free_first	0.819355	YES	germ-free_first_germ-free_first
SRR9212895	SRR9213108	germ-free_first	germ-free_first	0.736434	YES	germ-free_first_germ-free_first
SRR9212895	SRR9213102	germ-free_first	germ-free_first	0.691429	YES	germ-free_first_germ-free_first
SRR9212704	SRR9213241	germ-free_first	germ-free_first	0.737374	YES	germ-free_first_germ-free_first
SRR9212704	SRR9212703	germ-free_first	germ-free_first	0.597884	YES	germ-free_first_germ-free_first
SRR9212704	SRR9212731	germ-free_first	germ-free_first	0.577143	YES	germ-free_first_germ-free_first
SRR9212704	SRR9212729	germ-free_first	germ-free_first	0.779221	YES	germ-free_first_germ-free_first
SRR9212704	SRR9213108	germ-free_first	germ-free_first	0.71875	YES	germ-free_first_germ-free_first
SRR9212704	SRR9213102	germ-free_first	germ-free_first	0.62069	YES	germ-free_first_germ-free_first
SRR9212704	SRR9212895	germ-free_first	germ-free_first	0.422819	YES	germ-free_first_germ-free_first
SRR9212730	SRR9213241	germ-free_first	germ-free_first	0.742574	YES	germ-free_first_germ-free_first
SRR9212730	SRR9212703	germ-free_first	germ-free_first	0.560209	YES	germ-free_first_germ-free_first
SRR9212730	SRR9212731	germ-free_first	germ-free_first	0.581921	YES	germ-free_first_germ-free_first
SRR9212730	SRR9212729	germ-free_first	germ-free_first	0.75641	YES	germ-free_first_germ-free_first
SRR9212730	SRR9213108	germ-free_first	germ-free_first	0.707692	YES	germ-free_first_germ-free_first
SRR9212730	SRR9213102	germ-free_first	germ-free_first	0.602273	YES	germ-free_first_germ-free_first
SRR9212730	SRR9212895	germ-free_first	germ-free_first	0.456954	YES	germ-free_first_germ-free_first
SRR9212730	SRR9212704	germ-free_first	germ-free_first	0.373333	YES	germ-free_first_germ-free_first
SRR9212728	SRR9213241	germ-free_first	germ-free_first	0.727273	YES	germ-free_first_germ-free_first
SRR9212728	SRR9212703	germ-free_first	germ-free_first	0.662921	YES	germ-free_first_germ-free_first
SRR9212728	SRR9212731	germ-free_first	germ-free_first	0.658537	YES	germ-free_first_germ-free_first
SRR9212728	SRR9212729	germ-free_first	germ-free_first	0.748252	YES	germ-free_first_germ-free_first
SRR9212728	SRR9213108	germ-free_first	germ-free_first	0.65812	YES	germ-free_first_germ-free_first
SRR9212728	SRR9213102	germ-free_first	germ-free_first	0.582822	YES	germ-free_first_germ-free_first
SRR9212728	SRR9212895	germ-free_first	germ-free_first	0.478261	YES	germ-free_first_germ-free_first
SRR9212728	SRR9212704	germ-free_first	germ-free_first	0.459854	YES	germ-free_first_germ-free_first
SRR9212728	SRR9212730	germ-free_first	germ-free_first	0.539568	YES	germ-free_first_germ-free_first
SRR9213109	SRR9213241	germ-free_first	germ-free_first	0.682927	YES	germ-free_first_germ-free_first
SRR9213109	SRR9212703	germ-free_first	germ-free_first	0.697674	YES	germ-free_first_germ-free_first
SRR9213109	SRR9212731	germ-free_first	germ-free_first	0.64557	YES	germ-free_first_germ-free_first
SRR9213109	SRR9212729	germ-free_first	germ-free_first	0.751825	YES	germ-free_first_germ-free_first
SRR9213109	SRR9213108	germ-free_first	germ-free_first	0.63964	YES	germ-free_first_germ-free_first
SRR9213109	SRR9213102	germ-free_first	germ-free_first	0.579618	YES	germ-free_first_germ-free_first
SRR9213109	SRR9212895	germ-free_first	germ-free_first	0.560606	YES	germ-free_first_germ-free_first
SRR9213109	SRR9212704	germ-free_first	germ-free_first	0.557252	YES	germ-free_first_germ-free_first
SRR9213109	SRR9212730	germ-free_first	germ-free_first	0.488722	YES	germ-free_first_germ-free_first
SRR9213109	SRR9212728	germ-free_first	germ-free_first	0.4	YES	germ-free_first_germ-free_first
SRR9213103	SRR9213241	germ-free_first	germ-free_first	0.710843	YES	germ-free_first_germ-free_first
SRR9213103	SRR9212703	germ-free_first	germ-free_first	0.618497	YES	germ-free_first_germ-free_first
SRR9213103	SRR9212731	germ-free_first	germ-free_first	0.597484	YES	germ-free_first_germ-free_first
SRR9213103	SRR9212729	germ-free_first	germ-free_first	0.695652	YES	germ-free_first_germ-free_first
SRR9213103	SRR9213108	germ-free_first	germ-free_first	0.625	YES	germ-free_first_germ-free_first
SRR9213103	SRR9213102	germ-free_first	germ-free_first	0.544304	YES	germ-free_first_germ-free_first
SRR9213103	SRR9212895	germ-free_first	germ-free_first	0.578947	YES	germ-free_first_germ-free_first
SRR9213103	SRR9212704	germ-free_first	germ-free_first	0.515152	YES	germ-free_first_germ-free_first
SRR9213103	SRR9212730	germ-free_first	germ-free_first	0.462687	YES	germ-free_first_germ-free_first
SRR9213103	SRR9212728	germ-free_first	germ-free_first	0.404959	YES	germ-free_first_germ-free_first
SRR9213103	SRR9213109	germ-free_first	germ-free_first	0.356522	YES	germ-free_first_germ-free_first
SRR9212699	SRR9213241	germ-free_first	germ-free_first	0.865031	YES	germ-free_first_germ-free_first
SRR9212699	SRR9212703	germ-free_first	germ-free_first	0.596838	YES	germ-free_first_germ-free_first
SRR9212699	SRR9212731	germ-free_first	germ-free_first	0.732218	YES	germ-free_first_germ-free_first
SRR9212699	SRR9212729	germ-free_first	germ-free_first	0.770642	YES	germ-free_first_germ-free_first
SRR9212699	SRR9213108	germ-free_first	germ-free_first	0.8125	YES	germ-free_first_germ-free_first
SRR9212699	SRR9213102	germ-free_first	germ-free_first	0.731092	YES	germ-free_first_germ-free_first
SRR9212699	SRR9212895	germ-free_first	germ-free_first	0.671362	YES	germ-free_first_germ-free_first
SRR9212699	SRR9212704	germ-free_first	germ-free_first	0.660377	YES	germ-free_first_germ-free_first
SRR9212699	SRR9212730	germ-free_first	germ-free_first	0.64486	YES	germ-free_first_germ-free_first
SRR9212699	SRR9212728	germ-free_first	germ-free_first	0.721393	YES	germ-free_first_germ-free_first
SRR9212699	SRR9213109	germ-free_first	germ-free_first	0.723077	YES	germ-free_first_germ-free_first
SRR9212699	SRR9213103	germ-free_first	germ-free_first	0.72449	YES	germ-free_first_germ-free_first
SRR9212705	SRR9213241	germ-free_first	germ-free_first	0.895582	YES	germ-free_first_germ-free_first
SRR9212705	SRR9212703	germ-free_first	germ-free_first	0.657817	YES	germ-free_first_germ-free_first
SRR9212705	SRR9212731	germ-free_first	germ-free_first	0.729231	YES	germ-free_first_germ-free_first
SRR9212705	SRR9212729	germ-free_first	germ-free_first	0.782895	YES	germ-free_first_germ-free_first
SRR9212705	SRR9213108	germ-free_first	germ-free_first	0.870504	YES	germ-free_first_germ-free_first
SRR9212705	SRR9213102	germ-free_first	germ-free_first	0.722222	YES	germ-free_first_germ-free_first
SRR9212705	SRR9212895	germ-free_first	germ-free_first	0.698997	YES	germ-free_first_germ-free_first
SRR9212705	SRR9212704	germ-free_first	germ-free_first	0.61745	YES	germ-free_first_germ-free_first
SRR9212705	SRR9212730	germ-free_first	germ-free_first	0.653333	YES	germ-free_first_germ-free_first
SRR9212705	SRR9212728	germ-free_first	germ-free_first	0.735192	YES	germ-free_first_germ-free_first
SRR9212705	SRR9213109	germ-free_first	germ-free_first	0.779359	YES	germ-free_first_germ-free_first
SRR9212705	SRR9213103	germ-free_first	germ-free_first	0.780142	YES	germ-free_first_germ-free_first
SRR9212705	SRR9212699	germ-free_first	germ-free_first	0.508287	YES	germ-free_first_germ-free_first
SRR9212733	SRR9213241	germ-free_first	germ-free_first	0.861635	YES	germ-free_first_germ-free_first
SRR9212733	SRR9212703	germ-free_first	germ-free_first	0.670683	YES	germ-free_first_germ-free_first
SRR9212733	SRR9212731	germ-free_first	germ-free_first	0.668085	YES	germ-free_first_germ-free_first
SRR9212733	SRR9212729	germ-free_first	germ-free_first	0.813084	YES	germ-free_first_germ-free_first
SRR9212733	SRR9213108	germ-free_first	germ-free_first	0.829787	YES	germ-free_first_germ-free_first
SRR9212733	SRR9213102	germ-free_first	germ-free_first	0.709402	YES	germ-free_first_germ-free_first
SRR9212733	SRR9212895	germ-free_first	germ-free_first	0.636364	YES	germ-free_first_germ-free_first
SRR9212733	SRR9212704	germ-free_first	germ-free_first	0.586538	YES	germ-free_first_germ-free_first
SRR9212733	SRR9212730	germ-free_first	germ-free_first	0.504762	YES	germ-free_first_germ-free_first
SRR9212733	SRR9212728	germ-free_first	germ-free_first	0.685279	YES	germ-free_first_germ-free_first
SRR9212733	SRR9213109	germ-free_first	germ-free_first	0.696335	YES	germ-free_first_germ-free_first
SRR9212733	SRR9213103	germ-free_first	germ-free_first	0.65625	YES	germ-free_first_germ-free_first
SRR9212733	SRR9212699	germ-free_first	germ-free_first	0.639706	YES	germ-free_first_germ-free_first
SRR9212733	SRR9212705	germ-free_first	germ-free_first	0.502793	YES	germ-free_first_germ-free_first
SRR9212723	SRR9213241	germ-free_first	germ-free_first	0.906137	YES	germ-free_first_germ-free_first
SRR9212723	SRR9212703	germ-free_first	germ-free_first	0.640327	YES	germ-free_first_germ-free_first
SRR9212723	SRR9212731	germ-free_first	germ-free_first	0.728045	YES	germ-free_first_germ-free_first
SRR9212723	SRR9212729	germ-free_first	germ-free_first	0.76506	YES	germ-free_first_germ-free_first
SRR9212723	SRR9213108	germ-free_first	germ-free_first	0.862745	YES	germ-free_first_germ-free_first
SRR9212723	SRR9213102	germ-free_first	germ-free_first	0.676136	YES	germ-free_first_germ-free_first
SRR9212723	SRR9212895	germ-free_first	germ-free_first	0.724771	YES	germ-free_first_germ-free_first
SRR9212723	SRR9212704	germ-free_first	germ-free_first	0.705521	YES	germ-free_first_germ-free_first
SRR9212723	SRR9212730	germ-free_first	germ-free_first	0.689024	YES	germ-free_first_germ-free_first
SRR9212723	SRR9212728	germ-free_first	germ-free_first	0.68254	YES	germ-free_first_germ-free_first
SRR9212723	SRR9213109	germ-free_first	germ-free_first	0.7411	YES	germ-free_first_germ-free_first
SRR9212723	SRR9213103	germ-free_first	germ-free_first	0.748387	YES	germ-free_first_germ-free_first
SRR9212723	SRR9212699	germ-free_first	germ-free_first	0.584615	YES	germ-free_first_germ-free_first
SRR9212723	SRR9212705	germ-free_first	germ-free_first	0.470588	YES	germ-free_first_germ-free_first
SRR9212723	SRR9212733	germ-free_first	germ-free_first	0.554404	YES	germ-free_first_germ-free_first
SRR9213106	SRR9213241	germ-free_first	germ-free_first	0.918919	YES	germ-free_first_germ-free_first
SRR9213106	SRR9212703	germ-free_first	germ-free_first	0.673077	YES	germ-free_first_germ-free_first
SRR9213106	SRR9212731	germ-free_first	germ-free_first	0.771812	YES	germ-free_first_germ-free_first
SRR9213106	SRR9212729	germ-free_first	germ-free_first	0.797834	YES	germ-free_first_germ-free_first
SRR9213106	SRR9213108	germ-free_first	germ-free_first	0.864542	YES	germ-free_first_germ-free_first
SRR9213106	SRR9213102	germ-free_first	germ-free_first	0.710438	YES	germ-free_first_germ-free_first
SRR9213106	SRR9212895	germ-free_first	germ-free_first	0.779412	YES	germ-free_first_germ-free_first
SRR9213106	SRR9212704	germ-free_first	germ-free_first	0.785978	YES	germ-free_first_germ-free_first
SRR9213106	SRR9212730	germ-free_first	germ-free_first	0.750916	YES	germ-free_first_germ-free_first
SRR9213106	SRR9212728	germ-free_first	germ-free_first	0.769231	YES	germ-free_first_germ-free_first
SRR9213106	SRR9213109	germ-free_first	germ-free_first	0.724409	YES	germ-free_first_germ-free_first
SRR9213106	SRR9213103	germ-free_first	germ-free_first	0.709804	YES	germ-free_first_germ-free_first
SRR9213106	SRR9212699	germ-free_first	germ-free_first	0.635821	YES	germ-free_first_germ-free_first
SRR9213106	SRR9212705	germ-free_first	germ-free_first	0.591449	YES	germ-free_first_germ-free_first
SRR9213106	SRR9212733	germ-free_first	germ-free_first	0.540785	YES	germ-free_first_germ-free_first
SRR9213106	SRR9212723	germ-free_first	germ-free_first	0.452116	YES	germ-free_first_germ-free_first
SRR9212750	SRR9213241	germ-free_first	germ-free_first	0.909605	YES	germ-free_first_germ-free_first
SRR9212750	SRR9212703	germ-free_first	germ-free_first	0.655431	YES	germ-free_first_germ-free_first
SRR9212750	SRR9212731	germ-free_first	germ-free_first	0.699605	YES	germ-free_first_germ-free_first
SRR9212750	SRR9212729	germ-free_first	germ-free_first	0.775862	YES	germ-free_first_germ-free_first
SRR9212750	SRR9213108	germ-free_first	germ-free_first	0.815534	YES	germ-free_first_germ-free_first
SRR9212750	SRR9213102	germ-free_first	germ-free_first	0.65873	YES	germ-free_first_germ-free_first
SRR9212750	SRR9212895	germ-free_first	germ-free_first	0.682819	YES	germ-free_first_germ-free_first
SRR9212750	SRR9212704	germ-free_first	germ-free_first	0.672566	YES	germ-free_first_germ-free_first
SRR9212750	SRR9212730	germ-free_first	germ-free_first	0.631579	YES	germ-free_first_germ-free_first
SRR9212750	SRR9212728	germ-free_first	germ-free_first	0.683721	YES	germ-free_first_germ-free_first
SRR9212750	SRR9213109	germ-free_first	germ-free_first	0.626794	YES	germ-free_first_germ-free_first
SRR9212750	SRR9213103	germ-free_first	germ-free_first	0.571429	YES	germ-free_first_germ-free_first
SRR9212750	SRR9212699	germ-free_first	germ-free_first	0.641379	YES	germ-free_first_germ-free_first
SRR9212750	SRR9212705	germ-free_first	germ-free_first	0.585106	YES	germ-free_first_germ-free_first
SRR9212750	SRR9212733	germ-free_first	germ-free_first	0.517483	YES	germ-free_first_germ-free_first
SRR9212750	SRR9212723	germ-free_first	germ-free_first	0.49505	YES	germ-free_first_germ-free_first
SRR9212750	SRR9213106	germ-free_first	germ-free_first	0.489971	YES	germ-free_first_germ-free_first
SRR9212731	SRR9212703	germ-free_first	germ-free_first	0.692308	NO	germ-free_first_germ-free_first
SRR9212729	SRR9212703	germ-free_first	germ-free_first	0.809524	NO	germ-free_first_germ-free_first
SRR9212729	SRR9212731	germ-free_first	germ-free_first	0.764706	NO	germ-free_first_germ-free_first
SRR9213108	SRR9212703	germ-free_first	germ-free_first	0.888889	NO	germ-free_first_germ-free_first
SRR9213108	SRR9212731	germ-free_first	germ-free_first	0.714286	NO	germ-free_first_germ-free_first
SRR9213108	SRR9212729	germ-free_first	germ-free_first	1	NO	germ-free_first_germ-free_first
SRR9213102	SRR9212703	germ-free_first	germ-free_first	0.73913	NO	germ-free_first_germ-free_first
SRR9213102	SRR9212731	germ-free_first	germ-free_first	0.684211	NO	germ-free_first_germ-free_first
SRR9213102	SRR9212729	germ-free_first	germ-free_first	0.714286	NO	germ-free_first_germ-free_first
SRR9213102	SRR9213108	germ-free_first	germ-free_first	0.818182	NO	germ-free_first_germ-free_first
SRR9212895	SRR9212703	germ-free_first	germ-free_first	0.307692	NO	germ-free_first_germ-free_first
SRR9212895	SRR9212731	germ-free_first	germ-free_first	0.636364	NO	germ-free_first_germ-free_first
SRR9212895	SRR9212729	germ-free_first	germ-free_first	0.764706	NO	germ-free_first_germ-free_first
SRR9212895	SRR9213108	germ-free_first	germ-free_first	0.857143	NO	germ-free_first_germ-free_first
SRR9212895	SRR9213102	germ-free_first	germ-free_first	0.684211	NO	germ-free_first_germ-free_first
SRR9212704	SRR9212703	germ-free_first	germ-free_first	0.428571	NO	germ-free_first_germ-free_first
SRR9212704	SRR9212731	germ-free_first	germ-free_first	0.5	NO	germ-free_first_germ-free_first
SRR9212704	SRR9212729	germ-free_first	germ-free_first	0.578947	NO	germ-free_first_germ-free_first
SRR9212704	SRR9213108	germ-free_first	germ-free_first	0.875	NO	germ-free_first_germ-free_first
SRR9212704	SRR9213102	germ-free_first	germ-free_first	0.619048	NO	germ-free_first_germ-free_first
SRR9212704	SRR9212895	germ-free_first	germ-free_first	0.25	NO	germ-free_first_germ-free_first
SRR9212730	SRR9212703	germ-free_first	germ-free_first	0.37931	NO	germ-free_first_germ-free_first
SRR9212730	SRR9212731	germ-free_first	germ-free_first	0.52	NO	germ-free_first_germ-free_first
SRR9212730	SRR9212729	germ-free_first	germ-free_first	0.7	NO	germ-free_first_germ-free_first
SRR9212730	SRR9213108	germ-free_first	germ-free_first	0.882353	NO	germ-free_first_germ-free_first
SRR9212730	SRR9213102	germ-free_first	germ-free_first	0.636364	NO	germ-free_first_germ-free_first
SRR9212730	SRR9212895	germ-free_first	germ-free_first	0.2	NO	germ-free_first_germ-free_first
SRR9212730	SRR9212704	germ-free_first	germ-free_first	0.259259	NO	germ-free_first_germ-free_first
SRR9212728	SRR9212703	germ-free_first	germ-free_first	0.416667	NO	germ-free_first_germ-free_first
SRR9212728	SRR9212731	germ-free_first	germ-free_first	0.7	NO	germ-free_first_germ-free_first
SRR9212728	SRR9212729	germ-free_first	germ-free_first	0.733333	NO	germ-free_first_germ-free_first
SRR9212728	SRR9213108	germ-free_first	germ-free_first	0.666667	NO	germ-free_first_germ-free_first
SRR9212728	SRR9213102	germ-free_first	germ-free_first	0.529412	NO	germ-free_first_germ-free_first
SRR9212728	SRR9212895	germ-free_first	germ-free_first	0.4	NO	germ-free_first_germ-free_first
SRR9212728	SRR9212704	germ-free_first	germ-free_first	0.454545	NO	germ-free_first_germ-free_first
SRR9212728	SRR9212730	germ-free_first	germ-free_first	0.478261	NO	germ-free_first_germ-free_first
SRR9213109	SRR9212703	germ-free_first	germ-free_first	0.636364	NO	germ-free_first_germ-free_first
SRR9213109	SRR9212731	germ-free_first	germ-free_first	0.777778	NO	germ-free_first_germ-free_first
SRR9213109	SRR9212729	germ-free_first	germ-free_first	0.846154	NO	germ-free_first_germ-free_first
SRR9213109	SRR9213108	germ-free_first	germ-free_first	0.8	NO	germ-free_first_germ-free_first
SRR9213109	SRR9213102	germ-free_first	germ-free_first	0.466667	NO	germ-free_first_germ-free_first
SRR9213109	SRR9212895	germ-free_first	germ-free_first	0.666667	NO	germ-free_first_germ-free_first
SRR9213109	SRR9212704	germ-free_first	germ-free_first	0.7	NO	germ-free_first_germ-free_first
SRR9213109	SRR9212730	germ-free_first	germ-free_first	0.619048	NO	germ-free_first_germ-free_first
SRR9213109	SRR9212728	germ-free_first	germ-free_first	0.375	NO	germ-free_first_germ-free_first
SRR9213103	SRR9212703	germ-free_first	germ-free_first	0.583333	NO	germ-free_first_germ-free_first
SRR9213103	SRR9212731	germ-free_first	germ-free_first	0.6	NO	germ-free_first_germ-free_first
SRR9213103	SRR9212729	germ-free_first	germ-free_first	0.6	NO	germ-free_first_germ-free_first
SRR9213103	SRR9213108	germ-free_first	germ-free_first	0.833333	NO	germ-free_first_germ-free_first
SRR9213103	SRR9213102	germ-free_first	germ-free_first	0.411765	NO	germ-free_first_germ-free_first
SRR9213103	SRR9212895	germ-free_first	germ-free_first	0.7	NO	germ-free_first_germ-free_first
SRR9213103	SRR9212704	germ-free_first	germ-free_first	0.545455	NO	germ-free_first_germ-free_first
SRR9213103	SRR9212730	germ-free_first	germ-free_first	0.652174	NO	germ-free_first_germ-free_first
SRR9213103	SRR9212728	germ-free_first	germ-free_first	0.333333	NO	germ-free_first_germ-free_first
SRR9213103	SRR9213109	germ-free_first	germ-free_first	0.375	NO	germ-free_first_germ-free_first
SRR9212699	SRR9212703	germ-free_first	germ-free_first	0.241379	NO	germ-free_first_germ-free_first
SRR9212699	SRR9212731	germ-free_first	germ-free_first	0.68	NO	germ-free_first_germ-free_first
SRR9212699	SRR9212729	germ-free_first	germ-free_first	0.8	NO	germ-free_first_germ-free_first
SRR9212699	SRR9213108	germ-free_first	germ-free_first	0.882353	NO	germ-free_first_germ-free_first
SRR9212699	SRR9213102	germ-free_first	germ-free_first	0.818182	NO	germ-free_first_germ-free_first
SRR9212699	SRR9212895	germ-free_first	germ-free_first	0.36	NO	germ-free_first_germ-free_first
SRR9212699	SRR9212704	germ-free_first	germ-free_first	0.555556	NO	germ-free_first_germ-free_first
SRR9212699	SRR9212730	germ-free_first	germ-free_first	0.428571	NO	germ-free_first_germ-free_first
SRR9212699	SRR9212728	germ-free_first	germ-free_first	0.478261	NO	germ-free_first_germ-free_first
SRR9212699	SRR9213109	germ-free_first	germ-free_first	0.714286	NO	germ-free_first_germ-free_first
SRR9212699	SRR9213103	germ-free_first	germ-free_first	0.652174	NO	germ-free_first_germ-free_first
SRR9212705	SRR9212703	germ-free_first	germ-free_first	0.419355	NO	germ-free_first_germ-free_first
SRR9212705	SRR9212731	germ-free_first	germ-free_first	0.481481	NO	germ-free_first_germ-free_first
SRR9212705	SRR9212729	germ-free_first	germ-free_first	0.636364	NO	germ-free_first_germ-free_first
SRR9212705	SRR9213108	germ-free_first	germ-free_first	0.894737	NO	germ-free_first_germ-free_first
SRR9212705	SRR9213102	germ-free_first	germ-free_first	0.583333	NO	germ-free_first_germ-free_first
SRR9212705	SRR9212895	germ-free_first	germ-free_first	0.481481	NO	germ-free_first_germ-free_first
SRR9212705	SRR9212704	germ-free_first	germ-free_first	0.37931	NO	germ-free_first_germ-free_first
SRR9212705	SRR9212730	germ-free_first	germ-free_first	0.333333	NO	germ-free_first_germ-free_first
SRR9212705	SRR9212728	germ-free_first	germ-free_first	0.6	NO	germ-free_first_germ-free_first
SRR9212705	SRR9213109	germ-free_first	germ-free_first	0.73913	NO	germ-free_first_germ-free_first
SRR9212705	SRR9213103	germ-free_first	germ-free_first	0.52	NO	germ-free_first_germ-free_first
SRR9212705	SRR9212699	germ-free_first	germ-free_first	0.533333	NO	germ-free_first_germ-free_first
SRR9212733	SRR9212703	germ-free_first	germ-free_first	0.515152	NO	germ-free_first_germ-free_first
SRR9212733	SRR9212731	germ-free_first	germ-free_first	0.448276	NO	germ-free_first_germ-free_first
SRR9212733	SRR9212729	germ-free_first	germ-free_first	0.666667	NO	germ-free_first_germ-free_first
SRR9212733	SRR9213108	germ-free_first	germ-free_first	0.904762	NO	germ-free_first_germ-free_first
SRR9212733	SRR9213102	germ-free_first	germ-free_first	0.692308	NO	germ-free_first_germ-free_first
SRR9212733	SRR9212895	germ-free_first	germ-free_first	0.448276	NO	germ-free_first_germ-free_first
SRR9212733	SRR9212704	germ-free_first	germ-free_first	0.354839	NO	germ-free_first_germ-free_first
SRR9212733	SRR9212730	germ-free_first	germ-free_first	0.25	NO	germ-free_first_germ-free_first
SRR9212733	SRR9212728	germ-free_first	germ-free_first	0.555556	NO	germ-free_first_germ-free_first
SRR9212733	SRR9213109	germ-free_first	germ-free_first	0.68	NO	germ-free_first_germ-free_first
SRR9212733	SRR9213103	germ-free_first	germ-free_first	0.555556	NO	germ-free_first_germ-free_first
SRR9212733	SRR9212699	germ-free_first	germ-free_first	0.5625	NO	germ-free_first_germ-free_first
SRR9212733	SRR9212705	germ-free_first	germ-free_first	0.235294	NO	germ-free_first_germ-free_first
SRR9212723	SRR9212703	germ-free_first	germ-free_first	0.333333	NO	germ-free_first_germ-free_first
SRR9212723	SRR9212731	germ-free_first	germ-free_first	0.6875	NO	germ-free_first_germ-free_first
SRR9212723	SRR9212729	germ-free_first	germ-free_first	0.777778	NO	germ-free_first_germ-free_first
SRR9212723	SRR9213108	germ-free_first	germ-free_first	0.833333	NO	germ-free_first_germ-free_first
SRR9212723	SRR9213102	germ-free_first	germ-free_first	0.586207	NO	germ-free_first_germ-free_first
SRR9212723	SRR9212895	germ-free_first	germ-free_first	0.5	NO	germ-free_first_germ-free_first
SRR9212723	SRR9212704	germ-free_first	germ-free_first	0.529412	NO	germ-free_first_germ-free_first
SRR9212723	SRR9212730	germ-free_first	germ-free_first	0.542857	NO	germ-free_first_germ-free_first
SRR9212723	SRR9212728	germ-free_first	germ-free_first	0.4	NO	germ-free_first_germ-free_first
SRR9212723	SRR9213109	germ-free_first	germ-free_first	0.571429	NO	germ-free_first_germ-free_first
SRR9212723	SRR9213103	germ-free_first	germ-free_first	0.533333	NO	germ-free_first_germ-free_first
SRR9212723	SRR9212699	germ-free_first	germ-free_first	0.485714	NO	germ-free_first_germ-free_first
SRR9212723	SRR9212705	germ-free_first	germ-free_first	0.621622	NO	germ-free_first_germ-free_first
SRR9212723	SRR9212733	germ-free_first	germ-free_first	0.589744	NO	germ-free_first_germ-free_first
SRR9213106	SRR9212703	germ-free_first	germ-free_first	0.611111	NO	germ-free_first_germ-free_first
SRR9213106	SRR9212731	germ-free_first	germ-free_first	0.75	NO	germ-free_first_germ-free_first
SRR9213106	SRR9212729	germ-free_first	germ-free_first	0.851852	NO	germ-free_first_germ-free_first
SRR9213106	SRR9213108	germ-free_first	germ-free_first	0.916667	NO	germ-free_first_germ-free_first
SRR9213106	SRR9213102	germ-free_first	germ-free_first	0.586207	NO	germ-free_first_germ-free_first
SRR9213106	SRR9212895	germ-free_first	germ-free_first	0.75	NO	germ-free_first_germ-free_first
SRR9213106	SRR9212704	germ-free_first	germ-free_first	0.647059	NO	germ-free_first_germ-free_first
SRR9213106	SRR9212730	germ-free_first	germ-free_first	0.714286	NO	germ-free_first_germ-free_first
SRR9213106	SRR9212728	germ-free_first	germ-free_first	0.6	NO	germ-free_first_germ-free_first
SRR9213106	SRR9213109	germ-free_first	germ-free_first	0.5	NO	germ-free_first_germ-free_first
SRR9213106	SRR9213103	germ-free_first	germ-free_first	0.466667	NO	germ-free_first_germ-free_first
SRR9213106	SRR9212699	germ-free_first	germ-free_first	0.714286	NO	germ-free_first_germ-free_first
SRR9213106	SRR9212705	germ-free_first	germ-free_first	0.621622	NO	germ-free_first_germ-free_first
SRR9213106	SRR9212733	germ-free_first	germ-free_first	0.487179	NO	germ-free_first_germ-free_first
SRR9213106	SRR9212723	germ-free_first	germ-free_first	0.428571	NO	germ-free_first_germ-free_first
SRR9212750	SRR9212703	germ-free_first	germ-free_first	0.5	NO	germ-free_first_germ-free_first
SRR9212750	SRR9212731	germ-free_first	germ-free_first	0.714286	NO	germ-free_first_germ-free_first
SRR9212750	SRR9212729	germ-free_first	germ-free_first	0.652174	NO	germ-free_first_germ-free_first
SRR9212750	SRR9213108	germ-free_first	germ-free_first	0.9	NO	germ-free_first_germ-free_first
SRR9212750	SRR9213102	germ-free_first	germ-free_first	0.52	NO	germ-free_first_germ-free_first
SRR9212750	SRR9212895	germ-free_first	germ-free_first	0.642857	NO	germ-free_first_germ-free_first
SRR9212750	SRR9212704	germ-free_first	germ-free_first	0.533333	NO	germ-free_first_germ-free_first
SRR9212750	SRR9212730	germ-free_first	germ-free_first	0.548387	NO	germ-free_first_germ-free_first
SRR9212750	SRR9212728	germ-free_first	germ-free_first	0.538462	NO	germ-free_first_germ-free_first
SRR9212750	SRR9213109	germ-free_first	germ-free_first	0.5	NO	germ-free_first_germ-free_first
SRR9212750	SRR9213103	germ-free_first	germ-free_first	0.461538	NO	germ-free_first_germ-free_first
SRR9212750	SRR9212699	germ-free_first	germ-free_first	0.677419	NO	germ-free_first_germ-free_first
SRR9212750	SRR9212705	germ-free_first	germ-free_first	0.515152	NO	germ-free_first_germ-free_first
SRR9212750	SRR9212733	germ-free_first	germ-free_first	0.542857	NO	germ-free_first_germ-free_first
SRR9212750	SRR9212723	germ-free_first	germ-free_first	0.315789	NO	germ-free_first_germ-free_first
SRR9212750	SRR9213106	germ-free_first	germ-free_first	0.526316	NO	germ-free_first_germ-free_first
SRR9212703	SRR9213241	germ-free_first	germ-free_first	0.808	Diagnostic_ASVs_removed	germ-free_first_germ-free_first
SRR9212731	SRR9213241	germ-free_first	germ-free_first	0.756522	Diagnostic_ASVs_removed	germ-free_first_germ-free_first
SRR9212731	SRR9212703	germ-free_first	germ-free_first	0.6	Diagnostic_ASVs_removed	germ-free_first_germ-free_first
SRR9212729	SRR9213241	germ-free_first	germ-free_first	0.818182	Diagnostic_ASVs_removed	germ-free_first_germ-free_first
SRR9212729	SRR9212703	germ-free_first	germ-free_first	0.712644	Diagnostic_ASVs_removed	germ-free_first_germ-free_first
SRR9212729	SRR9212731	germ-free_first	germ-free_first	0.609756	Diagnostic_ASVs_removed	germ-free_first_germ-free_first
SRR9213108	SRR9213241	germ-free_first	germ-free_first	0.657895	Diagnostic_ASVs_removed	germ-free_first_germ-free_first
SRR9213108	SRR9212703	germ-free_first	germ-free_first	0.735099	Diagnostic_ASVs_removed	germ-free_first_germ-free_first
SRR9213108	SRR9212731	germ-free_first	germ-free_first	0.744681	Diagnostic_ASVs_removed	germ-free_first_germ-free_first
SRR9213108	SRR9212729	germ-free_first	germ-free_first	0.76	Diagnostic_ASVs_removed	germ-free_first_germ-free_first
SRR9213102	SRR9213241	germ-free_first	germ-free_first	0.794872	Diagnostic_ASVs_removed	germ-free_first_germ-free_first
SRR9213102	SRR9212703	germ-free_first	germ-free_first	0.645833	Diagnostic_ASVs_removed	germ-free_first_germ-free_first
SRR9213102	SRR9212731	germ-free_first	germ-free_first	0.571429	Diagnostic_ASVs_removed	germ-free_first_germ-free_first
SRR9213102	SRR9212729	germ-free_first	germ-free_first	0.626506	Diagnostic_ASVs_removed	germ-free_first_germ-free_first
SRR9213102	SRR9213108	germ-free_first	germ-free_first	0.706294	Diagnostic_ASVs_removed	germ-free_first_germ-free_first
SRR9212895	SRR9213241	germ-free_first	germ-free_first	0.617978	Diagnostic_ASVs_removed	germ-free_first_germ-free_first
SRR9212895	SRR9212703	germ-free_first	germ-free_first	0.634146	Diagnostic_ASVs_removed	germ-free_first_germ-free_first
SRR9212895	SRR9212731	germ-free_first	germ-free_first	0.662338	Diagnostic_ASVs_removed	germ-free_first_germ-free_first
SRR9212895	SRR9212729	germ-free_first	germ-free_first	0.826087	Diagnostic_ASVs_removed	germ-free_first_germ-free_first
SRR9212895	SRR9213108	germ-free_first	germ-free_first	0.721739	Diagnostic_ASVs_removed	germ-free_first_germ-free_first
SRR9212895	SRR9213102	germ-free_first	germ-free_first	0.692308	Diagnostic_ASVs_removed	germ-free_first_germ-free_first
SRR9212704	SRR9213241	germ-free_first	germ-free_first	0.697674	Diagnostic_ASVs_removed	germ-free_first_germ-free_first
SRR9212704	SRR9212703	germ-free_first	germ-free_first	0.627329	Diagnostic_ASVs_removed	germ-free_first_germ-free_first
SRR9212704	SRR9212731	germ-free_first	germ-free_first	0.589404	Diagnostic_ASVs_removed	germ-free_first_germ-free_first
SRR9212704	SRR9212729	germ-free_first	germ-free_first	0.807407	Diagnostic_ASVs_removed	germ-free_first_germ-free_first
SRR9212704	SRR9213108	germ-free_first	germ-free_first	0.696429	Diagnostic_ASVs_removed	germ-free_first_germ-free_first
SRR9212704	SRR9213102	germ-free_first	germ-free_first	0.620915	Diagnostic_ASVs_removed	germ-free_first_germ-free_first
SRR9212704	SRR9212895	germ-free_first	germ-free_first	0.456	Diagnostic_ASVs_removed	germ-free_first_germ-free_first
SRR9212730	SRR9213241	germ-free_first	germ-free_first	0.701149	Diagnostic_ASVs_removed	germ-free_first_germ-free_first
SRR9212730	SRR9212703	germ-free_first	germ-free_first	0.592593	Diagnostic_ASVs_removed	germ-free_first_germ-free_first
SRR9212730	SRR9212731	germ-free_first	germ-free_first	0.592105	Diagnostic_ASVs_removed	germ-free_first_germ-free_first
SRR9212730	SRR9212729	germ-free_first	germ-free_first	0.764706	Diagnostic_ASVs_removed	germ-free_first_germ-free_first
SRR9212730	SRR9213108	germ-free_first	germ-free_first	0.681416	Diagnostic_ASVs_removed	germ-free_first_germ-free_first
SRR9212730	SRR9213102	germ-free_first	germ-free_first	0.597403	Diagnostic_ASVs_removed	germ-free_first_germ-free_first
SRR9212730	SRR9212895	germ-free_first	germ-free_first	0.507937	Diagnostic_ASVs_removed	germ-free_first_germ-free_first
SRR9212730	SRR9212704	germ-free_first	germ-free_first	0.398374	Diagnostic_ASVs_removed	germ-free_first_germ-free_first
SRR9212728	SRR9213241	germ-free_first	germ-free_first	0.696203	Diagnostic_ASVs_removed	germ-free_first_germ-free_first
SRR9212728	SRR9212703	germ-free_first	germ-free_first	0.701299	Diagnostic_ASVs_removed	germ-free_first_germ-free_first
SRR9212728	SRR9212731	germ-free_first	germ-free_first	0.652778	Diagnostic_ASVs_removed	germ-free_first_germ-free_first
SRR9212728	SRR9212729	germ-free_first	germ-free_first	0.75	Diagnostic_ASVs_removed	germ-free_first_germ-free_first
SRR9212728	SRR9213108	germ-free_first	germ-free_first	0.657143	Diagnostic_ASVs_removed	germ-free_first_germ-free_first
SRR9212728	SRR9213102	germ-free_first	germ-free_first	0.589041	Diagnostic_ASVs_removed	germ-free_first_germ-free_first
SRR9212728	SRR9212895	germ-free_first	germ-free_first	0.491525	Diagnostic_ASVs_removed	germ-free_first_germ-free_first
SRR9212728	SRR9212704	germ-free_first	germ-free_first	0.46087	Diagnostic_ASVs_removed	germ-free_first_germ-free_first
SRR9212728	SRR9212730	germ-free_first	germ-free_first	0.551724	Diagnostic_ASVs_removed	germ-free_first_germ-free_first
SRR9213109	SRR9213241	germ-free_first	germ-free_first	0.653333	Diagnostic_ASVs_removed	germ-free_first_germ-free_first
SRR9213109	SRR9212703	germ-free_first	germ-free_first	0.706667	Diagnostic_ASVs_removed	germ-free_first_germ-free_first
SRR9213109	SRR9212731	germ-free_first	germ-free_first	0.628571	Diagnostic_ASVs_removed	germ-free_first_germ-free_first
SRR9213109	SRR9212729	germ-free_first	germ-free_first	0.741935	Diagnostic_ASVs_removed	germ-free_first_germ-free_first
SRR9213109	SRR9213108	germ-free_first	germ-free_first	0.623762	Diagnostic_ASVs_removed	germ-free_first_germ-free_first
SRR9213109	SRR9213102	germ-free_first	germ-free_first	0.591549	Diagnostic_ASVs_removed	germ-free_first_germ-free_first
SRR9213109	SRR9212895	germ-free_first	germ-free_first	0.54386	Diagnostic_ASVs_removed	germ-free_first_germ-free_first
SRR9213109	SRR9212704	germ-free_first	germ-free_first	0.531532	Diagnostic_ASVs_removed	germ-free_first_germ-free_first
SRR9213109	SRR9212730	germ-free_first	germ-free_first	0.464286	Diagnostic_ASVs_removed	germ-free_first_germ-free_first
SRR9213109	SRR9212728	germ-free_first	germ-free_first	0.403846	Diagnostic_ASVs_removed	germ-free_first_germ-free_first
SRR9213103	SRR9213241	germ-free_first	germ-free_first	0.675676	Diagnostic_ASVs_removed	germ-free_first_germ-free_first
SRR9213103	SRR9212703	germ-free_first	germ-free_first	0.624161	Diagnostic_ASVs_removed	germ-free_first_germ-free_first
SRR9213103	SRR9212731	germ-free_first	germ-free_first	0.597122	Diagnostic_ASVs_removed	germ-free_first_germ-free_first
SRR9213103	SRR9212729	germ-free_first	germ-free_first	0.707317	Diagnostic_ASVs_removed	germ-free_first_germ-free_first
SRR9213103	SRR9213108	germ-free_first	germ-free_first	0.6	Diagnostic_ASVs_removed	germ-free_first_germ-free_first
SRR9213103	SRR9213102	germ-free_first	germ-free_first	0.560284	Diagnostic_ASVs_removed	germ-free_first_germ-free_first
SRR9213103	SRR9212895	germ-free_first	germ-free_first	0.557522	Diagnostic_ASVs_removed	germ-free_first_germ-free_first
SRR9213103	SRR9212704	germ-free_first	germ-free_first	0.509091	Diagnostic_ASVs_removed	germ-free_first_germ-free_first
SRR9213103	SRR9212730	germ-free_first	germ-free_first	0.423423	Diagnostic_ASVs_removed	germ-free_first_germ-free_first
SRR9213103	SRR9212728	germ-free_first	germ-free_first	0.417476	Diagnostic_ASVs_removed	germ-free_first_germ-free_first
SRR9213103	SRR9213109	germ-free_first	germ-free_first	0.353535	Diagnostic_ASVs_removed	germ-free_first_germ-free_first
SRR9212699	SRR9213241	germ-free_first	germ-free_first	0.852349	Diagnostic_ASVs_removed	germ-free_first_germ-free_first
SRR9212699	SRR9212703	germ-free_first	germ-free_first	0.642857	Diagnostic_ASVs_removed	germ-free_first_germ-free_first
SRR9212699	SRR9212731	germ-free_first	germ-free_first	0.738318	Diagnostic_ASVs_removed	germ-free_first_germ-free_first
SRR9212699	SRR9212729	germ-free_first	germ-free_first	0.767677	Diagnostic_ASVs_removed	germ-free_first_germ-free_first
SRR9212699	SRR9213108	germ-free_first	germ-free_first	0.805714	Diagnostic_ASVs_removed	germ-free_first_germ-free_first
SRR9212699	SRR9213102	germ-free_first	germ-free_first	0.722222	Diagnostic_ASVs_removed	germ-free_first_germ-free_first
SRR9212699	SRR9212895	germ-free_first	germ-free_first	0.712766	Diagnostic_ASVs_removed	germ-free_first_germ-free_first
SRR9212699	SRR9212704	germ-free_first	germ-free_first	0.675676	Diagnostic_ASVs_removed	germ-free_first_germ-free_first
SRR9212699	SRR9212730	germ-free_first	germ-free_first	0.677419	Diagnostic_ASVs_removed	germ-free_first_germ-free_first
SRR9212699	SRR9212728	germ-free_first	germ-free_first	0.752809	Diagnostic_ASVs_removed	germ-free_first_germ-free_first
SRR9212699	SRR9213109	germ-free_first	germ-free_first	0.724138	Diagnostic_ASVs_removed	germ-free_first_germ-free_first
SRR9212699	SRR9213103	germ-free_first	germ-free_first	0.734104	Diagnostic_ASVs_removed	germ-free_first_germ-free_first
SRR9212705	SRR9213241	germ-free_first	germ-free_first	0.888412	Diagnostic_ASVs_removed	germ-free_first_germ-free_first
SRR9212705	SRR9212703	germ-free_first	germ-free_first	0.681818	Diagnostic_ASVs_removed	germ-free_first_germ-free_first
SRR9212705	SRR9212731	germ-free_first	germ-free_first	0.751678	Diagnostic_ASVs_removed	germ-free_first_germ-free_first
SRR9212705	SRR9212729	germ-free_first	germ-free_first	0.794326	Diagnostic_ASVs_removed	germ-free_first_germ-free_first
SRR9212705	SRR9213108	germ-free_first	germ-free_first	0.868726	Diagnostic_ASVs_removed	germ-free_first_germ-free_first
SRR9212705	SRR9213102	germ-free_first	germ-free_first	0.733333	Diagnostic_ASVs_removed	germ-free_first_germ-free_first
SRR9212705	SRR9212895	germ-free_first	germ-free_first	0.720588	Diagnostic_ASVs_removed	germ-free_first_germ-free_first
SRR9212705	SRR9212704	germ-free_first	germ-free_first	0.643123	Diagnostic_ASVs_removed	germ-free_first_germ-free_first
SRR9212705	SRR9212730	germ-free_first	germ-free_first	0.688889	Diagnostic_ASVs_removed	germ-free_first_germ-free_first
SRR9212705	SRR9212728	germ-free_first	germ-free_first	0.748092	Diagnostic_ASVs_removed	germ-free_first_germ-free_first
SRR9212705	SRR9213109	germ-free_first	germ-free_first	0.782946	Diagnostic_ASVs_removed	germ-free_first_germ-free_first
SRR9212705	SRR9213103	germ-free_first	germ-free_first	0.805447	Diagnostic_ASVs_removed	germ-free_first_germ-free_first
SRR9212705	SRR9212699	germ-free_first	germ-free_first	0.506024	Diagnostic_ASVs_removed	germ-free_first_germ-free_first
SRR9212733	SRR9213241	germ-free_first	germ-free_first	0.843972	Diagnostic_ASVs_removed	germ-free_first_germ-free_first
SRR9212733	SRR9212703	germ-free_first	germ-free_first	0.694444	Diagnostic_ASVs_removed	germ-free_first_germ-free_first
SRR9212733	SRR9212731	germ-free_first	germ-free_first	0.699029	Diagnostic_ASVs_removed	germ-free_first_germ-free_first
SRR9212733	SRR9212729	germ-free_first	germ-free_first	0.831579	Diagnostic_ASVs_removed	germ-free_first_germ-free_first
SRR9212733	SRR9213108	germ-free_first	germ-free_first	0.820359	Diagnostic_ASVs_removed	germ-free_first_germ-free_first
SRR9212733	SRR9213102	germ-free_first	germ-free_first	0.711538	Diagnostic_ASVs_removed	germ-free_first_germ-free_first
SRR9212733	SRR9212895	germ-free_first	germ-free_first	0.666667	Diagnostic_ASVs_removed	germ-free_first_germ-free_first
SRR9212733	SRR9212704	germ-free_first	germ-free_first	0.627119	Diagnostic_ASVs_removed	germ-free_first_germ-free_first
SRR9212733	SRR9212730	germ-free_first	germ-free_first	0.550562	Diagnostic_ASVs_removed	germ-free_first_germ-free_first
SRR9212733	SRR9212728	germ-free_first	germ-free_first	0.705882	Diagnostic_ASVs_removed	germ-free_first_germ-free_first
SRR9212733	SRR9213109	germ-free_first	germ-free_first	0.698795	Diagnostic_ASVs_removed	germ-free_first_germ-free_first
SRR9212733	SRR9213103	germ-free_first	germ-free_first	0.672727	Diagnostic_ASVs_removed	germ-free_first_germ-free_first
SRR9212733	SRR9212699	germ-free_first	germ-free_first	0.65	Diagnostic_ASVs_removed	germ-free_first_germ-free_first
SRR9212733	SRR9212705	germ-free_first	germ-free_first	0.530864	Diagnostic_ASVs_removed	germ-free_first_germ-free_first
SRR9212723	SRR9213241	germ-free_first	germ-free_first	0.898438	Diagnostic_ASVs_removed	germ-free_first_germ-free_first
SRR9212723	SRR9212703	germ-free_first	germ-free_first	0.673716	Diagnostic_ASVs_removed	germ-free_first_germ-free_first
SRR9212723	SRR9212731	germ-free_first	germ-free_first	0.732087	Diagnostic_ASVs_removed	germ-free_first_germ-free_first
SRR9212723	SRR9212729	germ-free_first	germ-free_first	0.763934	Diagnostic_ASVs_removed	germ-free_first_germ-free_first
SRR9212723	SRR9213108	germ-free_first	germ-free_first	0.865248	Diagnostic_ASVs_removed	germ-free_first_germ-free_first
SRR9212723	SRR9213102	germ-free_first	germ-free_first	0.684211	Diagnostic_ASVs_removed	germ-free_first_germ-free_first
SRR9212723	SRR9212895	germ-free_first	germ-free_first	0.749153	Diagnostic_ASVs_removed	germ-free_first_germ-free_first
SRR9212723	SRR9212704	germ-free_first	germ-free_first	0.726027	Diagnostic_ASVs_removed	germ-free_first_germ-free_first
SRR9212723	SRR9212730	germ-free_first	germ-free_first	0.706485	Diagnostic_ASVs_removed	germ-free_first_germ-free_first
SRR9212723	SRR9212728	germ-free_first	germ-free_first	0.712281	Diagnostic_ASVs_removed	germ-free_first_germ-free_first
SRR9212723	SRR9213109	germ-free_first	germ-free_first	0.758007	Diagnostic_ASVs_removed	germ-free_first_germ-free_first
SRR9212723	SRR9213103	germ-free_first	germ-free_first	0.771429	Diagnostic_ASVs_removed	germ-free_first_germ-free_first
SRR9212723	SRR9212699	germ-free_first	germ-free_first	0.594366	Diagnostic_ASVs_removed	germ-free_first_germ-free_first
SRR9212723	SRR9212705	germ-free_first	germ-free_first	0.457859	Diagnostic_ASVs_removed	germ-free_first_germ-free_first
SRR9212723	SRR9212733	germ-free_first	germ-free_first	0.550432	Diagnostic_ASVs_removed	germ-free_first_germ-free_first
SRR9213106	SRR9213241	germ-free_first	germ-free_first	0.910448	Diagnostic_ASVs_removed	germ-free_first_germ-free_first
SRR9213106	SRR9212703	germ-free_first	germ-free_first	0.681159	Diagnostic_ASVs_removed	germ-free_first_germ-free_first
SRR9213106	SRR9212731	germ-free_first	germ-free_first	0.774436	Diagnostic_ASVs_removed	germ-free_first_germ-free_first
SRR9213106	SRR9212729	germ-free_first	germ-free_first	0.792	Diagnostic_ASVs_removed	germ-free_first_germ-free_first
SRR9213106	SRR9213108	germ-free_first	germ-free_first	0.859031	Diagnostic_ASVs_removed	germ-free_first_germ-free_first
SRR9213106	SRR9213102	germ-free_first	germ-free_first	0.723881	Diagnostic_ASVs_removed	germ-free_first_germ-free_first
SRR9213106	SRR9212895	germ-free_first	germ-free_first	0.783333	Diagnostic_ASVs_removed	germ-free_first_germ-free_first
SRR9213106	SRR9212704	germ-free_first	germ-free_first	0.805907	Diagnostic_ASVs_removed	germ-free_first_germ-free_first
SRR9213106	SRR9212730	germ-free_first	germ-free_first	0.756303	Diagnostic_ASVs_removed	germ-free_first_germ-free_first
SRR9213106	SRR9212728	germ-free_first	germ-free_first	0.791304	Diagnostic_ASVs_removed	germ-free_first_germ-free_first
SRR9213106	SRR9213109	germ-free_first	germ-free_first	0.752212	Diagnostic_ASVs_removed	germ-free_first_germ-free_first
SRR9213106	SRR9213103	germ-free_first	germ-free_first	0.742222	Diagnostic_ASVs_removed	germ-free_first_germ-free_first
SRR9213106	SRR9212699	germ-free_first	germ-free_first	0.626667	Diagnostic_ASVs_removed	germ-free_first_germ-free_first
SRR9213106	SRR9212705	germ-free_first	germ-free_first	0.588542	Diagnostic_ASVs_removed	germ-free_first_germ-free_first
SRR9213106	SRR9212733	germ-free_first	germ-free_first	0.547945	Diagnostic_ASVs_removed	germ-free_first_germ-free_first
SRR9213106	SRR9212723	germ-free_first	germ-free_first	0.454545	Diagnostic_ASVs_removed	germ-free_first_germ-free_first
SRR9212750	SRR9213241	germ-free_first	germ-free_first	0.9	Diagnostic_ASVs_removed	germ-free_first_germ-free_first
SRR9212750	SRR9212703	germ-free_first	germ-free_first	0.676596	Diagnostic_ASVs_removed	germ-free_first_germ-free_first
SRR9212750	SRR9212731	germ-free_first	germ-free_first	0.697778	Diagnostic_ASVs_removed	germ-free_first_germ-free_first
SRR9212750	SRR9212729	germ-free_first	germ-free_first	0.789474	Diagnostic_ASVs_removed	germ-free_first_germ-free_first
SRR9212750	SRR9213108	germ-free_first	germ-free_first	0.806452	Diagnostic_ASVs_removed	germ-free_first_germ-free_first
SRR9212750	SRR9213102	germ-free_first	germ-free_first	0.674009	Diagnostic_ASVs_removed	germ-free_first_germ-free_first
SRR9212750	SRR9212895	germ-free_first	germ-free_first	0.688442	Diagnostic_ASVs_removed	germ-free_first_germ-free_first
SRR9212750	SRR9212704	germ-free_first	germ-free_first	0.693878	Diagnostic_ASVs_removed	germ-free_first_germ-free_first
SRR9212750	SRR9212730	germ-free_first	germ-free_first	0.64467	Diagnostic_ASVs_removed	germ-free_first_germ-free_first
SRR9212750	SRR9212728	germ-free_first	germ-free_first	0.703704	Diagnostic_ASVs_removed	germ-free_first_germ-free_first
SRR9212750	SRR9213109	germ-free_first	germ-free_first	0.643243	Diagnostic_ASVs_removed	germ-free_first_germ-free_first
SRR9212750	SRR9213103	germ-free_first	germ-free_first	0.586957	Diagnostic_ASVs_removed	germ-free_first_germ-free_first
SRR9212750	SRR9212699	germ-free_first	germ-free_first	0.637066	Diagnostic_ASVs_removed	germ-free_first_germ-free_first
SRR9212750	SRR9212705	germ-free_first	germ-free_first	0.591837	Diagnostic_ASVs_removed	germ-free_first_germ-free_first
SRR9212750	SRR9212733	germ-free_first	germ-free_first	0.513944	Diagnostic_ASVs_removed	germ-free_first_germ-free_first
SRR9212750	SRR9212723	germ-free_first	germ-free_first	0.513661	Diagnostic_ASVs_removed	germ-free_first_germ-free_first
SRR9212750	SRR9213106	germ-free_first	germ-free_first	0.485531	Diagnostic_ASVs_removed	germ-free_first_germ-free_first
SRR9213241	SRR9212700	germ-free_first	germ-free_last	0.884817	YES	germ-free_first_germ-free_last
SRR9213241	SRR9212706	germ-free_first	germ-free_last	0.893878	YES	germ-free_first_germ-free_last
SRR9213241	SRR9212732	germ-free_first	germ-free_last	0.925234	YES	germ-free_first_germ-free_last
SRR9213241	SRR9212717	germ-free_first	germ-free_last	0.944304	YES	germ-free_first_germ-free_last
SRR9213241	SRR9213107	germ-free_first	germ-free_last	0.915916	YES	germ-free_first_germ-free_last
SRR9213241	SRR9212751	germ-free_first	germ-free_last	0.957647	YES	germ-free_first_germ-free_last
SRR9213241	SRR9212701	germ-free_first	germ-free_last	0.938224	YES	germ-free_first_germ-free_last
SRR9213241	SRR9212707	germ-free_first	germ-free_last	0.948586	YES	germ-free_first_germ-free_last
SRR9213241	SRR9212727	germ-free_first	germ-free_last	0.947674	YES	germ-free_first_germ-free_last
SRR9213241	SRR9213110	germ-free_first	germ-free_last	0.964126	YES	germ-free_first_germ-free_last
SRR9213241	SRR9213104	germ-free_first	germ-free_last	0.944134	YES	germ-free_first_germ-free_last
SRR9213241	SRR9212752	germ-free_first	germ-free_last	0.965602	YES	germ-free_first_germ-free_last
SRR9213241	SRR9212702	germ-free_first	germ-free_last	0.947368	YES	germ-free_first_germ-free_last
SRR9213241	SRR9212708	germ-free_first	germ-free_last	0.952632	YES	germ-free_first_germ-free_last
SRR9213241	SRR9212726	germ-free_first	germ-free_last	0.94429	YES	germ-free_first_germ-free_last
SRR9213241	SRR9213111	germ-free_first	germ-free_last	0.951872	YES	germ-free_first_germ-free_last
SRR9213241	SRR9213105	germ-free_first	germ-free_last	0.94015	YES	germ-free_first_germ-free_last
SRR9213241	SRR9212753	germ-free_first	germ-free_last	0.955556	YES	germ-free_first_germ-free_last
SRR9212703	SRR9212700	germ-free_first	germ-free_last	0.508897	YES	germ-free_first_germ-free_last
SRR9212703	SRR9212706	germ-free_first	germ-free_last	0.623881	YES	germ-free_first_germ-free_last
SRR9212703	SRR9212732	germ-free_first	germ-free_last	0.678832	YES	germ-free_first_germ-free_last
SRR9212703	SRR9212717	germ-free_first	germ-free_last	0.690722	YES	germ-free_first_germ-free_last
SRR9212703	SRR9213107	germ-free_first	germ-free_last	0.687943	YES	germ-free_first_germ-free_last
SRR9212703	SRR9212751	germ-free_first	germ-free_last	0.681553	YES	germ-free_first_germ-free_last
SRR9212703	SRR9212701	germ-free_first	germ-free_last	0.598854	YES	germ-free_first_germ-free_last
SRR9212703	SRR9212707	germ-free_first	germ-free_last	0.707724	YES	germ-free_first_germ-free_last
SRR9212703	SRR9212727	germ-free_first	germ-free_last	0.714286	YES	germ-free_first_germ-free_last
SRR9212703	SRR9213110	germ-free_first	germ-free_last	0.738806	YES	germ-free_first_germ-free_last
SRR9212703	SRR9213104	germ-free_first	germ-free_last	0.683036	YES	germ-free_first_germ-free_last
SRR9212703	SRR9212752	germ-free_first	germ-free_last	0.726358	YES	germ-free_first_germ-free_last
SRR9212703	SRR9212702	germ-free_first	germ-free_last	0.634259	YES	germ-free_first_germ-free_last
SRR9212703	SRR9212708	germ-free_first	germ-free_last	0.710638	YES	germ-free_first_germ-free_last
SRR9212703	SRR9212726	germ-free_first	germ-free_last	0.683742	YES	germ-free_first_germ-free_last
SRR9212703	SRR9213111	germ-free_first	germ-free_last	0.724138	YES	germ-free_first_germ-free_last
SRR9212703	SRR9213105	germ-free_first	germ-free_last	0.686354	YES	germ-free_first_germ-free_last
SRR9212703	SRR9212753	germ-free_first	germ-free_last	0.733333	YES	germ-free_first_germ-free_last
SRR9212731	SRR9212700	germ-free_first	germ-free_last	0.655431	YES	germ-free_first_germ-free_last
SRR9212731	SRR9212706	germ-free_first	germ-free_last	0.619938	YES	germ-free_first_germ-free_last
SRR9212731	SRR9212732	germ-free_first	germ-free_last	0.692695	YES	germ-free_first_germ-free_last
SRR9212731	SRR9212717	germ-free_first	germ-free_last	0.732484	YES	germ-free_first_germ-free_last
SRR9212731	SRR9213107	germ-free_first	germ-free_last	0.711491	YES	germ-free_first_germ-free_last
SRR9212731	SRR9212751	germ-free_first	germ-free_last	0.764471	YES	germ-free_first_germ-free_last
SRR9212731	SRR9212701	germ-free_first	germ-free_last	0.695522	YES	germ-free_first_germ-free_last
SRR9212731	SRR9212707	germ-free_first	germ-free_last	0.673118	YES	germ-free_first_germ-free_last
SRR9212731	SRR9212727	germ-free_first	germ-free_last	0.685714	YES	germ-free_first_germ-free_last
SRR9212731	SRR9213110	germ-free_first	germ-free_last	0.754789	YES	germ-free_first_germ-free_last
SRR9212731	SRR9213104	germ-free_first	germ-free_last	0.709677	YES	germ-free_first_germ-free_last
SRR9212731	SRR9212752	germ-free_first	germ-free_last	0.763975	YES	germ-free_first_germ-free_last
SRR9212731	SRR9212702	germ-free_first	germ-free_last	0.69378	YES	germ-free_first_germ-free_last
SRR9212731	SRR9212708	germ-free_first	germ-free_last	0.644737	YES	germ-free_first_germ-free_last
SRR9212731	SRR9212726	germ-free_first	germ-free_last	0.71954	YES	germ-free_first_germ-free_last
SRR9212731	SRR9213111	germ-free_first	germ-free_last	0.737778	YES	germ-free_first_germ-free_last
SRR9212731	SRR9213105	germ-free_first	germ-free_last	0.72327	YES	germ-free_first_germ-free_last
SRR9212731	SRR9212753	germ-free_first	germ-free_last	0.721414	YES	germ-free_first_germ-free_last
SRR9212729	SRR9212700	germ-free_first	germ-free_last	0.796748	YES	germ-free_first_germ-free_last
SRR9212729	SRR9212706	germ-free_first	germ-free_last	0.706667	YES	germ-free_first_germ-free_last
SRR9212729	SRR9212732	germ-free_first	germ-free_last	0.755319	YES	germ-free_first_germ-free_last
SRR9212729	SRR9212717	germ-free_first	germ-free_last	0.817778	YES	germ-free_first_germ-free_last
SRR9212729	SRR9213107	germ-free_first	germ-free_last	0.773196	YES	germ-free_first_germ-free_last
SRR9212729	SRR9212751	germ-free_first	germ-free_last	0.779167	YES	germ-free_first_germ-free_last
SRR9212729	SRR9212701	germ-free_first	germ-free_last	0.757962	YES	germ-free_first_germ-free_last
SRR9212729	SRR9212707	germ-free_first	germ-free_last	0.738739	YES	germ-free_first_germ-free_last
SRR9212729	SRR9212727	germ-free_first	germ-free_last	0.689223	YES	germ-free_first_germ-free_last
SRR9212729	SRR9213110	germ-free_first	germ-free_last	0.772455	YES	germ-free_first_germ-free_last
SRR9212729	SRR9213104	germ-free_first	germ-free_last	0.786925	YES	germ-free_first_germ-free_last
SRR9212729	SRR9212752	germ-free_first	germ-free_last	0.766234	YES	germ-free_first_germ-free_last
SRR9212729	SRR9212702	germ-free_first	germ-free_last	0.7733	YES	germ-free_first_germ-free_last
SRR9212729	SRR9212708	germ-free_first	germ-free_last	0.71954	YES	germ-free_first_germ-free_last
SRR9212729	SRR9212726	germ-free_first	germ-free_last	0.73913	YES	germ-free_first_germ-free_last
SRR9212729	SRR9213111	germ-free_first	germ-free_last	0.79021	YES	germ-free_first_germ-free_last
SRR9212729	SRR9213105	germ-free_first	germ-free_last	0.776316	YES	germ-free_first_germ-free_last
SRR9212729	SRR9212753	germ-free_first	germ-free_last	0.747826	YES	germ-free_first_germ-free_last
SRR9213108	SRR9212700	germ-free_first	germ-free_last	0.845455	YES	germ-free_first_germ-free_last
SRR9213108	SRR9212706	germ-free_first	germ-free_last	0.854015	YES	germ-free_first_germ-free_last
SRR9213108	SRR9212732	germ-free_first	germ-free_last	0.885714	YES	germ-free_first_germ-free_last
SRR9213108	SRR9212717	germ-free_first	germ-free_last	0.882075	YES	germ-free_first_germ-free_last
SRR9213108	SRR9213107	germ-free_first	germ-free_last	0.856354	YES	germ-free_first_germ-free_last
SRR9213108	SRR9212751	germ-free_first	germ-free_last	0.885463	YES	germ-free_first_germ-free_last
SRR9213108	SRR9212701	germ-free_first	germ-free_last	0.875	YES	germ-free_first_germ-free_last
SRR9213108	SRR9212707	germ-free_first	germ-free_last	0.909091	YES	germ-free_first_germ-free_last
SRR9213108	SRR9212727	germ-free_first	germ-free_last	0.903485	YES	germ-free_first_germ-free_last
SRR9213108	SRR9213110	germ-free_first	germ-free_last	0.92	YES	germ-free_first_germ-free_last
SRR9213108	SRR9213104	germ-free_first	germ-free_last	0.875969	YES	germ-free_first_germ-free_last
SRR9213108	SRR9212752	germ-free_first	germ-free_last	0.912844	YES	germ-free_first_germ-free_last
SRR9213108	SRR9212702	germ-free_first	germ-free_last	0.897574	YES	germ-free_first_germ-free_last
SRR9213108	SRR9212708	germ-free_first	germ-free_last	0.92665	YES	germ-free_first_germ-free_last
SRR9213108	SRR9212726	germ-free_first	germ-free_last	0.907216	YES	germ-free_first_germ-free_last
SRR9213108	SRR9213111	germ-free_first	germ-free_last	0.91067	YES	germ-free_first_germ-free_last
SRR9213108	SRR9213105	germ-free_first	germ-free_last	0.883721	YES	germ-free_first_germ-free_last
SRR9213108	SRR9212753	germ-free_first	germ-free_last	0.917051	YES	germ-free_first_germ-free_last
SRR9213102	SRR9212700	germ-free_first	germ-free_last	0.676692	YES	germ-free_first_germ-free_last
SRR9213102	SRR9212706	germ-free_first	germ-free_last	0.68125	YES	germ-free_first_germ-free_last
SRR9213102	SRR9212732	germ-free_first	germ-free_last	0.707071	YES	germ-free_first_germ-free_last
SRR9213102	SRR9212717	germ-free_first	germ-free_last	0.693617	YES	germ-free_first_germ-free_last
SRR9213102	SRR9213107	germ-free_first	germ-free_last	0.691176	YES	germ-free_first_germ-free_last
SRR9213102	SRR9212751	germ-free_first	germ-free_last	0.744	YES	germ-free_first_germ-free_last
SRR9213102	SRR9212701	germ-free_first	germ-free_last	0.694611	YES	germ-free_first_germ-free_last
SRR9213102	SRR9212707	germ-free_first	germ-free_last	0.719828	YES	germ-free_first_germ-free_last
SRR9213102	SRR9212727	germ-free_first	germ-free_last	0.747017	YES	germ-free_first_germ-free_last
SRR9213102	SRR9213110	germ-free_first	germ-free_last	0.735125	YES	germ-free_first_germ-free_last
SRR9213102	SRR9213104	germ-free_first	germ-free_last	0.658199	YES	germ-free_first_germ-free_last
SRR9213102	SRR9212752	germ-free_first	germ-free_last	0.73029	YES	germ-free_first_germ-free_last
SRR9213102	SRR9212702	germ-free_first	germ-free_last	0.726619	YES	germ-free_first_germ-free_last
SRR9213102	SRR9212708	germ-free_first	germ-free_last	0.745055	YES	germ-free_first_germ-free_last
SRR9213102	SRR9212726	germ-free_first	germ-free_last	0.751152	YES	germ-free_first_germ-free_last
SRR9213102	SRR9213111	germ-free_first	germ-free_last	0.697105	YES	germ-free_first_germ-free_last
SRR9213102	SRR9213105	germ-free_first	germ-free_last	0.676471	YES	germ-free_first_germ-free_last
SRR9213102	SRR9212753	germ-free_first	germ-free_last	0.720833	YES	germ-free_first_germ-free_last
SRR9212895	SRR9212700	germ-free_first	germ-free_last	0.609959	YES	germ-free_first_germ-free_last
SRR9212895	SRR9212706	germ-free_first	germ-free_last	0.715254	YES	germ-free_first_germ-free_last
SRR9212895	SRR9212732	germ-free_first	germ-free_last	0.762803	YES	germ-free_first_germ-free_last
SRR9212895	SRR9212717	germ-free_first	germ-free_last	0.802247	YES	germ-free_first_germ-free_last
SRR9212895	SRR9213107	germ-free_first	germ-free_last	0.780679	YES	germ-free_first_germ-free_last
SRR9212895	SRR9212751	germ-free_first	germ-free_last	0.84	YES	germ-free_first_germ-free_last
SRR9212895	SRR9212701	germ-free_first	germ-free_last	0.7411	YES	germ-free_first_germ-free_last
SRR9212895	SRR9212707	germ-free_first	germ-free_last	0.826879	YES	germ-free_first_germ-free_last
SRR9212895	SRR9212727	germ-free_first	germ-free_last	0.827411	YES	germ-free_first_germ-free_last
SRR9212895	SRR9213110	germ-free_first	germ-free_last	0.870968	YES	germ-free_first_germ-free_last
SRR9212895	SRR9213104	germ-free_first	germ-free_last	0.828431	YES	germ-free_first_germ-free_last
SRR9212895	SRR9212752	germ-free_first	germ-free_last	0.873085	YES	germ-free_first_germ-free_last
SRR9212895	SRR9212702	germ-free_first	germ-free_last	0.806122	YES	germ-free_first_germ-free_last
SRR9212895	SRR9212708	germ-free_first	germ-free_last	0.84186	YES	germ-free_first_germ-free_last
SRR9212895	SRR9212726	germ-free_first	germ-free_last	0.819071	YES	germ-free_first_germ-free_last
SRR9212895	SRR9213111	germ-free_first	germ-free_last	0.830189	YES	germ-free_first_germ-free_last
SRR9212895	SRR9213105	germ-free_first	germ-free_last	0.813747	YES	germ-free_first_germ-free_last
SRR9212895	SRR9212753	germ-free_first	germ-free_last	0.850549	YES	germ-free_first_germ-free_last
SRR9212704	SRR9212700	germ-free_first	germ-free_last	0.575	YES	germ-free_first_germ-free_last
SRR9212704	SRR9212706	germ-free_first	germ-free_last	0.632653	YES	germ-free_first_germ-free_last
SRR9212704	SRR9212732	germ-free_first	germ-free_last	0.745946	YES	germ-free_first_germ-free_last
SRR9212704	SRR9212717	germ-free_first	germ-free_last	0.788288	YES	germ-free_first_germ-free_last
SRR9212704	SRR9213107	germ-free_first	germ-free_last	0.774869	YES	germ-free_first_germ-free_last
SRR9212704	SRR9212751	germ-free_first	germ-free_last	0.831224	YES	germ-free_first_germ-free_last
SRR9212704	SRR9212701	germ-free_first	germ-free_last	0.714286	YES	germ-free_first_germ-free_last
SRR9212704	SRR9212707	germ-free_first	germ-free_last	0.780822	YES	germ-free_first_germ-free_last
SRR9212704	SRR9212727	germ-free_first	germ-free_last	0.791349	YES	germ-free_first_germ-free_last
SRR9212704	SRR9213110	germ-free_first	germ-free_last	0.826263	YES	germ-free_first_germ-free_last
SRR9212704	SRR9213104	germ-free_first	germ-free_last	0.793612	YES	germ-free_first_germ-free_last
SRR9212704	SRR9212752	germ-free_first	germ-free_last	0.837719	YES	germ-free_first_germ-free_last
SRR9212704	SRR9212702	germ-free_first	germ-free_last	0.795396	YES	germ-free_first_germ-free_last
SRR9212704	SRR9212708	germ-free_first	germ-free_last	0.804196	YES	germ-free_first_germ-free_last
SRR9212704	SRR9212726	germ-free_first	germ-free_last	0.803922	YES	germ-free_first_germ-free_last
SRR9212704	SRR9213111	germ-free_first	germ-free_last	0.810875	YES	germ-free_first_germ-free_last
SRR9212704	SRR9213105	germ-free_first	germ-free_last	0.786667	YES	germ-free_first_germ-free_last
SRR9212704	SRR9212753	germ-free_first	germ-free_last	0.814978	YES	germ-free_first_germ-free_last
SRR9212730	SRR9212700	germ-free_first	germ-free_last	0.586777	YES	germ-free_first_germ-free_last
SRR9212730	SRR9212706	germ-free_first	germ-free_last	0.648649	YES	germ-free_first_germ-free_last
SRR9212730	SRR9212732	germ-free_first	germ-free_last	0.725806	YES	germ-free_first_germ-free_last
SRR9212730	SRR9212717	germ-free_first	germ-free_last	0.789238	YES	germ-free_first_germ-free_last
SRR9212730	SRR9213107	germ-free_first	germ-free_last	0.739583	YES	germ-free_first_germ-free_last
SRR9212730	SRR9212751	germ-free_first	germ-free_last	0.815126	YES	germ-free_first_germ-free_last
SRR9212730	SRR9212701	germ-free_first	germ-free_last	0.696774	YES	germ-free_first_germ-free_last
SRR9212730	SRR9212707	germ-free_first	germ-free_last	0.790909	YES	germ-free_first_germ-free_last
SRR9212730	SRR9212727	germ-free_first	germ-free_last	0.807595	YES	germ-free_first_germ-free_last
SRR9212730	SRR9213110	germ-free_first	germ-free_last	0.830986	YES	germ-free_first_germ-free_last
SRR9212730	SRR9213104	germ-free_first	germ-free_last	0.784841	YES	germ-free_first_germ-free_last
SRR9212730	SRR9212752	germ-free_first	germ-free_last	0.829694	YES	germ-free_first_germ-free_last
SRR9212730	SRR9212702	germ-free_first	germ-free_last	0.755725	YES	germ-free_first_germ-free_last
SRR9212730	SRR9212708	germ-free_first	germ-free_last	0.791183	YES	germ-free_first_germ-free_last
SRR9212730	SRR9212726	germ-free_first	germ-free_last	0.780488	YES	germ-free_first_germ-free_last
SRR9212730	SRR9213111	germ-free_first	germ-free_last	0.797647	YES	germ-free_first_germ-free_last
SRR9212730	SRR9213105	germ-free_first	germ-free_last	0.79646	YES	germ-free_first_germ-free_last
SRR9212730	SRR9212753	germ-free_first	germ-free_last	0.807018	YES	germ-free_first_germ-free_last
SRR9212728	SRR9212700	germ-free_first	germ-free_last	0.68559	YES	germ-free_first_germ-free_last
SRR9212728	SRR9212706	germ-free_first	germ-free_last	0.731449	YES	germ-free_first_germ-free_last
SRR9212728	SRR9212732	germ-free_first	germ-free_last	0.805014	YES	germ-free_first_germ-free_last
SRR9212728	SRR9212717	germ-free_first	germ-free_last	0.796767	YES	germ-free_first_germ-free_last
SRR9212728	SRR9213107	germ-free_first	germ-free_last	0.795148	YES	germ-free_first_germ-free_last
SRR9212728	SRR9212751	germ-free_first	germ-free_last	0.853132	YES	germ-free_first_germ-free_last
SRR9212728	SRR9212701	germ-free_first	germ-free_last	0.750842	YES	germ-free_first_germ-free_last
SRR9212728	SRR9212707	germ-free_first	germ-free_last	0.826698	YES	germ-free_first_germ-free_last
SRR9212728	SRR9212727	germ-free_first	germ-free_last	0.842932	YES	germ-free_first_germ-free_last
SRR9212728	SRR9213110	germ-free_first	germ-free_last	0.863636	YES	germ-free_first_germ-free_last
SRR9212728	SRR9213104	germ-free_first	germ-free_last	0.818182	YES	germ-free_first_germ-free_last
SRR9212728	SRR9212752	germ-free_first	germ-free_last	0.865169	YES	germ-free_first_germ-free_last
SRR9212728	SRR9212702	germ-free_first	germ-free_last	0.815789	YES	germ-free_first_germ-free_last
SRR9212728	SRR9212708	germ-free_first	germ-free_last	0.842105	YES	germ-free_first_germ-free_last
SRR9212728	SRR9212726	germ-free_first	germ-free_last	0.838791	YES	germ-free_first_germ-free_last
SRR9212728	SRR9213111	germ-free_first	germ-free_last	0.854369	YES	germ-free_first_germ-free_last
SRR9212728	SRR9213105	germ-free_first	germ-free_last	0.822323	YES	germ-free_first_germ-free_last
SRR9212728	SRR9212753	germ-free_first	germ-free_last	0.846501	YES	germ-free_first_germ-free_last
SRR9213109	SRR9212700	germ-free_first	germ-free_last	0.721973	YES	germ-free_first_germ-free_last
SRR9213109	SRR9212706	germ-free_first	germ-free_last	0.747292	YES	germ-free_first_germ-free_last
SRR9213109	SRR9212732	germ-free_first	germ-free_last	0.807365	YES	germ-free_first_germ-free_last
SRR9213109	SRR9212717	germ-free_first	germ-free_last	0.81733	YES	germ-free_first_germ-free_last
SRR9213109	SRR9213107	germ-free_first	germ-free_last	0.775342	YES	germ-free_first_germ-free_last
SRR9213109	SRR9212751	germ-free_first	germ-free_last	0.851204	YES	germ-free_first_germ-free_last
SRR9213109	SRR9212701	germ-free_first	germ-free_last	0.766323	YES	germ-free_first_germ-free_last
SRR9213109	SRR9212707	germ-free_first	germ-free_last	0.824228	YES	germ-free_first_germ-free_last
SRR9213109	SRR9212727	germ-free_first	germ-free_last	0.856383	YES	germ-free_first_germ-free_last
SRR9213109	SRR9213110	germ-free_first	germ-free_last	0.870293	YES	germ-free_first_germ-free_last
SRR9213109	SRR9213104	germ-free_first	germ-free_last	0.810256	YES	germ-free_first_germ-free_last
SRR9213109	SRR9212752	germ-free_first	germ-free_last	0.867882	YES	germ-free_first_germ-free_last
SRR9213109	SRR9212702	germ-free_first	germ-free_last	0.828877	YES	germ-free_first_germ-free_last
SRR9213109	SRR9212708	germ-free_first	germ-free_last	0.84466	YES	germ-free_first_germ-free_last
SRR9213109	SRR9212726	germ-free_first	germ-free_last	0.851662	YES	germ-free_first_germ-free_last
SRR9213109	SRR9213111	germ-free_first	germ-free_last	0.847291	YES	germ-free_first_germ-free_last
SRR9213109	SRR9213105	germ-free_first	germ-free_last	0.833718	YES	germ-free_first_germ-free_last
SRR9213109	SRR9212753	germ-free_first	germ-free_last	0.844394	YES	germ-free_first_germ-free_last
SRR9213103	SRR9212700	germ-free_first	germ-free_last	0.705357	YES	germ-free_first_germ-free_last
SRR9213103	SRR9212706	germ-free_first	germ-free_last	0.719424	YES	germ-free_first_germ-free_last
SRR9213103	SRR9212732	germ-free_first	germ-free_last	0.785311	YES	germ-free_first_germ-free_last
SRR9213103	SRR9212717	germ-free_first	germ-free_last	0.813084	YES	germ-free_first_germ-free_last
SRR9213103	SRR9213107	germ-free_first	germ-free_last	0.781421	YES	germ-free_first_germ-free_last
SRR9213103	SRR9212751	germ-free_first	germ-free_last	0.820961	YES	germ-free_first_germ-free_last
SRR9213103	SRR9212701	germ-free_first	germ-free_last	0.726027	YES	germ-free_first_germ-free_last
SRR9213103	SRR9212707	germ-free_first	germ-free_last	0.810427	YES	germ-free_first_germ-free_last
SRR9213103	SRR9212727	germ-free_first	germ-free_last	0.835544	YES	germ-free_first_germ-free_last
SRR9213103	SRR9213110	germ-free_first	germ-free_last	0.853862	YES	germ-free_first_germ-free_last
SRR9213103	SRR9213104	germ-free_first	germ-free_last	0.805627	YES	germ-free_first_germ-free_last
SRR9213103	SRR9212752	germ-free_first	germ-free_last	0.854545	YES	germ-free_first_germ-free_last
SRR9213103	SRR9212702	germ-free_first	germ-free_last	0.786667	YES	germ-free_first_germ-free_last
SRR9213103	SRR9212708	germ-free_first	germ-free_last	0.835351	YES	germ-free_first_germ-free_last
SRR9213103	SRR9212726	germ-free_first	germ-free_last	0.821429	YES	germ-free_first_germ-free_last
SRR9213103	SRR9213111	germ-free_first	germ-free_last	0.818182	YES	germ-free_first_germ-free_last
SRR9213103	SRR9213105	germ-free_first	germ-free_last	0.829493	YES	germ-free_first_germ-free_last
SRR9213103	SRR9212753	germ-free_first	germ-free_last	0.840183	YES	germ-free_first_germ-free_last
SRR9212699	SRR9212700	germ-free_first	germ-free_last	0.539474	YES	germ-free_first_germ-free_last
SRR9212699	SRR9212706	germ-free_first	germ-free_last	0.648045	YES	germ-free_first_germ-free_last
SRR9212699	SRR9212732	germ-free_first	germ-free_last	0.672811	YES	germ-free_first_germ-free_last
SRR9212699	SRR9212717	germ-free_first	germ-free_last	0.677165	YES	germ-free_first_germ-free_last
SRR9212699	SRR9213107	germ-free_first	germ-free_last	0.70852	YES	germ-free_first_germ-free_last
SRR9212699	SRR9212751	germ-free_first	germ-free_last	0.695167	YES	germ-free_first_germ-free_last
SRR9212699	SRR9212701	germ-free_first	germ-free_last	0.61828	YES	germ-free_first_germ-free_last
SRR9212699	SRR9212707	germ-free_first	germ-free_last	0.7251	YES	germ-free_first_germ-free_last
SRR9212699	SRR9212727	germ-free_first	germ-free_last	0.746171	YES	germ-free_first_germ-free_last
SRR9212699	SRR9213110	germ-free_first	germ-free_last	0.745975	YES	germ-free_first_germ-free_last
SRR9212699	SRR9213104	germ-free_first	germ-free_last	0.732484	YES	germ-free_first_germ-free_last
SRR9212699	SRR9212752	germ-free_first	germ-free_last	0.742308	YES	germ-free_first_germ-free_last
SRR9212699	SRR9212702	germ-free_first	germ-free_last	0.683516	YES	germ-free_first_germ-free_last
SRR9212699	SRR9212708	germ-free_first	germ-free_last	0.724138	YES	germ-free_first_germ-free_last
SRR9212699	SRR9212726	germ-free_first	germ-free_last	0.720339	YES	germ-free_first_germ-free_last
SRR9212699	SRR9213111	germ-free_first	germ-free_last	0.7577	YES	germ-free_first_germ-free_last
SRR9212699	SRR9213105	germ-free_first	germ-free_last	0.715953	YES	germ-free_first_germ-free_last
SRR9212699	SRR9212753	germ-free_first	germ-free_last	0.737452	YES	germ-free_first_germ-free_last
SRR9212705	SRR9212700	germ-free_first	germ-free_last	0.54359	YES	germ-free_first_germ-free_last
SRR9212705	SRR9212706	germ-free_first	germ-free_last	0.509009	YES	germ-free_first_germ-free_last
SRR9212705	SRR9212732	germ-free_first	germ-free_last	0.538462	YES	germ-free_first_germ-free_last
SRR9212705	SRR9212717	germ-free_first	germ-free_last	0.599327	YES	germ-free_first_germ-free_last
SRR9212705	SRR9213107	germ-free_first	germ-free_last	0.620301	YES	germ-free_first_germ-free_last
SRR9212705	SRR9212751	germ-free_first	germ-free_last	0.602564	YES	germ-free_first_germ-free_last
SRR9212705	SRR9212701	germ-free_first	germ-free_last	0.580786	YES	germ-free_first_germ-free_last
SRR9212705	SRR9212707	germ-free_first	germ-free_last	0.591837	YES	germ-free_first_germ-free_last
SRR9212705	SRR9212727	germ-free_first	germ-free_last	0.661142	YES	germ-free_first_germ-free_last
SRR9212705	SRR9213110	germ-free_first	germ-free_last	0.637209	YES	germ-free_first_germ-free_last
SRR9212705	SRR9213104	germ-free_first	germ-free_last	0.648115	YES	germ-free_first_germ-free_last
SRR9212705	SRR9212752	germ-free_first	germ-free_last	0.627063	YES	germ-free_first_germ-free_last
SRR9212705	SRR9212702	germ-free_first	germ-free_last	0.593346	YES	germ-free_first_germ-free_last
SRR9212705	SRR9212708	germ-free_first	germ-free_last	0.64076	YES	germ-free_first_germ-free_last
SRR9212705	SRR9212726	germ-free_first	germ-free_last	0.616487	YES	germ-free_first_germ-free_last
SRR9212705	SRR9213111	germ-free_first	germ-free_last	0.713787	YES	germ-free_first_germ-free_last
SRR9212705	SRR9213105	germ-free_first	germ-free_last	0.623333	YES	germ-free_first_germ-free_last
SRR9212705	SRR9212753	germ-free_first	germ-free_last	0.609272	YES	germ-free_first_germ-free_last
SRR9212733	SRR9212700	germ-free_first	germ-free_last	0.56	YES	germ-free_first_germ-free_last
SRR9212733	SRR9212706	germ-free_first	germ-free_last	0.576271	YES	germ-free_first_germ-free_last
SRR9212733	SRR9212732	germ-free_first	germ-free_last	0.562791	YES	germ-free_first_germ-free_last
SRR9212733	SRR9212717	germ-free_first	germ-free_last	0.68254	YES	germ-free_first_germ-free_last
SRR9212733	SRR9213107	germ-free_first	germ-free_last	0.633484	YES	germ-free_first_germ-free_last
SRR9212733	SRR9212751	germ-free_first	germ-free_last	0.685393	YES	germ-free_first_germ-free_last
SRR9212733	SRR9212701	germ-free_first	germ-free_last	0.592391	YES	germ-free_first_germ-free_last
SRR9212733	SRR9212707	germ-free_first	germ-free_last	0.686747	YES	germ-free_first_germ-free_last
SRR9212733	SRR9212727	germ-free_first	germ-free_last	0.686534	YES	germ-free_first_germ-free_last
SRR9212733	SRR9213110	germ-free_first	germ-free_last	0.733333	YES	germ-free_first_germ-free_last
SRR9212733	SRR9213104	germ-free_first	germ-free_last	0.687366	YES	germ-free_first_germ-free_last
SRR9212733	SRR9212752	germ-free_first	germ-free_last	0.713178	YES	germ-free_first_germ-free_last
SRR9212733	SRR9212702	germ-free_first	germ-free_last	0.640798	YES	germ-free_first_germ-free_last
SRR9212733	SRR9212708	germ-free_first	germ-free_last	0.725971	YES	germ-free_first_germ-free_last
SRR9212733	SRR9212726	germ-free_first	germ-free_last	0.67094	YES	germ-free_first_germ-free_last
SRR9212733	SRR9213111	germ-free_first	germ-free_last	0.726708	YES	germ-free_first_germ-free_last
SRR9212733	SRR9213105	germ-free_first	germ-free_last	0.721569	YES	germ-free_first_germ-free_last
SRR9212733	SRR9212753	germ-free_first	germ-free_last	0.708171	YES	germ-free_first_germ-free_last
SRR9212723	SRR9212700	germ-free_first	germ-free_last	0.583732	YES	germ-free_first_germ-free_last
SRR9212723	SRR9212706	germ-free_first	germ-free_last	0.521186	YES	germ-free_first_germ-free_last
SRR9212723	SRR9212732	germ-free_first	germ-free_last	0.547445	YES	germ-free_first_germ-free_last
SRR9212723	SRR9212717	germ-free_first	germ-free_last	0.463023	YES	germ-free_first_germ-free_last
SRR9212723	SRR9213107	germ-free_first	germ-free_last	0.525	YES	germ-free_first_germ-free_last
SRR9212723	SRR9212751	germ-free_first	germ-free_last	0.506135	YES	germ-free_first_germ-free_last
SRR9212723	SRR9212701	germ-free_first	germ-free_last	0.539095	YES	germ-free_first_germ-free_last
SRR9212723	SRR9212707	germ-free_first	germ-free_last	0.594156	YES	germ-free_first_germ-free_last
SRR9212723	SRR9212727	germ-free_first	germ-free_last	0.604203	YES	germ-free_first_germ-free_last
SRR9212723	SRR9213110	germ-free_first	germ-free_last	0.566122	YES	germ-free_first_germ-free_last
SRR9212723	SRR9213104	germ-free_first	germ-free_last	0.565812	YES	germ-free_first_germ-free_last
SRR9212723	SRR9212752	germ-free_first	germ-free_last	0.580442	YES	germ-free_first_germ-free_last
SRR9212723	SRR9212702	germ-free_first	germ-free_last	0.574692	YES	germ-free_first_germ-free_last
SRR9212723	SRR9212708	germ-free_first	germ-free_last	0.591433	YES	germ-free_first_germ-free_last
SRR9212723	SRR9212726	germ-free_first	germ-free_last	0.580205	YES	germ-free_first_germ-free_last
SRR9212723	SRR9213111	germ-free_first	germ-free_last	0.597338	YES	germ-free_first_germ-free_last
SRR9212723	SRR9213105	germ-free_first	germ-free_last	0.538217	YES	germ-free_first_germ-free_last
SRR9212723	SRR9212753	germ-free_first	germ-free_last	0.56962	YES	germ-free_first_germ-free_last
SRR9213106	SRR9212700	germ-free_first	germ-free_last	0.647383	YES	germ-free_first_germ-free_last
SRR9213106	SRR9212706	germ-free_first	germ-free_last	0.630695	YES	germ-free_first_germ-free_last
SRR9213106	SRR9212732	germ-free_first	germ-free_last	0.590264	YES	germ-free_first_germ-free_last
SRR9213106	SRR9212717	germ-free_first	germ-free_last	0.583774	YES	germ-free_first_germ-free_last
SRR9213106	SRR9213107	germ-free_first	germ-free_last	0.524752	YES	germ-free_first_germ-free_last
SRR9213106	SRR9212751	germ-free_first	germ-free_last	0.530988	YES	germ-free_first_germ-free_last
SRR9213106	SRR9212701	germ-free_first	germ-free_last	0.596288	YES	germ-free_first_germ-free_last
SRR9213106	SRR9212707	germ-free_first	germ-free_last	0.647059	YES	germ-free_first_germ-free_last
SRR9213106	SRR9212727	germ-free_first	germ-free_last	0.705426	YES	germ-free_first_germ-free_last
SRR9213106	SRR9213110	germ-free_first	germ-free_last	0.618123	YES	germ-free_first_germ-free_last
SRR9213106	SRR9213104	germ-free_first	germ-free_last	0.603774	YES	germ-free_first_germ-free_last
SRR9213106	SRR9212752	germ-free_first	germ-free_last	0.633851	YES	germ-free_first_germ-free_last
SRR9213106	SRR9212702	germ-free_first	germ-free_last	0.607004	YES	germ-free_first_germ-free_last
SRR9213106	SRR9212708	germ-free_first	germ-free_last	0.677536	YES	germ-free_first_germ-free_last
SRR9213106	SRR9212726	germ-free_first	germ-free_last	0.661017	YES	germ-free_first_germ-free_last
SRR9213106	SRR9213111	germ-free_first	germ-free_last	0.644689	YES	germ-free_first_germ-free_last
SRR9213106	SRR9213105	germ-free_first	germ-free_last	0.612565	YES	germ-free_first_germ-free_last
SRR9213106	SRR9212753	germ-free_first	germ-free_last	0.674177	YES	germ-free_first_germ-free_last
SRR9212750	SRR9212700	germ-free_first	germ-free_last	0.566038	YES	germ-free_first_germ-free_last
SRR9212750	SRR9212706	germ-free_first	germ-free_last	0.569892	YES	germ-free_first_germ-free_last
SRR9212750	SRR9212732	germ-free_first	germ-free_last	0.633929	YES	germ-free_first_germ-free_last
SRR9212750	SRR9212717	germ-free_first	germ-free_last	0.597701	YES	germ-free_first_germ-free_last
SRR9212750	SRR9213107	germ-free_first	germ-free_last	0.582609	YES	germ-free_first_germ-free_last
SRR9212750	SRR9212751	germ-free_first	germ-free_last	0.583333	YES	germ-free_first_germ-free_last
SRR9212750	SRR9212701	germ-free_first	germ-free_last	0.564767	YES	germ-free_first_germ-free_last
SRR9212750	SRR9212707	germ-free_first	germ-free_last	0.658915	YES	germ-free_first_germ-free_last
SRR9212750	SRR9212727	germ-free_first	germ-free_last	0.660297	YES	germ-free_first_germ-free_last
SRR9212750	SRR9213110	germ-free_first	germ-free_last	0.671902	YES	germ-free_first_germ-free_last
SRR9212750	SRR9213104	germ-free_first	germ-free_last	0.63299	YES	germ-free_first_germ-free_last
SRR9212750	SRR9212752	germ-free_first	germ-free_last	0.666667	YES	germ-free_first_germ-free_last
SRR9212750	SRR9212702	germ-free_first	germ-free_last	0.620469	YES	germ-free_first_germ-free_last
SRR9212750	SRR9212708	germ-free_first	germ-free_last	0.676529	YES	germ-free_first_germ-free_last
SRR9212750	SRR9212726	germ-free_first	germ-free_last	0.670782	YES	germ-free_first_germ-free_last
SRR9212750	SRR9213111	germ-free_first	germ-free_last	0.684631	YES	germ-free_first_germ-free_last
SRR9212750	SRR9213105	germ-free_first	germ-free_last	0.647727	YES	germ-free_first_germ-free_last
SRR9212750	SRR9212753	germ-free_first	germ-free_last	0.646617	YES	germ-free_first_germ-free_last
SRR9212703	SRR9212700	germ-free_first	germ-free_last	0.176471	NO	germ-free_first_germ-free_last
SRR9212703	SRR9212706	germ-free_first	germ-free_last	0.485714	NO	germ-free_first_germ-free_last
SRR9212703	SRR9212732	germ-free_first	germ-free_last	0.578947	NO	germ-free_first_germ-free_last
SRR9212703	SRR9212717	germ-free_first	germ-free_last	0.545455	NO	germ-free_first_germ-free_last
SRR9212703	SRR9213107	germ-free_first	germ-free_last	0.574468	NO	germ-free_first_germ-free_last
SRR9212703	SRR9212751	germ-free_first	germ-free_last	0.6	NO	germ-free_first_germ-free_last
SRR9212703	SRR9212701	germ-free_first	germ-free_last	0.371429	NO	germ-free_first_germ-free_last
SRR9212703	SRR9212707	germ-free_first	germ-free_last	0.702128	NO	germ-free_first_germ-free_last
SRR9212703	SRR9212727	germ-free_first	germ-free_last	0.6	NO	germ-free_first_germ-free_last
SRR9212703	SRR9213110	germ-free_first	germ-free_last	0.686275	NO	germ-free_first_germ-free_last
SRR9212703	SRR9213104	germ-free_first	germ-free_last	0.622642	NO	germ-free_first_germ-free_last
SRR9212703	SRR9212752	germ-free_first	germ-free_last	0.607843	NO	germ-free_first_germ-free_last
SRR9212703	SRR9212702	germ-free_first	germ-free_last	0.428571	NO	germ-free_first_germ-free_last
SRR9212703	SRR9212708	germ-free_first	germ-free_last	0.644444	NO	germ-free_first_germ-free_last
SRR9212703	SRR9212726	germ-free_first	germ-free_last	0.571429	NO	germ-free_first_germ-free_last
SRR9212703	SRR9213111	germ-free_first	germ-free_last	0.591837	NO	germ-free_first_germ-free_last
SRR9212703	SRR9213105	germ-free_first	germ-free_last	0.615385	NO	germ-free_first_germ-free_last
SRR9212703	SRR9212753	germ-free_first	germ-free_last	0.695652	NO	germ-free_first_germ-free_last
SRR9212731	SRR9212700	germ-free_first	germ-free_last	0.6	NO	germ-free_first_germ-free_last
SRR9212731	SRR9212706	germ-free_first	germ-free_last	0.483871	NO	germ-free_first_germ-free_last
SRR9212731	SRR9212732	germ-free_first	germ-free_last	0.470588	NO	germ-free_first_germ-free_last
SRR9212731	SRR9212717	germ-free_first	germ-free_last	0.65	NO	germ-free_first_germ-free_last
SRR9212731	SRR9213107	germ-free_first	germ-free_last	0.627907	NO	germ-free_first_germ-free_last
SRR9212731	SRR9212751	germ-free_first	germ-free_last	0.73913	NO	germ-free_first_germ-free_last
SRR9212731	SRR9212701	germ-free_first	germ-free_last	0.612903	NO	germ-free_first_germ-free_last
SRR9212731	SRR9212707	germ-free_first	germ-free_last	0.534884	NO	germ-free_first_germ-free_last
SRR9212731	SRR9212727	germ-free_first	germ-free_last	0.5	NO	germ-free_first_germ-free_last
SRR9212731	SRR9213110	germ-free_first	germ-free_last	0.702128	NO	germ-free_first_germ-free_last
SRR9212731	SRR9213104	germ-free_first	germ-free_last	0.632653	NO	germ-free_first_germ-free_last
SRR9212731	SRR9212752	germ-free_first	germ-free_last	0.744681	NO	germ-free_first_germ-free_last
SRR9212731	SRR9212702	germ-free_first	germ-free_last	0.684211	NO	germ-free_first_germ-free_last
SRR9212731	SRR9212708	germ-free_first	germ-free_last	0.560976	NO	germ-free_first_germ-free_last
SRR9212731	SRR9212726	germ-free_first	germ-free_last	0.631579	NO	germ-free_first_germ-free_last
SRR9212731	SRR9213111	germ-free_first	germ-free_last	0.688889	NO	germ-free_first_germ-free_last
SRR9212731	SRR9213105	germ-free_first	germ-free_last	0.708333	NO	germ-free_first_germ-free_last
SRR9212731	SRR9212753	germ-free_first	germ-free_last	0.666667	NO	germ-free_first_germ-free_last
SRR9212729	SRR9212700	germ-free_first	germ-free_last	0.76	NO	germ-free_first_germ-free_last
SRR9212729	SRR9212706	germ-free_first	germ-free_last	0.692308	NO	germ-free_first_germ-free_last
SRR9212729	SRR9212732	germ-free_first	germ-free_last	0.655172	NO	germ-free_first_germ-free_last
SRR9212729	SRR9212717	germ-free_first	germ-free_last	0.771429	NO	germ-free_first_germ-free_last
SRR9212729	SRR9213107	germ-free_first	germ-free_last	0.736842	NO	germ-free_first_germ-free_last
SRR9212729	SRR9212751	germ-free_first	germ-free_last	0.707317	NO	germ-free_first_germ-free_last
SRR9212729	SRR9212701	germ-free_first	germ-free_last	0.692308	NO	germ-free_first_germ-free_last
SRR9212729	SRR9212707	germ-free_first	germ-free_last	0.684211	NO	germ-free_first_germ-free_last
SRR9212729	SRR9212727	germ-free_first	germ-free_last	0.677419	NO	germ-free_first_germ-free_last
SRR9212729	SRR9213110	germ-free_first	germ-free_last	0.809524	NO	germ-free_first_germ-free_last
SRR9212729	SRR9213104	germ-free_first	germ-free_last	0.818182	NO	germ-free_first_germ-free_last
SRR9212729	SRR9212752	germ-free_first	germ-free_last	0.714286	NO	germ-free_first_germ-free_last
SRR9212729	SRR9212702	germ-free_first	germ-free_last	0.757576	NO	germ-free_first_germ-free_last
SRR9212729	SRR9212708	germ-free_first	germ-free_last	0.722222	NO	germ-free_first_germ-free_last
SRR9212729	SRR9212726	germ-free_first	germ-free_last	0.636364	NO	germ-free_first_germ-free_last
SRR9212729	SRR9213111	germ-free_first	germ-free_last	0.8	NO	germ-free_first_germ-free_last
SRR9212729	SRR9213105	germ-free_first	germ-free_last	0.767442	NO	germ-free_first_germ-free_last
SRR9212729	SRR9212753	germ-free_first	germ-free_last	0.72973	NO	germ-free_first_germ-free_last
SRR9213108	SRR9212700	germ-free_first	germ-free_last	0.909091	NO	germ-free_first_germ-free_last
SRR9213108	SRR9212706	germ-free_first	germ-free_last	0.913043	NO	germ-free_first_germ-free_last
SRR9213108	SRR9212732	germ-free_first	germ-free_last	0.846154	NO	germ-free_first_germ-free_last
SRR9213108	SRR9212717	germ-free_first	germ-free_last	0.875	NO	germ-free_first_germ-free_last
SRR9213108	SRR9213107	germ-free_first	germ-free_last	0.885714	NO	germ-free_first_germ-free_last
SRR9213108	SRR9212751	germ-free_first	germ-free_last	0.894737	NO	germ-free_first_germ-free_last
SRR9213108	SRR9212701	germ-free_first	germ-free_last	1	NO	germ-free_first_germ-free_last
SRR9213108	SRR9212707	germ-free_first	germ-free_last	0.942857	NO	germ-free_first_germ-free_last
SRR9213108	SRR9212727	germ-free_first	germ-free_last	0.857143	NO	germ-free_first_germ-free_last
SRR9213108	SRR9213110	germ-free_first	germ-free_last	0.897436	NO	germ-free_first_germ-free_last
SRR9213108	SRR9213104	germ-free_first	germ-free_last	0.902439	NO	germ-free_first_germ-free_last
SRR9213108	SRR9212752	germ-free_first	germ-free_last	0.897436	NO	germ-free_first_germ-free_last
SRR9213108	SRR9212702	germ-free_first	germ-free_last	1	NO	germ-free_first_germ-free_last
SRR9213108	SRR9212708	germ-free_first	germ-free_last	1	NO	germ-free_first_germ-free_last
SRR9213108	SRR9212726	germ-free_first	germ-free_last	1	NO	germ-free_first_germ-free_last
SRR9213108	SRR9213111	germ-free_first	germ-free_last	0.945946	NO	germ-free_first_germ-free_last
SRR9213108	SRR9213105	germ-free_first	germ-free_last	0.9	NO	germ-free_first_germ-free_last
SRR9213108	SRR9212753	germ-free_first	germ-free_last	0.882353	NO	germ-free_first_germ-free_last
SRR9213102	SRR9212700	germ-free_first	germ-free_last	0.703704	NO	germ-free_first_germ-free_last
SRR9213102	SRR9212706	germ-free_first	germ-free_last	0.714286	NO	germ-free_first_germ-free_last
SRR9213102	SRR9212732	germ-free_first	germ-free_last	0.677419	NO	germ-free_first_germ-free_last
SRR9213102	SRR9212717	germ-free_first	germ-free_last	0.567568	NO	germ-free_first_germ-free_last
SRR9213102	SRR9213107	germ-free_first	germ-free_last	0.6	NO	germ-free_first_germ-free_last
SRR9213102	SRR9212751	germ-free_first	germ-free_last	0.674419	NO	germ-free_first_germ-free_last
SRR9213102	SRR9212701	germ-free_first	germ-free_last	0.714286	NO	germ-free_first_germ-free_last
SRR9213102	SRR9212707	germ-free_first	germ-free_last	0.8	NO	germ-free_first_germ-free_last
SRR9213102	SRR9212727	germ-free_first	germ-free_last	0.757576	NO	germ-free_first_germ-free_last
SRR9213102	SRR9213110	germ-free_first	germ-free_last	0.636364	NO	germ-free_first_germ-free_last
SRR9213102	SRR9213104	germ-free_first	germ-free_last	0.652174	NO	germ-free_first_germ-free_last
SRR9213102	SRR9212752	germ-free_first	germ-free_last	0.727273	NO	germ-free_first_germ-free_last
SRR9213102	SRR9212702	germ-free_first	germ-free_last	0.714286	NO	germ-free_first_germ-free_last
SRR9213102	SRR9212708	germ-free_first	germ-free_last	0.789474	NO	germ-free_first_germ-free_last
SRR9213102	SRR9212726	germ-free_first	germ-free_last	0.714286	NO	germ-free_first_germ-free_last
SRR9213102	SRR9213111	germ-free_first	germ-free_last	0.666667	NO	germ-free_first_germ-free_last
SRR9213102	SRR9213105	germ-free_first	germ-free_last	0.644444	NO	germ-free_first_germ-free_last
SRR9213102	SRR9212753	germ-free_first	germ-free_last	0.692308	NO	germ-free_first_germ-free_last
SRR9212895	SRR9212700	germ-free_first	germ-free_last	0.4	NO	germ-free_first_germ-free_last
SRR9212895	SRR9212706	germ-free_first	germ-free_last	0.483871	NO	germ-free_first_germ-free_last
SRR9212895	SRR9212732	germ-free_first	germ-free_last	0.647059	NO	germ-free_first_germ-free_last
SRR9212895	SRR9212717	germ-free_first	germ-free_last	0.6	NO	germ-free_first_germ-free_last
SRR9212895	SRR9213107	germ-free_first	germ-free_last	0.674419	NO	germ-free_first_germ-free_last
SRR9212895	SRR9212751	germ-free_first	germ-free_last	0.73913	NO	germ-free_first_germ-free_last
SRR9212895	SRR9212701	germ-free_first	germ-free_last	0.612903	NO	germ-free_first_germ-free_last
SRR9212895	SRR9212707	germ-free_first	germ-free_last	0.72093	NO	germ-free_first_germ-free_last
SRR9212895	SRR9212727	germ-free_first	germ-free_last	0.555556	NO	germ-free_first_germ-free_last
SRR9212895	SRR9213110	germ-free_first	germ-free_last	0.744681	NO	germ-free_first_germ-free_last
SRR9212895	SRR9213104	germ-free_first	germ-free_last	0.714286	NO	germ-free_first_germ-free_last
SRR9212895	SRR9212752	germ-free_first	germ-free_last	0.744681	NO	germ-free_first_germ-free_last
SRR9212895	SRR9212702	germ-free_first	germ-free_last	0.684211	NO	germ-free_first_germ-free_last
SRR9212895	SRR9212708	germ-free_first	germ-free_last	0.658537	NO	germ-free_first_germ-free_last
SRR9212895	SRR9212726	germ-free_first	germ-free_last	0.631579	NO	germ-free_first_germ-free_last
SRR9212895	SRR9213111	germ-free_first	germ-free_last	0.644444	NO	germ-free_first_germ-free_last
SRR9212895	SRR9213105	germ-free_first	germ-free_last	0.666667	NO	germ-free_first_germ-free_last
SRR9212895	SRR9212753	germ-free_first	germ-free_last	0.666667	NO	germ-free_first_germ-free_last
SRR9212704	SRR9212700	germ-free_first	germ-free_last	0.4375	NO	germ-free_first_germ-free_last
SRR9212704	SRR9212706	germ-free_first	germ-free_last	0.393939	NO	germ-free_first_germ-free_last
SRR9212704	SRR9212732	germ-free_first	germ-free_last	0.5	NO	germ-free_first_germ-free_last
SRR9212704	SRR9212717	germ-free_first	germ-free_last	0.571429	NO	germ-free_first_germ-free_last
SRR9212704	SRR9213107	germ-free_first	germ-free_last	0.6	NO	germ-free_first_germ-free_last
SRR9212704	SRR9212751	germ-free_first	germ-free_last	0.708333	NO	germ-free_first_germ-free_last
SRR9212704	SRR9212701	germ-free_first	germ-free_last	0.515152	NO	germ-free_first_germ-free_last
SRR9212704	SRR9212707	germ-free_first	germ-free_last	0.644444	NO	germ-free_first_germ-free_last
SRR9212704	SRR9212727	germ-free_first	germ-free_last	0.526316	NO	germ-free_first_germ-free_last
SRR9212704	SRR9213110	germ-free_first	germ-free_last	0.632653	NO	germ-free_first_germ-free_last
SRR9212704	SRR9213104	germ-free_first	germ-free_last	0.647059	NO	germ-free_first_germ-free_last
SRR9212704	SRR9212752	germ-free_first	germ-free_last	0.714286	NO	germ-free_first_germ-free_last
SRR9212704	SRR9212702	germ-free_first	germ-free_last	0.6	NO	germ-free_first_germ-free_last
SRR9212704	SRR9212708	germ-free_first	germ-free_last	0.627907	NO	germ-free_first_germ-free_last
SRR9212704	SRR9212726	germ-free_first	germ-free_last	0.65	NO	germ-free_first_germ-free_last
SRR9212704	SRR9213111	germ-free_first	germ-free_last	0.617021	NO	germ-free_first_germ-free_last
SRR9212704	SRR9213105	germ-free_first	germ-free_last	0.64	NO	germ-free_first_germ-free_last
SRR9212704	SRR9212753	germ-free_first	germ-free_last	0.636364	NO	germ-free_first_germ-free_last
SRR9212730	SRR9212700	germ-free_first	germ-free_last	0.212121	NO	germ-free_first_germ-free_last
SRR9212730	SRR9212706	germ-free_first	germ-free_last	0.352941	NO	germ-free_first_germ-free_last
SRR9212730	SRR9212732	germ-free_first	germ-free_last	0.513514	NO	germ-free_first_germ-free_last
SRR9212730	SRR9212717	germ-free_first	germ-free_last	0.627907	NO	germ-free_first_germ-free_last
SRR9212730	SRR9213107	germ-free_first	germ-free_last	0.521739	NO	germ-free_first_germ-free_last
SRR9212730	SRR9212751	germ-free_first	germ-free_last	0.714286	NO	germ-free_first_germ-free_last
SRR9212730	SRR9212701	germ-free_first	germ-free_last	0.411765	NO	germ-free_first_germ-free_last
SRR9212730	SRR9212707	germ-free_first	germ-free_last	0.565217	NO	germ-free_first_germ-free_last
SRR9212730	SRR9212727	germ-free_first	germ-free_last	0.487179	NO	germ-free_first_germ-free_last
SRR9212730	SRR9213110	germ-free_first	germ-free_last	0.68	NO	germ-free_first_germ-free_last
SRR9212730	SRR9213104	germ-free_first	germ-free_last	0.653846	NO	germ-free_first_germ-free_last
SRR9212730	SRR9212752	germ-free_first	germ-free_last	0.72	NO	germ-free_first_germ-free_last
SRR9212730	SRR9212702	germ-free_first	germ-free_last	0.560976	NO	germ-free_first_germ-free_last
SRR9212730	SRR9212708	germ-free_first	germ-free_last	0.5	NO	germ-free_first_germ-free_last
SRR9212730	SRR9212726	germ-free_first	germ-free_last	0.560976	NO	germ-free_first_germ-free_last
SRR9212730	SRR9213111	germ-free_first	germ-free_last	0.625	NO	germ-free_first_germ-free_last
SRR9212730	SRR9213105	germ-free_first	germ-free_last	0.647059	NO	germ-free_first_germ-free_last
SRR9212730	SRR9212753	germ-free_first	germ-free_last	0.644444	NO	germ-free_first_germ-free_last
SRR9212728	SRR9212700	germ-free_first	germ-free_last	0.5	NO	germ-free_first_germ-free_last
SRR9212728	SRR9212706	germ-free_first	germ-free_last	0.448276	NO	germ-free_first_germ-free_last
SRR9212728	SRR9212732	germ-free_first	germ-free_last	0.625	NO	germ-free_first_germ-free_last
SRR9212728	SRR9212717	germ-free_first	germ-free_last	0.526316	NO	germ-free_first_germ-free_last
SRR9212728	SRR9213107	germ-free_first	germ-free_last	0.609756	NO	germ-free_first_germ-free_last
SRR9212728	SRR9212751	germ-free_first	germ-free_last	0.681818	NO	germ-free_first_germ-free_last
SRR9212728	SRR9212701	germ-free_first	germ-free_last	0.586207	NO	germ-free_first_germ-free_last
SRR9212728	SRR9212707	germ-free_first	germ-free_last	0.707317	NO	germ-free_first_germ-free_last
SRR9212728	SRR9212727	germ-free_first	germ-free_last	0.588235	NO	germ-free_first_germ-free_last
SRR9212728	SRR9213110	germ-free_first	germ-free_last	0.688889	NO	germ-free_first_germ-free_last
SRR9212728	SRR9213104	germ-free_first	germ-free_last	0.702128	NO	germ-free_first_germ-free_last
SRR9212728	SRR9212752	germ-free_first	germ-free_last	0.688889	NO	germ-free_first_germ-free_last
SRR9212728	SRR9212702	germ-free_first	germ-free_last	0.666667	NO	germ-free_first_germ-free_last
SRR9212728	SRR9212708	germ-free_first	germ-free_last	0.692308	NO	germ-free_first_germ-free_last
SRR9212728	SRR9212726	germ-free_first	germ-free_last	0.666667	NO	germ-free_first_germ-free_last
SRR9212728	SRR9213111	germ-free_first	germ-free_last	0.627907	NO	germ-free_first_germ-free_last
SRR9212728	SRR9213105	germ-free_first	germ-free_last	0.652174	NO	germ-free_first_germ-free_last
SRR9212728	SRR9212753	germ-free_first	germ-free_last	0.65	NO	germ-free_first_germ-free_last
SRR9213109	SRR9212700	germ-free_first	germ-free_last	0.615385	NO	germ-free_first_germ-free_last
SRR9213109	SRR9212706	germ-free_first	germ-free_last	0.62963	NO	germ-free_first_germ-free_last
SRR9213109	SRR9212732	germ-free_first	germ-free_last	0.733333	NO	germ-free_first_germ-free_last
SRR9213109	SRR9212717	germ-free_first	germ-free_last	0.666667	NO	germ-free_first_germ-free_last
SRR9213109	SRR9213107	germ-free_first	germ-free_last	0.641026	NO	germ-free_first_germ-free_last
SRR9213109	SRR9212751	germ-free_first	germ-free_last	0.714286	NO	germ-free_first_germ-free_last
SRR9213109	SRR9212701	germ-free_first	germ-free_last	0.555556	NO	germ-free_first_germ-free_last
SRR9213109	SRR9212707	germ-free_first	germ-free_last	0.692308	NO	germ-free_first_germ-free_last
SRR9213109	SRR9212727	germ-free_first	germ-free_last	0.6875	NO	germ-free_first_germ-free_last
SRR9213109	SRR9213110	germ-free_first	germ-free_last	0.767442	NO	germ-free_first_germ-free_last
SRR9213109	SRR9213104	germ-free_first	germ-free_last	0.688889	NO	germ-free_first_germ-free_last
SRR9213109	SRR9212752	germ-free_first	germ-free_last	0.767442	NO	germ-free_first_germ-free_last
SRR9213109	SRR9212702	germ-free_first	germ-free_last	0.764706	NO	germ-free_first_germ-free_last
SRR9213109	SRR9212708	germ-free_first	germ-free_last	0.72973	NO	germ-free_first_germ-free_last
SRR9213109	SRR9212726	germ-free_first	germ-free_last	0.764706	NO	germ-free_first_germ-free_last
SRR9213109	SRR9213111	germ-free_first	germ-free_last	0.707317	NO	germ-free_first_germ-free_last
SRR9213109	SRR9213105	germ-free_first	germ-free_last	0.681818	NO	germ-free_first_germ-free_last
SRR9213109	SRR9212753	germ-free_first	germ-free_last	0.631579	NO	germ-free_first_germ-free_last
SRR9213103	SRR9212700	germ-free_first	germ-free_last	0.571429	NO	germ-free_first_germ-free_last
SRR9213103	SRR9212706	germ-free_first	germ-free_last	0.517241	NO	germ-free_first_germ-free_last
SRR9213103	SRR9212732	germ-free_first	germ-free_last	0.5	NO	germ-free_first_germ-free_last
SRR9213103	SRR9212717	germ-free_first	germ-free_last	0.578947	NO	germ-free_first_germ-free_last
SRR9213103	SRR9213107	germ-free_first	germ-free_last	0.560976	NO	germ-free_first_germ-free_last
SRR9213103	SRR9212751	germ-free_first	germ-free_last	0.636364	NO	germ-free_first_germ-free_last
SRR9213103	SRR9212701	germ-free_first	germ-free_last	0.586207	NO	germ-free_first_germ-free_last
SRR9213103	SRR9212707	germ-free_first	germ-free_last	0.658537	NO	germ-free_first_germ-free_last
SRR9213103	SRR9212727	germ-free_first	germ-free_last	0.588235	NO	germ-free_first_germ-free_last
SRR9213103	SRR9213110	germ-free_first	germ-free_last	0.644444	NO	germ-free_first_germ-free_last
SRR9213103	SRR9213104	germ-free_first	germ-free_last	0.617021	NO	germ-free_first_germ-free_last
SRR9213103	SRR9212752	germ-free_first	germ-free_last	0.6	NO	germ-free_first_germ-free_last
SRR9213103	SRR9212702	germ-free_first	germ-free_last	0.611111	NO	germ-free_first_germ-free_last
SRR9213103	SRR9212708	germ-free_first	germ-free_last	0.692308	NO	germ-free_first_germ-free_last
SRR9213103	SRR9212726	germ-free_first	germ-free_last	0.611111	NO	germ-free_first_germ-free_last
SRR9213103	SRR9213111	germ-free_first	germ-free_last	0.581395	NO	germ-free_first_germ-free_last
SRR9213103	SRR9213105	germ-free_first	germ-free_last	0.652174	NO	germ-free_first_germ-free_last
SRR9213103	SRR9212753	germ-free_first	germ-free_last	0.6	NO	germ-free_first_germ-free_last
SRR9212699	SRR9212700	germ-free_first	germ-free_last	0.212121	NO	germ-free_first_germ-free_last
SRR9212699	SRR9212706	germ-free_first	germ-free_last	0.529412	NO	germ-free_first_germ-free_last
SRR9212699	SRR9212732	germ-free_first	germ-free_last	0.621622	NO	germ-free_first_germ-free_last
SRR9212699	SRR9212717	germ-free_first	germ-free_last	0.581395	NO	germ-free_first_germ-free_last
SRR9212699	SRR9213107	germ-free_first	germ-free_last	0.608696	NO	germ-free_first_germ-free_last
SRR9212699	SRR9212751	germ-free_first	germ-free_last	0.714286	NO	germ-free_first_germ-free_last
SRR9212699	SRR9212701	germ-free_first	germ-free_last	0.470588	NO	germ-free_first_germ-free_last
SRR9212699	SRR9212707	germ-free_first	germ-free_last	0.695652	NO	germ-free_first_germ-free_last
SRR9212699	SRR9212727	germ-free_first	germ-free_last	0.589744	NO	germ-free_first_germ-free_last
SRR9212699	SRR9213110	germ-free_first	germ-free_last	0.72	NO	germ-free_first_germ-free_last
SRR9212699	SRR9213104	germ-free_first	germ-free_last	0.653846	NO	germ-free_first_germ-free_last
SRR9212699	SRR9212752	germ-free_first	germ-free_last	0.68	NO	germ-free_first_germ-free_last
SRR9212699	SRR9212702	germ-free_first	germ-free_last	0.512195	NO	germ-free_first_germ-free_last
SRR9212699	SRR9212708	germ-free_first	germ-free_last	0.636364	NO	germ-free_first_germ-free_last
SRR9212699	SRR9212726	germ-free_first	germ-free_last	0.609756	NO	germ-free_first_germ-free_last
SRR9212699	SRR9213111	germ-free_first	germ-free_last	0.625	NO	germ-free_first_germ-free_last
SRR9212699	SRR9213105	germ-free_first	germ-free_last	0.647059	NO	germ-free_first_germ-free_last
SRR9212699	SRR9212753	germ-free_first	germ-free_last	0.688889	NO	germ-free_first_germ-free_last
SRR9212705	SRR9212700	germ-free_first	germ-free_last	0.314286	NO	germ-free_first_germ-free_last
SRR9212705	SRR9212706	germ-free_first	germ-free_last	0.388889	NO	germ-free_first_germ-free_last
SRR9212705	SRR9212732	germ-free_first	germ-free_last	0.435897	NO	germ-free_first_germ-free_last
SRR9212705	SRR9212717	germ-free_first	germ-free_last	0.644444	NO	germ-free_first_germ-free_last
SRR9212705	SRR9213107	germ-free_first	germ-free_last	0.5	NO	germ-free_first_germ-free_last
SRR9212705	SRR9212751	germ-free_first	germ-free_last	0.72549	NO	germ-free_first_germ-free_last
SRR9212705	SRR9212701	germ-free_first	germ-free_last	0.388889	NO	germ-free_first_germ-free_last
SRR9212705	SRR9212707	germ-free_first	germ-free_last	0.541667	NO	germ-free_first_germ-free_last
SRR9212705	SRR9212727	germ-free_first	germ-free_last	0.463415	NO	germ-free_first_germ-free_last
SRR9212705	SRR9213110	germ-free_first	germ-free_last	0.653846	NO	germ-free_first_germ-free_last
SRR9212705	SRR9213104	germ-free_first	germ-free_last	0.62963	NO	germ-free_first_germ-free_last
SRR9212705	SRR9212752	germ-free_first	germ-free_last	0.653846	NO	germ-free_first_germ-free_last
SRR9212705	SRR9212702	germ-free_first	germ-free_last	0.44186	NO	germ-free_first_germ-free_last
SRR9212705	SRR9212708	germ-free_first	germ-free_last	0.608696	NO	germ-free_first_germ-free_last
SRR9212705	SRR9212726	germ-free_first	germ-free_last	0.395349	NO	germ-free_first_germ-free_last
SRR9212705	SRR9213111	germ-free_first	germ-free_last	0.68	NO	germ-free_first_germ-free_last
SRR9212705	SRR9213105	germ-free_first	germ-free_last	0.698113	NO	germ-free_first_germ-free_last
SRR9212705	SRR9212753	germ-free_first	germ-free_last	0.617021	NO	germ-free_first_germ-free_last
SRR9212733	SRR9212700	germ-free_first	germ-free_last	0.351351	NO	germ-free_first_germ-free_last
SRR9212733	SRR9212706	germ-free_first	germ-free_last	0.368421	NO	germ-free_first_germ-free_last
SRR9212733	SRR9212732	germ-free_first	germ-free_last	0.414634	NO	germ-free_first_germ-free_last
SRR9212733	SRR9212717	germ-free_first	germ-free_last	0.574468	NO	germ-free_first_germ-free_last
SRR9212733	SRR9213107	germ-free_first	germ-free_last	0.4	NO	germ-free_first_germ-free_last
SRR9212733	SRR9212751	germ-free_first	germ-free_last	0.660377	NO	germ-free_first_germ-free_last
SRR9212733	SRR9212701	germ-free_first	germ-free_last	0.368421	NO	germ-free_first_germ-free_last
SRR9212733	SRR9212707	germ-free_first	germ-free_last	0.4	NO	germ-free_first_germ-free_last
SRR9212733	SRR9212727	germ-free_first	germ-free_last	0.395349	NO	germ-free_first_germ-free_last
SRR9212733	SRR9213110	germ-free_first	germ-free_last	0.592593	NO	germ-free_first_germ-free_last
SRR9212733	SRR9213104	germ-free_first	germ-free_last	0.571429	NO	germ-free_first_germ-free_last
SRR9212733	SRR9212752	germ-free_first	germ-free_last	0.555556	NO	germ-free_first_germ-free_last
SRR9212733	SRR9212702	germ-free_first	germ-free_last	0.422222	NO	germ-free_first_germ-free_last
SRR9212733	SRR9212708	germ-free_first	germ-free_last	0.5	NO	germ-free_first_germ-free_last
SRR9212733	SRR9212726	germ-free_first	germ-free_last	0.466667	NO	germ-free_first_germ-free_last
SRR9212733	SRR9213111	germ-free_first	germ-free_last	0.538462	NO	germ-free_first_germ-free_last
SRR9212733	SRR9213105	germ-free_first	germ-free_last	0.6	NO	germ-free_first_germ-free_last
SRR9212733	SRR9212753	germ-free_first	germ-free_last	0.510204	NO	germ-free_first_germ-free_last
SRR9212723	SRR9212700	germ-free_first	germ-free_last	0.45	NO	germ-free_first_germ-free_last
SRR9212723	SRR9212706	germ-free_first	germ-free_last	0.414634	NO	germ-free_first_germ-free_last
SRR9212723	SRR9212732	germ-free_first	germ-free_last	0.5	NO	germ-free_first_germ-free_last
SRR9212723	SRR9212717	germ-free_first	germ-free_last	0.28	NO	germ-free_first_germ-free_last
SRR9212723	SRR9213107	germ-free_first	germ-free_last	0.358491	NO	germ-free_first_germ-free_last
SRR9212723	SRR9212751	germ-free_first	germ-free_last	0.392857	NO	germ-free_first_germ-free_last
SRR9212723	SRR9212701	germ-free_first	germ-free_last	0.463415	NO	germ-free_first_germ-free_last
SRR9212723	SRR9212707	germ-free_first	germ-free_last	0.622642	NO	germ-free_first_germ-free_last
SRR9212723	SRR9212727	germ-free_first	germ-free_last	0.521739	NO	germ-free_first_germ-free_last
SRR9212723	SRR9213110	germ-free_first	germ-free_last	0.438596	NO	germ-free_first_germ-free_last
SRR9212723	SRR9213104	germ-free_first	germ-free_last	0.423729	NO	germ-free_first_germ-free_last
SRR9212723	SRR9212752	germ-free_first	germ-free_last	0.438596	NO	germ-free_first_germ-free_last
SRR9212723	SRR9212702	germ-free_first	germ-free_last	0.5	NO	germ-free_first_germ-free_last
SRR9212723	SRR9212708	germ-free_first	germ-free_last	0.647059	NO	germ-free_first_germ-free_last
SRR9212723	SRR9212726	germ-free_first	germ-free_last	0.625	NO	germ-free_first_germ-free_last
SRR9212723	SRR9213111	germ-free_first	germ-free_last	0.454545	NO	germ-free_first_germ-free_last
SRR9212723	SRR9213105	germ-free_first	germ-free_last	0.413793	NO	germ-free_first_germ-free_last
SRR9212723	SRR9212753	germ-free_first	germ-free_last	0.461538	NO	germ-free_first_germ-free_last
SRR9213106	SRR9212700	germ-free_first	germ-free_last	0.6	NO	germ-free_first_germ-free_last
SRR9213106	SRR9212706	germ-free_first	germ-free_last	0.609756	NO	germ-free_first_germ-free_last
SRR9213106	SRR9212732	germ-free_first	germ-free_last	0.545455	NO	germ-free_first_germ-free_last
SRR9213106	SRR9212717	germ-free_first	germ-free_last	0.4	NO	germ-free_first_germ-free_last
SRR9213106	SRR9213107	germ-free_first	germ-free_last	0.320755	NO	germ-free_first_germ-free_last
SRR9213106	SRR9212751	germ-free_first	germ-free_last	0.535714	NO	germ-free_first_germ-free_last
SRR9213106	SRR9212701	germ-free_first	germ-free_last	0.512195	NO	germ-free_first_germ-free_last
SRR9213106	SRR9212707	germ-free_first	germ-free_last	0.54717	NO	germ-free_first_germ-free_last
SRR9213106	SRR9212727	germ-free_first	germ-free_last	0.608696	NO	germ-free_first_germ-free_last
SRR9213106	SRR9213110	germ-free_first	germ-free_last	0.438596	NO	germ-free_first_germ-free_last
SRR9213106	SRR9213104	germ-free_first	germ-free_last	0.423729	NO	germ-free_first_germ-free_last
SRR9213106	SRR9212752	germ-free_first	germ-free_last	0.473684	NO	germ-free_first_germ-free_last
SRR9213106	SRR9212702	germ-free_first	germ-free_last	0.5	NO	germ-free_first_germ-free_last
SRR9213106	SRR9212708	germ-free_first	germ-free_last	0.686275	NO	germ-free_first_germ-free_last
SRR9213106	SRR9212726	germ-free_first	germ-free_last	0.625	NO	germ-free_first_germ-free_last
SRR9213106	SRR9213111	germ-free_first	germ-free_last	0.418182	NO	germ-free_first_germ-free_last
SRR9213106	SRR9213105	germ-free_first	germ-free_last	0.413793	NO	germ-free_first_germ-free_last
SRR9213106	SRR9212753	germ-free_first	germ-free_last	0.5	NO	germ-free_first_germ-free_last
SRR9212750	SRR9212700	germ-free_first	germ-free_last	0.5	NO	germ-free_first_germ-free_last
SRR9212750	SRR9212706	germ-free_first	germ-free_last	0.459459	NO	germ-free_first_germ-free_last
SRR9212750	SRR9212732	germ-free_first	germ-free_last	0.55	NO	germ-free_first_germ-free_last
SRR9212750	SRR9212717	germ-free_first	germ-free_last	0.478261	NO	germ-free_first_germ-free_last
SRR9212750	SRR9213107	germ-free_first	germ-free_last	0.387755	NO	germ-free_first_germ-free_last
SRR9212750	SRR9212751	germ-free_first	germ-free_last	0.423077	NO	germ-free_first_germ-free_last
SRR9212750	SRR9212701	germ-free_first	germ-free_last	0.351351	NO	germ-free_first_germ-free_last
SRR9212750	SRR9212707	germ-free_first	germ-free_last	0.55102	NO	germ-free_first_germ-free_last
SRR9212750	SRR9212727	germ-free_first	germ-free_last	0.47619	NO	germ-free_first_germ-free_last
SRR9212750	SRR9213110	germ-free_first	germ-free_last	0.54717	NO	germ-free_first_germ-free_last
SRR9212750	SRR9213104	germ-free_first	germ-free_last	0.490909	NO	germ-free_first_germ-free_last
SRR9212750	SRR9212752	germ-free_first	germ-free_last	0.509434	NO	germ-free_first_germ-free_last
SRR9212750	SRR9212702	germ-free_first	germ-free_last	0.5	NO	germ-free_first_germ-free_last
SRR9212750	SRR9212708	germ-free_first	germ-free_last	0.659574	NO	germ-free_first_germ-free_last
SRR9212750	SRR9212726	germ-free_first	germ-free_last	0.590909	NO	germ-free_first_germ-free_last
SRR9212750	SRR9213111	germ-free_first	germ-free_last	0.568627	NO	germ-free_first_germ-free_last
SRR9212750	SRR9213105	germ-free_first	germ-free_last	0.444444	NO	germ-free_first_germ-free_last
SRR9212750	SRR9212753	germ-free_first	germ-free_last	0.458333	NO	germ-free_first_germ-free_last
SRR9213241	SRR9212700	germ-free_first	germ-free_last	0.872093	Diagnostic_ASVs_removed	germ-free_first_germ-free_last
SRR9213241	SRR9212706	germ-free_first	germ-free_last	0.884444	Diagnostic_ASVs_removed	germ-free_first_germ-free_last
SRR9213241	SRR9212732	germ-free_first	germ-free_last	0.919463	Diagnostic_ASVs_removed	germ-free_first_germ-free_last
SRR9213241	SRR9212717	germ-free_first	germ-free_last	0.939891	Diagnostic_ASVs_removed	germ-free_first_germ-free_last
SRR9213241	SRR9213107	germ-free_first	germ-free_last	0.906977	Diagnostic_ASVs_removed	germ-free_first_germ-free_last
SRR9213241	SRR9212751	germ-free_first	germ-free_last	0.953846	Diagnostic_ASVs_removed	germ-free_first_germ-free_last
SRR9213241	SRR9212701	germ-free_first	germ-free_last	0.933054	Diagnostic_ASVs_removed	germ-free_first_germ-free_last
SRR9213241	SRR9212707	germ-free_first	germ-free_last	0.943978	Diagnostic_ASVs_removed	germ-free_first_germ-free_last
SRR9213241	SRR9212727	germ-free_first	germ-free_last	0.943574	Diagnostic_ASVs_removed	germ-free_first_germ-free_last
SRR9213241	SRR9213110	germ-free_first	germ-free_last	0.960976	Diagnostic_ASVs_removed	germ-free_first_germ-free_last
SRR9213241	SRR9213104	germ-free_first	germ-free_last	0.9375	Diagnostic_ASVs_removed	germ-free_first_germ-free_last
SRR9213241	SRR9212752	germ-free_first	germ-free_last	0.962264	Diagnostic_ASVs_removed	germ-free_first_germ-free_last
SRR9213241	SRR9212702	germ-free_first	germ-free_last	0.942857	Diagnostic_ASVs_removed	germ-free_first_germ-free_last
SRR9213241	SRR9212708	germ-free_first	germ-free_last	0.948571	Diagnostic_ASVs_removed	germ-free_first_germ-free_last
SRR9213241	SRR9212726	germ-free_first	germ-free_last	0.939759	Diagnostic_ASVs_removed	germ-free_first_germ-free_last
SRR9213241	SRR9213111	germ-free_first	germ-free_last	0.947059	Diagnostic_ASVs_removed	germ-free_first_germ-free_last
SRR9213241	SRR9213105	germ-free_first	germ-free_last	0.934066	Diagnostic_ASVs_removed	germ-free_first_germ-free_last
SRR9213241	SRR9212753	germ-free_first	germ-free_last	0.951872	Diagnostic_ASVs_removed	germ-free_first_germ-free_last
SRR9212703	SRR9212700	germ-free_first	germ-free_last	0.554656	Diagnostic_ASVs_removed	germ-free_first_germ-free_last
SRR9212703	SRR9212706	germ-free_first	germ-free_last	0.64	Diagnostic_ASVs_removed	germ-free_first_germ-free_last
SRR9212703	SRR9212732	germ-free_first	germ-free_last	0.689008	Diagnostic_ASVs_removed	germ-free_first_germ-free_last
SRR9212703	SRR9212717	germ-free_first	germ-free_last	0.705215	Diagnostic_ASVs_removed	germ-free_first_germ-free_last
SRR9212703	SRR9213107	germ-free_first	germ-free_last	0.702128	Diagnostic_ASVs_removed	germ-free_first_germ-free_last
SRR9212703	SRR9212751	germ-free_first	germ-free_last	0.690323	Diagnostic_ASVs_removed	germ-free_first_germ-free_last
SRR9212703	SRR9212701	germ-free_first	germ-free_last	0.624204	Diagnostic_ASVs_removed	germ-free_first_germ-free_last
SRR9212703	SRR9212707	germ-free_first	germ-free_last	0.708333	Diagnostic_ASVs_removed	germ-free_first_germ-free_last
SRR9212703	SRR9212727	germ-free_first	germ-free_last	0.725888	Diagnostic_ASVs_removed	germ-free_first_germ-free_last
SRR9212703	SRR9213110	germ-free_first	germ-free_last	0.74433	Diagnostic_ASVs_removed	germ-free_first_germ-free_last
SRR9212703	SRR9213104	germ-free_first	germ-free_last	0.691139	Diagnostic_ASVs_removed	germ-free_first_germ-free_last
SRR9212703	SRR9212752	germ-free_first	germ-free_last	0.73991	Diagnostic_ASVs_removed	germ-free_first_germ-free_last
SRR9212703	SRR9212702	germ-free_first	germ-free_last	0.65641	Diagnostic_ASVs_removed	germ-free_first_germ-free_last
SRR9212703	SRR9212708	germ-free_first	germ-free_last	0.717647	Diagnostic_ASVs_removed	germ-free_first_germ-free_last
SRR9212703	SRR9212726	germ-free_first	germ-free_last	0.695332	Diagnostic_ASVs_removed	germ-free_first_germ-free_last
SRR9212703	SRR9213111	germ-free_first	germ-free_last	0.739759	Diagnostic_ASVs_removed	germ-free_first_germ-free_last
SRR9212703	SRR9213105	germ-free_first	germ-free_last	0.694761	Diagnostic_ASVs_removed	germ-free_first_germ-free_last
SRR9212703	SRR9212753	germ-free_first	germ-free_last	0.737194	Diagnostic_ASVs_removed	germ-free_first_germ-free_last
SRR9212731	SRR9212700	germ-free_first	germ-free_last	0.662447	Diagnostic_ASVs_removed	germ-free_first_germ-free_last
SRR9212731	SRR9212706	germ-free_first	germ-free_last	0.634483	Diagnostic_ASVs_removed	germ-free_first_germ-free_last
SRR9212731	SRR9212732	germ-free_first	germ-free_last	0.713499	Diagnostic_ASVs_removed	germ-free_first_germ-free_last
SRR9212731	SRR9212717	germ-free_first	germ-free_last	0.740139	Diagnostic_ASVs_removed	germ-free_first_germ-free_last
SRR9212731	SRR9213107	germ-free_first	germ-free_last	0.721311	Diagnostic_ASVs_removed	germ-free_first_germ-free_last
SRR9212731	SRR9212751	germ-free_first	germ-free_last	0.767033	Diagnostic_ASVs_removed	germ-free_first_germ-free_last
SRR9212731	SRR9212701	germ-free_first	germ-free_last	0.703947	Diagnostic_ASVs_removed	germ-free_first_germ-free_last
SRR9212731	SRR9212707	germ-free_first	germ-free_last	0.687204	Diagnostic_ASVs_removed	germ-free_first_germ-free_last
SRR9212731	SRR9212727	germ-free_first	germ-free_last	0.703125	Diagnostic_ASVs_removed	germ-free_first_germ-free_last
SRR9212731	SRR9213110	germ-free_first	germ-free_last	0.76	Diagnostic_ASVs_removed	germ-free_first_germ-free_last
SRR9212731	SRR9213104	germ-free_first	germ-free_last	0.719481	Diagnostic_ASVs_removed	germ-free_first_germ-free_last
SRR9212731	SRR9212752	germ-free_first	germ-free_last	0.766055	Diagnostic_ASVs_removed	germ-free_first_germ-free_last
SRR9212731	SRR9212702	germ-free_first	germ-free_last	0.694737	Diagnostic_ASVs_removed	germ-free_first_germ-free_last
SRR9212731	SRR9212708	germ-free_first	germ-free_last	0.653012	Diagnostic_ASVs_removed	germ-free_first_germ-free_last
SRR9212731	SRR9212726	germ-free_first	germ-free_last	0.72796	Diagnostic_ASVs_removed	germ-free_first_germ-free_last
SRR9212731	SRR9213111	germ-free_first	germ-free_last	0.74321	Diagnostic_ASVs_removed	germ-free_first_germ-free_last
SRR9212731	SRR9213105	germ-free_first	germ-free_last	0.724942	Diagnostic_ASVs_removed	germ-free_first_germ-free_last
SRR9212731	SRR9212753	germ-free_first	germ-free_last	0.726651	Diagnostic_ASVs_removed	germ-free_first_germ-free_last
SRR9212729	SRR9212700	germ-free_first	germ-free_last	0.800905	Diagnostic_ASVs_removed	germ-free_first_germ-free_last
SRR9212729	SRR9212706	germ-free_first	germ-free_last	0.708029	Diagnostic_ASVs_removed	germ-free_first_germ-free_last
SRR9212729	SRR9212732	germ-free_first	germ-free_last	0.763689	Diagnostic_ASVs_removed	germ-free_first_germ-free_last
SRR9212729	SRR9212717	germ-free_first	germ-free_last	0.821687	Diagnostic_ASVs_removed	germ-free_first_germ-free_last
SRR9212729	SRR9213107	germ-free_first	germ-free_last	0.777143	Diagnostic_ASVs_removed	germ-free_first_germ-free_last
SRR9212729	SRR9212751	germ-free_first	germ-free_last	0.785877	Diagnostic_ASVs_removed	germ-free_first_germ-free_last
SRR9212729	SRR9212701	germ-free_first	germ-free_last	0.763889	Diagnostic_ASVs_removed	germ-free_first_germ-free_last
SRR9212729	SRR9212707	germ-free_first	germ-free_last	0.743842	Diagnostic_ASVs_removed	germ-free_first_germ-free_last
SRR9212729	SRR9212727	germ-free_first	germ-free_last	0.690217	Diagnostic_ASVs_removed	germ-free_first_germ-free_last
SRR9212729	SRR9213110	germ-free_first	germ-free_last	0.769063	Diagnostic_ASVs_removed	germ-free_first_germ-free_last
SRR9212729	SRR9213104	germ-free_first	germ-free_last	0.783198	Diagnostic_ASVs_removed	germ-free_first_germ-free_last
SRR9212729	SRR9212752	germ-free_first	germ-free_last	0.771429	Diagnostic_ASVs_removed	germ-free_first_germ-free_last
SRR9212729	SRR9212702	germ-free_first	germ-free_last	0.774725	Diagnostic_ASVs_removed	germ-free_first_germ-free_last
SRR9212729	SRR9212708	germ-free_first	germ-free_last	0.719298	Diagnostic_ASVs_removed	germ-free_first_germ-free_last
SRR9212729	SRR9212726	germ-free_first	germ-free_last	0.748031	Diagnostic_ASVs_removed	germ-free_first_germ-free_last
SRR9212729	SRR9213111	germ-free_first	germ-free_last	0.789203	Diagnostic_ASVs_removed	germ-free_first_germ-free_last
SRR9212729	SRR9213105	germ-free_first	germ-free_last	0.77724	Diagnostic_ASVs_removed	germ-free_first_germ-free_last
SRR9212729	SRR9212753	germ-free_first	germ-free_last	0.749409	Diagnostic_ASVs_removed	germ-free_first_germ-free_last
SRR9213108	SRR9212700	germ-free_first	germ-free_last	0.838384	Diagnostic_ASVs_removed	germ-free_first_germ-free_last
SRR9213108	SRR9212706	germ-free_first	germ-free_last	0.848606	Diagnostic_ASVs_removed	germ-free_first_germ-free_last
SRR9213108	SRR9212732	germ-free_first	germ-free_last	0.888889	Diagnostic_ASVs_removed	germ-free_first_germ-free_last
SRR9213108	SRR9212717	germ-free_first	germ-free_last	0.882653	Diagnostic_ASVs_removed	germ-free_first_germ-free_last
SRR9213108	SRR9213107	germ-free_first	germ-free_last	0.853211	Diagnostic_ASVs_removed	germ-free_first_germ-free_last
SRR9213108	SRR9212751	germ-free_first	germ-free_last	0.884615	Diagnostic_ASVs_removed	germ-free_first_germ-free_last
SRR9213108	SRR9212701	germ-free_first	germ-free_last	0.864151	Diagnostic_ASVs_removed	germ-free_first_germ-free_last
SRR9213108	SRR9212707	germ-free_first	germ-free_last	0.906005	Diagnostic_ASVs_removed	germ-free_first_germ-free_last
SRR9213108	SRR9212727	germ-free_first	germ-free_last	0.907246	Diagnostic_ASVs_removed	germ-free_first_germ-free_last
SRR9213108	SRR9213110	germ-free_first	germ-free_last	0.922018	Diagnostic_ASVs_removed	germ-free_first_germ-free_last
SRR9213108	SRR9213104	germ-free_first	germ-free_last	0.872832	Diagnostic_ASVs_removed	germ-free_first_germ-free_last
SRR9213108	SRR9212752	germ-free_first	germ-free_last	0.914358	Diagnostic_ASVs_removed	germ-free_first_germ-free_last
SRR9213108	SRR9212702	germ-free_first	germ-free_last	0.888563	Diagnostic_ASVs_removed	germ-free_first_germ-free_last
SRR9213108	SRR9212708	germ-free_first	germ-free_last	0.920213	Diagnostic_ASVs_removed	germ-free_first_germ-free_last
SRR9213108	SRR9212726	germ-free_first	germ-free_last	0.899441	Diagnostic_ASVs_removed	germ-free_first_germ-free_last
SRR9213108	SRR9213111	germ-free_first	germ-free_last	0.907104	Diagnostic_ASVs_removed	germ-free_first_germ-free_last
SRR9213108	SRR9213105	germ-free_first	germ-free_last	0.882051	Diagnostic_ASVs_removed	germ-free_first_germ-free_last
SRR9213108	SRR9212753	germ-free_first	germ-free_last	0.92	Diagnostic_ASVs_removed	germ-free_first_germ-free_last
SRR9213102	SRR9212700	germ-free_first	germ-free_last	0.67364	Diagnostic_ASVs_removed	germ-free_first_germ-free_last
SRR9213102	SRR9212706	germ-free_first	germ-free_last	0.678082	Diagnostic_ASVs_removed	germ-free_first_germ-free_last
SRR9213102	SRR9212732	germ-free_first	germ-free_last	0.709589	Diagnostic_ASVs_removed	germ-free_first_germ-free_last
SRR9213102	SRR9212717	germ-free_first	germ-free_last	0.704388	Diagnostic_ASVs_removed	germ-free_first_germ-free_last
SRR9213102	SRR9213107	germ-free_first	germ-free_last	0.701087	Diagnostic_ASVs_removed	germ-free_first_germ-free_last
SRR9213102	SRR9212751	germ-free_first	germ-free_last	0.750547	Diagnostic_ASVs_removed	germ-free_first_germ-free_last
SRR9213102	SRR9212701	germ-free_first	germ-free_last	0.69281	Diagnostic_ASVs_removed	germ-free_first_germ-free_last
SRR9213102	SRR9212707	germ-free_first	germ-free_last	0.712264	Diagnostic_ASVs_removed	germ-free_first_germ-free_last
SRR9213102	SRR9212727	germ-free_first	germ-free_last	0.746114	Diagnostic_ASVs_removed	germ-free_first_germ-free_last
SRR9213102	SRR9213110	germ-free_first	germ-free_last	0.744235	Diagnostic_ASVs_removed	germ-free_first_germ-free_last
SRR9213102	SRR9213104	germ-free_first	germ-free_last	0.658915	Diagnostic_ASVs_removed	germ-free_first_germ-free_last
SRR9213102	SRR9212752	germ-free_first	germ-free_last	0.730594	Diagnostic_ASVs_removed	germ-free_first_germ-free_last
SRR9213102	SRR9212702	germ-free_first	germ-free_last	0.727749	Diagnostic_ASVs_removed	germ-free_first_germ-free_last
SRR9213102	SRR9212708	germ-free_first	germ-free_last	0.741007	Diagnostic_ASVs_removed	germ-free_first_germ-free_last
SRR9213102	SRR9212726	germ-free_first	germ-free_last	0.754386	Diagnostic_ASVs_removed	germ-free_first_germ-free_last
SRR9213102	SRR9213111	germ-free_first	germ-free_last	0.700246	Diagnostic_ASVs_removed	germ-free_first_germ-free_last
SRR9213102	SRR9213105	germ-free_first	germ-free_last	0.679814	Diagnostic_ASVs_removed	germ-free_first_germ-free_last
SRR9213102	SRR9212753	germ-free_first	germ-free_last	0.723356	Diagnostic_ASVs_removed	germ-free_first_germ-free_last
SRR9212895	SRR9212700	germ-free_first	germ-free_last	0.63981	Diagnostic_ASVs_removed	germ-free_first_germ-free_last
SRR9212895	SRR9212706	germ-free_first	germ-free_last	0.742424	Diagnostic_ASVs_removed	germ-free_first_germ-free_last
SRR9212895	SRR9212732	germ-free_first	germ-free_last	0.774481	Diagnostic_ASVs_removed	germ-free_first_germ-free_last
SRR9212895	SRR9212717	germ-free_first	germ-free_last	0.822222	Diagnostic_ASVs_removed	germ-free_first_germ-free_last
SRR9212895	SRR9213107	germ-free_first	germ-free_last	0.794118	Diagnostic_ASVs_removed	germ-free_first_germ-free_last
SRR9212895	SRR9212751	germ-free_first	germ-free_last	0.850816	Diagnostic_ASVs_removed	germ-free_first_germ-free_last
SRR9212895	SRR9212701	germ-free_first	germ-free_last	0.755396	Diagnostic_ASVs_removed	germ-free_first_germ-free_last
SRR9212895	SRR9212707	germ-free_first	germ-free_last	0.838384	Diagnostic_ASVs_removed	germ-free_first_germ-free_last
SRR9212895	SRR9212727	germ-free_first	germ-free_last	0.854749	Diagnostic_ASVs_removed	germ-free_first_germ-free_last
SRR9212895	SRR9213110	germ-free_first	germ-free_last	0.884187	Diagnostic_ASVs_removed	germ-free_first_germ-free_last
SRR9212895	SRR9213104	germ-free_first	germ-free_last	0.844011	Diagnostic_ASVs_removed	germ-free_first_germ-free_last
SRR9212895	SRR9212752	germ-free_first	germ-free_last	0.887805	Diagnostic_ASVs_removed	germ-free_first_germ-free_last
SRR9212895	SRR9212702	germ-free_first	germ-free_last	0.819209	Diagnostic_ASVs_removed	germ-free_first_germ-free_last
SRR9212895	SRR9212708	germ-free_first	germ-free_last	0.861183	Diagnostic_ASVs_removed	germ-free_first_germ-free_last
SRR9212895	SRR9212726	germ-free_first	germ-free_last	0.838275	Diagnostic_ASVs_removed	germ-free_first_germ-free_last
SRR9212895	SRR9213111	germ-free_first	germ-free_last	0.852243	Diagnostic_ASVs_removed	germ-free_first_germ-free_last
SRR9212895	SRR9213105	germ-free_first	germ-free_last	0.831266	Diagnostic_ASVs_removed	germ-free_first_germ-free_last
SRR9212895	SRR9212753	germ-free_first	germ-free_last	0.869249	Diagnostic_ASVs_removed	germ-free_first_germ-free_last
SRR9212704	SRR9212700	germ-free_first	germ-free_last	0.596154	Diagnostic_ASVs_removed	germ-free_first_germ-free_last
SRR9212704	SRR9212706	germ-free_first	germ-free_last	0.662835	Diagnostic_ASVs_removed	germ-free_first_germ-free_last
SRR9212704	SRR9212732	germ-free_first	germ-free_last	0.772455	Diagnostic_ASVs_removed	germ-free_first_germ-free_last
SRR9212704	SRR9212717	germ-free_first	germ-free_last	0.810945	Diagnostic_ASVs_removed	germ-free_first_germ-free_last
SRR9212704	SRR9213107	germ-free_first	germ-free_last	0.79822	Diagnostic_ASVs_removed	germ-free_first_germ-free_last
SRR9212704	SRR9212751	germ-free_first	germ-free_last	0.84507	Diagnostic_ASVs_removed	germ-free_first_germ-free_last
SRR9212704	SRR9212701	germ-free_first	germ-free_last	0.738182	Diagnostic_ASVs_removed	germ-free_first_germ-free_last
SRR9212704	SRR9212707	germ-free_first	germ-free_last	0.796438	Diagnostic_ASVs_removed	germ-free_first_germ-free_last
SRR9212704	SRR9212727	germ-free_first	germ-free_last	0.819718	Diagnostic_ASVs_removed	germ-free_first_germ-free_last
SRR9212704	SRR9213110	germ-free_first	germ-free_last	0.847534	Diagnostic_ASVs_removed	germ-free_first_germ-free_last
SRR9212704	SRR9213104	germ-free_first	germ-free_last	0.814607	Diagnostic_ASVs_removed	germ-free_first_germ-free_last
SRR9212704	SRR9212752	germ-free_first	germ-free_last	0.85258	Diagnostic_ASVs_removed	germ-free_first_germ-free_last
SRR9212704	SRR9212702	germ-free_first	germ-free_last	0.817664	Diagnostic_ASVs_removed	germ-free_first_germ-free_last
SRR9212704	SRR9212708	germ-free_first	germ-free_last	0.823834	Diagnostic_ASVs_removed	germ-free_first_germ-free_last
SRR9212704	SRR9212726	germ-free_first	germ-free_last	0.820652	Diagnostic_ASVs_removed	germ-free_first_germ-free_last
SRR9212704	SRR9213111	germ-free_first	germ-free_last	0.835106	Diagnostic_ASVs_removed	germ-free_first_germ-free_last
SRR9212704	SRR9213105	germ-free_first	germ-free_last	0.805	Diagnostic_ASVs_removed	germ-free_first_germ-free_last
SRR9212704	SRR9212753	germ-free_first	germ-free_last	0.834146	Diagnostic_ASVs_removed	germ-free_first_germ-free_last
SRR9212730	SRR9212700	germ-free_first	germ-free_last	0.645933	Diagnostic_ASVs_removed	germ-free_first_germ-free_last
SRR9212730	SRR9212706	germ-free_first	germ-free_last	0.687023	Diagnostic_ASVs_removed	germ-free_first_germ-free_last
SRR9212730	SRR9212732	germ-free_first	germ-free_last	0.749254	Diagnostic_ASVs_removed	germ-free_first_germ-free_last
SRR9212730	SRR9212717	germ-free_first	germ-free_last	0.806452	Diagnostic_ASVs_removed	germ-free_first_germ-free_last
SRR9212730	SRR9213107	germ-free_first	germ-free_last	0.769231	Diagnostic_ASVs_removed	germ-free_first_germ-free_last
SRR9212730	SRR9212751	germ-free_first	germ-free_last	0.826698	Diagnostic_ASVs_removed	germ-free_first_germ-free_last
SRR9212730	SRR9212701	germ-free_first	germ-free_last	0.731884	Diagnostic_ASVs_removed	germ-free_first_germ-free_last
SRR9212730	SRR9212707	germ-free_first	germ-free_last	0.817259	Diagnostic_ASVs_removed	germ-free_first_germ-free_last
SRR9212730	SRR9212727	germ-free_first	germ-free_last	0.842697	Diagnostic_ASVs_removed	germ-free_first_germ-free_last
SRR9212730	SRR9213110	germ-free_first	germ-free_last	0.847875	Diagnostic_ASVs_removed	germ-free_first_germ-free_last
SRR9212730	SRR9213104	germ-free_first	germ-free_last	0.803922	Diagnostic_ASVs_removed	germ-free_first_germ-free_last
SRR9212730	SRR9212752	germ-free_first	germ-free_last	0.843137	Diagnostic_ASVs_removed	germ-free_first_germ-free_last
SRR9212730	SRR9212702	germ-free_first	germ-free_last	0.778409	Diagnostic_ASVs_removed	germ-free_first_germ-free_last
SRR9212730	SRR9212708	germ-free_first	germ-free_last	0.824289	Diagnostic_ASVs_removed	germ-free_first_germ-free_last
SRR9212730	SRR9212726	germ-free_first	germ-free_last	0.804878	Diagnostic_ASVs_removed	germ-free_first_germ-free_last
SRR9212730	SRR9213111	germ-free_first	germ-free_last	0.819629	Diagnostic_ASVs_removed	germ-free_first_germ-free_last
SRR9212730	SRR9213105	germ-free_first	germ-free_last	0.815461	Diagnostic_ASVs_removed	germ-free_first_germ-free_last
SRR9212730	SRR9212753	germ-free_first	germ-free_last	0.824818	Diagnostic_ASVs_removed	germ-free_first_germ-free_last
SRR9212728	SRR9212700	germ-free_first	germ-free_last	0.711443	Diagnostic_ASVs_removed	germ-free_first_germ-free_last
SRR9212728	SRR9212706	germ-free_first	germ-free_last	0.76378	Diagnostic_ASVs_removed	germ-free_first_germ-free_last
SRR9212728	SRR9212732	germ-free_first	germ-free_last	0.82263	Diagnostic_ASVs_removed	germ-free_first_germ-free_last
SRR9212728	SRR9212717	germ-free_first	germ-free_last	0.822785	Diagnostic_ASVs_removed	germ-free_first_germ-free_last
SRR9212728	SRR9213107	germ-free_first	germ-free_last	0.818182	Diagnostic_ASVs_removed	germ-free_first_germ-free_last
SRR9212728	SRR9212751	germ-free_first	germ-free_last	0.871122	Diagnostic_ASVs_removed	germ-free_first_germ-free_last
SRR9212728	SRR9212701	germ-free_first	germ-free_last	0.768657	Diagnostic_ASVs_removed	germ-free_first_germ-free_last
SRR9212728	SRR9212707	germ-free_first	germ-free_last	0.839378	Diagnostic_ASVs_removed	germ-free_first_germ-free_last
SRR9212728	SRR9212727	germ-free_first	germ-free_last	0.867816	Diagnostic_ASVs_removed	germ-free_first_germ-free_last
SRR9212728	SRR9213110	germ-free_first	germ-free_last	0.881549	Diagnostic_ASVs_removed	germ-free_first_germ-free_last
SRR9212728	SRR9213104	germ-free_first	germ-free_last	0.833811	Diagnostic_ASVs_removed	germ-free_first_germ-free_last
SRR9212728	SRR9212752	germ-free_first	germ-free_last	0.885	Diagnostic_ASVs_removed	germ-free_first_germ-free_last
SRR9212728	SRR9212702	germ-free_first	germ-free_last	0.831395	Diagnostic_ASVs_removed	germ-free_first_germ-free_last
SRR9212728	SRR9212708	germ-free_first	germ-free_last	0.85752	Diagnostic_ASVs_removed	germ-free_first_germ-free_last
SRR9212728	SRR9212726	germ-free_first	germ-free_last	0.855956	Diagnostic_ASVs_removed	germ-free_first_germ-free_last
SRR9212728	SRR9213111	germ-free_first	germ-free_last	0.880759	Diagnostic_ASVs_removed	germ-free_first_germ-free_last
SRR9212728	SRR9213105	germ-free_first	germ-free_last	0.842239	Diagnostic_ASVs_removed	germ-free_first_germ-free_last
SRR9212728	SRR9212753	germ-free_first	germ-free_last	0.866005	Diagnostic_ASVs_removed	germ-free_first_germ-free_last
SRR9213109	SRR9212700	germ-free_first	germ-free_last	0.736041	Diagnostic_ASVs_removed	germ-free_first_germ-free_last
SRR9213109	SRR9212706	germ-free_first	germ-free_last	0.76	Diagnostic_ASVs_removed	germ-free_first_germ-free_last
SRR9213109	SRR9212732	germ-free_first	germ-free_last	0.814241	Diagnostic_ASVs_removed	germ-free_first_germ-free_last
SRR9213109	SRR9212717	germ-free_first	germ-free_last	0.831202	Diagnostic_ASVs_removed	germ-free_first_germ-free_last
SRR9213109	SRR9213107	germ-free_first	germ-free_last	0.791411	Diagnostic_ASVs_removed	germ-free_first_germ-free_last
SRR9213109	SRR9212751	germ-free_first	germ-free_last	0.86506	Diagnostic_ASVs_removed	germ-free_first_germ-free_last
SRR9213109	SRR9212701	germ-free_first	germ-free_last	0.787879	Diagnostic_ASVs_removed	germ-free_first_germ-free_last
SRR9213109	SRR9212707	germ-free_first	germ-free_last	0.837696	Diagnostic_ASVs_removed	germ-free_first_germ-free_last
SRR9213109	SRR9212727	germ-free_first	germ-free_last	0.872093	Diagnostic_ASVs_removed	germ-free_first_germ-free_last
SRR9213109	SRR9213110	germ-free_first	germ-free_last	0.88046	Diagnostic_ASVs_removed	germ-free_first_germ-free_last
SRR9213109	SRR9213104	germ-free_first	germ-free_last	0.826087	Diagnostic_ASVs_removed	germ-free_first_germ-free_last
SRR9213109	SRR9212752	germ-free_first	germ-free_last	0.878788	Diagnostic_ASVs_removed	germ-free_first_germ-free_last
SRR9213109	SRR9212702	germ-free_first	germ-free_last	0.835294	Diagnostic_ASVs_removed	germ-free_first_germ-free_last
SRR9213109	SRR9212708	germ-free_first	germ-free_last	0.856	Diagnostic_ASVs_removed	germ-free_first_germ-free_last
SRR9213109	SRR9212726	germ-free_first	germ-free_last	0.859944	Diagnostic_ASVs_removed	germ-free_first_germ-free_last
SRR9213109	SRR9213111	germ-free_first	germ-free_last	0.863014	Diagnostic_ASVs_removed	germ-free_first_germ-free_last
SRR9213109	SRR9213105	germ-free_first	germ-free_last	0.8509	Diagnostic_ASVs_removed	germ-free_first_germ-free_last
SRR9213109	SRR9212753	germ-free_first	germ-free_last	0.864662	Diagnostic_ASVs_removed	germ-free_first_germ-free_last
SRR9213103	SRR9212700	germ-free_first	germ-free_last	0.72449	Diagnostic_ASVs_removed	germ-free_first_germ-free_last
SRR9213103	SRR9212706	germ-free_first	germ-free_last	0.742972	Diagnostic_ASVs_removed	germ-free_first_germ-free_last
SRR9213103	SRR9212732	germ-free_first	germ-free_last	0.813665	Diagnostic_ASVs_removed	germ-free_first_germ-free_last
SRR9213103	SRR9212717	germ-free_first	germ-free_last	0.835897	Diagnostic_ASVs_removed	germ-free_first_germ-free_last
SRR9213103	SRR9213107	germ-free_first	germ-free_last	0.809231	Diagnostic_ASVs_removed	germ-free_first_germ-free_last
SRR9213103	SRR9212751	germ-free_first	germ-free_last	0.84058	Diagnostic_ASVs_removed	germ-free_first_germ-free_last
SRR9213103	SRR9212701	germ-free_first	germ-free_last	0.741445	Diagnostic_ASVs_removed	germ-free_first_germ-free_last
SRR9213103	SRR9212707	germ-free_first	germ-free_last	0.826772	Diagnostic_ASVs_removed	germ-free_first_germ-free_last
SRR9213103	SRR9212727	germ-free_first	germ-free_last	0.860058	Diagnostic_ASVs_removed	germ-free_first_germ-free_last
SRR9213103	SRR9213110	germ-free_first	germ-free_last	0.875576	Diagnostic_ASVs_removed	germ-free_first_germ-free_last
SRR9213103	SRR9213104	germ-free_first	germ-free_last	0.831395	Diagnostic_ASVs_removed	germ-free_first_germ-free_last
SRR9213103	SRR9212752	germ-free_first	germ-free_last	0.883544	Diagnostic_ASVs_removed	germ-free_first_germ-free_last
SRR9213103	SRR9212702	germ-free_first	germ-free_last	0.80531	Diagnostic_ASVs_removed	germ-free_first_germ-free_last
SRR9213103	SRR9212708	germ-free_first	germ-free_last	0.850267	Diagnostic_ASVs_removed	germ-free_first_germ-free_last
SRR9213103	SRR9212726	germ-free_first	germ-free_last	0.842697	Diagnostic_ASVs_removed	germ-free_first_germ-free_last
SRR9213103	SRR9213111	germ-free_first	germ-free_last	0.846154	Diagnostic_ASVs_removed	germ-free_first_germ-free_last
SRR9213103	SRR9213105	germ-free_first	germ-free_last	0.850515	Diagnostic_ASVs_removed	germ-free_first_germ-free_last
SRR9213103	SRR9212753	germ-free_first	germ-free_last	0.864322	Diagnostic_ASVs_removed	germ-free_first_germ-free_last
SRR9212699	SRR9212700	germ-free_first	germ-free_last	0.579336	Diagnostic_ASVs_removed	germ-free_first_germ-free_last
SRR9212699	SRR9212706	germ-free_first	germ-free_last	0.660494	Diagnostic_ASVs_removed	germ-free_first_germ-free_last
SRR9212699	SRR9212732	germ-free_first	germ-free_last	0.677582	Diagnostic_ASVs_removed	germ-free_first_germ-free_last
SRR9212699	SRR9212717	germ-free_first	germ-free_last	0.686022	Diagnostic_ASVs_removed	germ-free_first_germ-free_last
SRR9212699	SRR9213107	germ-free_first	germ-free_last	0.72	Diagnostic_ASVs_removed	germ-free_first_germ-free_last
SRR9212699	SRR9212751	germ-free_first	germ-free_last	0.693252	Diagnostic_ASVs_removed	germ-free_first_germ-free_last
SRR9212699	SRR9212701	germ-free_first	germ-free_last	0.633136	Diagnostic_ASVs_removed	germ-free_first_germ-free_last
SRR9212699	SRR9212707	germ-free_first	germ-free_last	0.72807	Diagnostic_ASVs_removed	germ-free_first_germ-free_last
SRR9212699	SRR9212727	germ-free_first	germ-free_last	0.760766	Diagnostic_ASVs_removed	germ-free_first_germ-free_last
SRR9212699	SRR9213110	germ-free_first	germ-free_last	0.748527	Diagnostic_ASVs_removed	germ-free_first_germ-free_last
SRR9212699	SRR9213104	germ-free_first	germ-free_last	0.742243	Diagnostic_ASVs_removed	germ-free_first_germ-free_last
SRR9212699	SRR9212752	germ-free_first	germ-free_last	0.748936	Diagnostic_ASVs_removed	germ-free_first_germ-free_last
SRR9212699	SRR9212702	germ-free_first	germ-free_last	0.700483	Diagnostic_ASVs_removed	germ-free_first_germ-free_last
SRR9212699	SRR9212708	germ-free_first	germ-free_last	0.732739	Diagnostic_ASVs_removed	germ-free_first_germ-free_last
SRR9212699	SRR9212726	germ-free_first	germ-free_last	0.730858	Diagnostic_ASVs_removed	germ-free_first_germ-free_last
SRR9212699	SRR9213111	germ-free_first	germ-free_last	0.77221	Diagnostic_ASVs_removed	germ-free_first_germ-free_last
SRR9212699	SRR9213105	germ-free_first	germ-free_last	0.723542	Diagnostic_ASVs_removed	germ-free_first_germ-free_last
SRR9212699	SRR9212753	germ-free_first	germ-free_last	0.742072	Diagnostic_ASVs_removed	germ-free_first_germ-free_last
SRR9212705	SRR9212700	germ-free_first	germ-free_last	0.566197	Diagnostic_ASVs_removed	germ-free_first_germ-free_last
SRR9212705	SRR9212706	germ-free_first	germ-free_last	0.519608	Diagnostic_ASVs_removed	germ-free_first_germ-free_last
SRR9212705	SRR9212732	germ-free_first	germ-free_last	0.546778	Diagnostic_ASVs_removed	germ-free_first_germ-free_last
SRR9212705	SRR9212717	germ-free_first	germ-free_last	0.595628	Diagnostic_ASVs_removed	germ-free_first_germ-free_last
SRR9212705	SRR9213107	germ-free_first	germ-free_last	0.632231	Diagnostic_ASVs_removed	germ-free_first_germ-free_last
SRR9212705	SRR9212751	germ-free_first	germ-free_last	0.591623	Diagnostic_ASVs_removed	germ-free_first_germ-free_last
SRR9212705	SRR9212701	germ-free_first	germ-free_last	0.597156	Diagnostic_ASVs_removed	germ-free_first_germ-free_last
SRR9212705	SRR9212707	germ-free_first	germ-free_last	0.596296	Diagnostic_ASVs_removed	germ-free_first_germ-free_last
SRR9212705	SRR9212727	germ-free_first	germ-free_last	0.677291	Diagnostic_ASVs_removed	germ-free_first_germ-free_last
SRR9212705	SRR9213110	germ-free_first	germ-free_last	0.63575	Diagnostic_ASVs_removed	germ-free_first_germ-free_last
SRR9212705	SRR9213104	germ-free_first	germ-free_last	0.650099	Diagnostic_ASVs_removed	germ-free_first_germ-free_last
SRR9212705	SRR9212752	germ-free_first	germ-free_last	0.624549	Diagnostic_ASVs_removed	germ-free_first_germ-free_last
SRR9212705	SRR9212702	germ-free_first	germ-free_last	0.606426	Diagnostic_ASVs_removed	germ-free_first_germ-free_last
SRR9212705	SRR9212708	germ-free_first	germ-free_last	0.643527	Diagnostic_ASVs_removed	germ-free_first_germ-free_last
SRR9212705	SRR9212726	germ-free_first	germ-free_last	0.634951	Diagnostic_ASVs_removed	germ-free_first_germ-free_last
SRR9212705	SRR9213111	germ-free_first	germ-free_last	0.717017	Diagnostic_ASVs_removed	germ-free_first_germ-free_last
SRR9212705	SRR9213105	germ-free_first	germ-free_last	0.616088	Diagnostic_ASVs_removed	germ-free_first_germ-free_last
SRR9212705	SRR9212753	germ-free_first	germ-free_last	0.608618	Diagnostic_ASVs_removed	germ-free_first_germ-free_last
SRR9212733	SRR9212700	germ-free_first	germ-free_last	0.589354	Diagnostic_ASVs_removed	germ-free_first_germ-free_last
SRR9212733	SRR9212706	germ-free_first	germ-free_last	0.601266	Diagnostic_ASVs_removed	germ-free_first_germ-free_last
SRR9212733	SRR9212732	germ-free_first	germ-free_last	0.578406	Diagnostic_ASVs_removed	germ-free_first_germ-free_last
SRR9212733	SRR9212717	germ-free_first	germ-free_last	0.693654	Diagnostic_ASVs_removed	germ-free_first_germ-free_last
SRR9212733	SRR9213107	germ-free_first	germ-free_last	0.663265	Diagnostic_ASVs_removed	germ-free_first_germ-free_last
SRR9212733	SRR9212751	germ-free_first	germ-free_last	0.68815	Diagnostic_ASVs_removed	germ-free_first_germ-free_last
SRR9212733	SRR9212701	germ-free_first	germ-free_last	0.618182	Diagnostic_ASVs_removed	germ-free_first_germ-free_last
SRR9212733	SRR9212707	germ-free_first	germ-free_last	0.71875	Diagnostic_ASVs_removed	germ-free_first_germ-free_last
SRR9212733	SRR9212727	germ-free_first	germ-free_last	0.717073	Diagnostic_ASVs_removed	germ-free_first_germ-free_last
SRR9212733	SRR9213110	germ-free_first	germ-free_last	0.748503	Diagnostic_ASVs_removed	germ-free_first_germ-free_last
SRR9212733	SRR9213104	germ-free_first	germ-free_last	0.703163	Diagnostic_ASVs_removed	germ-free_first_germ-free_last
SRR9212733	SRR9212752	germ-free_first	germ-free_last	0.731602	Diagnostic_ASVs_removed	germ-free_first_germ-free_last
SRR9212733	SRR9212702	germ-free_first	germ-free_last	0.665025	Diagnostic_ASVs_removed	germ-free_first_germ-free_last
SRR9212733	SRR9212708	germ-free_first	germ-free_last	0.750567	Diagnostic_ASVs_removed	germ-free_first_germ-free_last
SRR9212733	SRR9212726	germ-free_first	germ-free_last	0.692671	Diagnostic_ASVs_removed	germ-free_first_germ-free_last
SRR9212733	SRR9213111	germ-free_first	germ-free_last	0.74942	Diagnostic_ASVs_removed	germ-free_first_germ-free_last
SRR9212733	SRR9213105	germ-free_first	germ-free_last	0.736264	Diagnostic_ASVs_removed	germ-free_first_germ-free_last
SRR9212733	SRR9212753	germ-free_first	germ-free_last	0.729032	Diagnostic_ASVs_removed	germ-free_first_germ-free_last
SRR9212723	SRR9212700	germ-free_first	germ-free_last	0.597884	Diagnostic_ASVs_removed	germ-free_first_germ-free_last
SRR9212723	SRR9212706	germ-free_first	germ-free_last	0.531323	Diagnostic_ASVs_removed	germ-free_first_germ-free_last
SRR9212723	SRR9212732	germ-free_first	germ-free_last	0.551587	Diagnostic_ASVs_removed	germ-free_first_germ-free_last
SRR9212723	SRR9212717	germ-free_first	germ-free_last	0.479021	Diagnostic_ASVs_removed	germ-free_first_germ-free_last
SRR9212723	SRR9213107	germ-free_first	germ-free_last	0.542406	Diagnostic_ASVs_removed	germ-free_first_germ-free_last
SRR9212723	SRR9212751	germ-free_first	germ-free_last	0.516779	Diagnostic_ASVs_removed	germ-free_first_germ-free_last
SRR9212723	SRR9212701	germ-free_first	germ-free_last	0.546067	Diagnostic_ASVs_removed	germ-free_first_germ-free_last
SRR9212723	SRR9212707	germ-free_first	germ-free_last	0.591474	Diagnostic_ASVs_removed	germ-free_first_germ-free_last
SRR9212723	SRR9212727	germ-free_first	germ-free_last	0.611429	Diagnostic_ASVs_removed	germ-free_first_germ-free_last
SRR9212723	SRR9213110	germ-free_first	germ-free_last	0.577922	Diagnostic_ASVs_removed	germ-free_first_germ-free_last
SRR9212723	SRR9213104	germ-free_first	germ-free_last	0.581749	Diagnostic_ASVs_removed	germ-free_first_germ-free_last
SRR9212723	SRR9212752	germ-free_first	germ-free_last	0.594454	Diagnostic_ASVs_removed	germ-free_first_germ-free_last
SRR9212723	SRR9212702	germ-free_first	germ-free_last	0.581574	Diagnostic_ASVs_removed	germ-free_first_germ-free_last
SRR9212723	SRR9212708	germ-free_first	germ-free_last	0.586331	Diagnostic_ASVs_removed	germ-free_first_germ-free_last
SRR9212723	SRR9212726	germ-free_first	germ-free_last	0.576208	Diagnostic_ASVs_removed	germ-free_first_germ-free_last
SRR9212723	SRR9213111	germ-free_first	germ-free_last	0.611722	Diagnostic_ASVs_removed	germ-free_first_germ-free_last
SRR9212723	SRR9213105	germ-free_first	germ-free_last	0.550877	Diagnostic_ASVs_removed	germ-free_first_germ-free_last
SRR9212723	SRR9212753	germ-free_first	germ-free_last	0.57931	Diagnostic_ASVs_removed	germ-free_first_germ-free_last
SRR9213106	SRR9212700	germ-free_first	germ-free_last	0.653251	Diagnostic_ASVs_removed	germ-free_first_germ-free_last
SRR9213106	SRR9212706	germ-free_first	germ-free_last	0.632979	Diagnostic_ASVs_removed	germ-free_first_germ-free_last
SRR9213106	SRR9212732	germ-free_first	germ-free_last	0.594655	Diagnostic_ASVs_removed	germ-free_first_germ-free_last
SRR9213106	SRR9212717	germ-free_first	germ-free_last	0.601547	Diagnostic_ASVs_removed	germ-free_first_germ-free_last
SRR9213106	SRR9213107	germ-free_first	germ-free_last	0.548673	Diagnostic_ASVs_removed	germ-free_first_germ-free_last
SRR9213106	SRR9212751	germ-free_first	germ-free_last	0.530499	Diagnostic_ASVs_removed	germ-free_first_germ-free_last
SRR9213106	SRR9212701	germ-free_first	germ-free_last	0.605128	Diagnostic_ASVs_removed	germ-free_first_germ-free_last
SRR9213106	SRR9212707	germ-free_first	germ-free_last	0.65748	Diagnostic_ASVs_removed	germ-free_first_germ-free_last
SRR9213106	SRR9212727	germ-free_first	germ-free_last	0.714894	Diagnostic_ASVs_removed	germ-free_first_germ-free_last
SRR9213106	SRR9213110	germ-free_first	germ-free_last	0.636364	Diagnostic_ASVs_removed	germ-free_first_germ-free_last
SRR9213106	SRR9213104	germ-free_first	germ-free_last	0.626327	Diagnostic_ASVs_removed	germ-free_first_germ-free_last
SRR9213106	SRR9212752	germ-free_first	germ-free_last	0.651341	Diagnostic_ASVs_removed	germ-free_first_germ-free_last
SRR9213106	SRR9212702	germ-free_first	germ-free_last	0.618026	Diagnostic_ASVs_removed	germ-free_first_germ-free_last
SRR9213106	SRR9212708	germ-free_first	germ-free_last	0.676647	Diagnostic_ASVs_removed	germ-free_first_germ-free_last
SRR9213106	SRR9212726	germ-free_first	germ-free_last	0.664596	Diagnostic_ASVs_removed	germ-free_first_germ-free_last
SRR9213106	SRR9213111	germ-free_first	germ-free_last	0.670061	Diagnostic_ASVs_removed	germ-free_first_germ-free_last
SRR9213106	SRR9213105	germ-free_first	germ-free_last	0.634951	Diagnostic_ASVs_removed	germ-free_first_germ-free_last
SRR9213106	SRR9212753	germ-free_first	germ-free_last	0.691429	Diagnostic_ASVs_removed	germ-free_first_germ-free_last
SRR9212750	SRR9212700	germ-free_first	germ-free_last	0.574468	Diagnostic_ASVs_removed	germ-free_first_germ-free_last
SRR9212750	SRR9212706	germ-free_first	germ-free_last	0.58209	Diagnostic_ASVs_removed	germ-free_first_germ-free_last
SRR9212750	SRR9212732	germ-free_first	germ-free_last	0.642157	Diagnostic_ASVs_removed	germ-free_first_germ-free_last
SRR9212750	SRR9212717	germ-free_first	germ-free_last	0.609244	Diagnostic_ASVs_removed	germ-free_first_germ-free_last
SRR9212750	SRR9213107	germ-free_first	germ-free_last	0.605839	Diagnostic_ASVs_removed	germ-free_first_germ-free_last
SRR9212750	SRR9212751	germ-free_first	germ-free_last	0.6	Diagnostic_ASVs_removed	germ-free_first_germ-free_last
SRR9212750	SRR9212701	germ-free_first	germ-free_last	0.587393	Diagnostic_ASVs_removed	germ-free_first_germ-free_last
SRR9212750	SRR9212707	germ-free_first	germ-free_last	0.670236	Diagnostic_ASVs_removed	germ-free_first_germ-free_last
SRR9212750	SRR9212727	germ-free_first	germ-free_last	0.678322	Diagnostic_ASVs_removed	germ-free_first_germ-free_last
SRR9212750	SRR9213110	germ-free_first	germ-free_last	0.684615	Diagnostic_ASVs_removed	germ-free_first_germ-free_last
SRR9212750	SRR9213104	germ-free_first	germ-free_last	0.651163	Diagnostic_ASVs_removed	germ-free_first_germ-free_last
SRR9212750	SRR9212752	germ-free_first	germ-free_last	0.683992	Diagnostic_ASVs_removed	germ-free_first_germ-free_last
SRR9212750	SRR9212702	germ-free_first	germ-free_last	0.632941	Diagnostic_ASVs_removed	germ-free_first_germ-free_last
SRR9212750	SRR9212708	germ-free_first	germ-free_last	0.678261	Diagnostic_ASVs_removed	germ-free_first_germ-free_last
SRR9212750	SRR9212726	germ-free_first	germ-free_last	0.678733	Diagnostic_ASVs_removed	germ-free_first_germ-free_last
SRR9212750	SRR9213111	germ-free_first	germ-free_last	0.697778	Diagnostic_ASVs_removed	germ-free_first_germ-free_last
SRR9212750	SRR9213105	germ-free_first	germ-free_last	0.670886	Diagnostic_ASVs_removed	germ-free_first_germ-free_last
SRR9212750	SRR9212753	germ-free_first	germ-free_last	0.665289	Diagnostic_ASVs_removed	germ-free_first_germ-free_last
SRR9213241	SRR9213284	germ-free_first	jackson	0.93985	YES	germ-free_first_jackson
SRR9213241	SRR9213279	germ-free_first	jackson	0.924528	YES	germ-free_first_jackson
SRR9213241	SRR9212951	germ-free_first	jackson	0.94375	YES	germ-free_first_jackson
SRR9213241	SRR9213213	germ-free_first	jackson	0.940426	YES	germ-free_first_jackson
SRR9213241	SRR9213234	germ-free_first	jackson	0.930314	YES	germ-free_first_jackson
SRR9213241	SRR9213031	germ-free_first	jackson	0.932584	YES	germ-free_first_jackson
SRR9212703	SRR9213284	germ-free_first	jackson	0.803371	YES	germ-free_first_jackson
SRR9212703	SRR9213279	germ-free_first	jackson	0.827815	YES	germ-free_first_jackson
SRR9212703	SRR9212951	germ-free_first	jackson	0.834146	YES	germ-free_first_jackson
SRR9212703	SRR9213213	germ-free_first	jackson	0.846154	YES	germ-free_first_jackson
SRR9212703	SRR9213234	germ-free_first	jackson	0.824934	YES	germ-free_first_jackson
SRR9212703	SRR9213031	germ-free_first	jackson	0.826331	YES	germ-free_first_jackson
SRR9212731	SRR9213284	germ-free_first	jackson	0.877193	YES	germ-free_first_jackson
SRR9212731	SRR9213279	germ-free_first	jackson	0.875	YES	germ-free_first_jackson
SRR9212731	SRR9212951	germ-free_first	jackson	0.858586	YES	germ-free_first_jackson
SRR9212731	SRR9213213	germ-free_first	jackson	0.871383	YES	germ-free_first_jackson
SRR9212731	SRR9213234	germ-free_first	jackson	0.856749	YES	germ-free_first_jackson
SRR9212731	SRR9213031	germ-free_first	jackson	0.865889	YES	germ-free_first_jackson
SRR9212729	SRR9213284	germ-free_first	jackson	0.906542	YES	germ-free_first_jackson
SRR9212729	SRR9213279	germ-free_first	jackson	0.895131	YES	germ-free_first_jackson
SRR9212729	SRR9212951	germ-free_first	jackson	0.850667	YES	germ-free_first_jackson
SRR9212729	SRR9213213	germ-free_first	jackson	0.868966	YES	germ-free_first_jackson
SRR9212729	SRR9213234	germ-free_first	jackson	0.859649	YES	germ-free_first_jackson
SRR9212729	SRR9213031	germ-free_first	jackson	0.89441	YES	germ-free_first_jackson
SRR9213108	SRR9213284	germ-free_first	jackson	0.871186	YES	germ-free_first_jackson
SRR9213108	SRR9213279	germ-free_first	jackson	0.842324	YES	germ-free_first_jackson
SRR9213108	SRR9212951	germ-free_first	jackson	0.873926	YES	germ-free_first_jackson
SRR9213108	SRR9213213	germ-free_first	jackson	0.810606	YES	germ-free_first_jackson
SRR9213108	SRR9213234	germ-free_first	jackson	0.803797	YES	germ-free_first_jackson
SRR9213108	SRR9213031	germ-free_first	jackson	0.817568	YES	germ-free_first_jackson
SRR9213102	SRR9213284	germ-free_first	jackson	0.859238	YES	germ-free_first_jackson
SRR9213102	SRR9213279	germ-free_first	jackson	0.874564	YES	germ-free_first_jackson
SRR9213102	SRR9212951	germ-free_first	jackson	0.873418	YES	germ-free_first_jackson
SRR9213102	SRR9213213	germ-free_first	jackson	0.825806	YES	germ-free_first_jackson
SRR9213102	SRR9213234	germ-free_first	jackson	0.81768	YES	germ-free_first_jackson
SRR9213102	SRR9213031	germ-free_first	jackson	0.824561	YES	germ-free_first_jackson
SRR9212895	SRR9213284	germ-free_first	jackson	0.797468	YES	germ-free_first_jackson
SRR9212895	SRR9213279	germ-free_first	jackson	0.778626	YES	germ-free_first_jackson
SRR9212895	SRR9212951	germ-free_first	jackson	0.837838	YES	germ-free_first_jackson
SRR9212895	SRR9213213	germ-free_first	jackson	0.831579	YES	germ-free_first_jackson
SRR9212895	SRR9213234	germ-free_first	jackson	0.851632	YES	germ-free_first_jackson
SRR9212895	SRR9213031	germ-free_first	jackson	0.85489	YES	germ-free_first_jackson
SRR9212704	SRR9213284	germ-free_first	jackson	0.860317	YES	germ-free_first_jackson
SRR9212704	SRR9213279	germ-free_first	jackson	0.831418	YES	germ-free_first_jackson
SRR9212704	SRR9212951	germ-free_first	jackson	0.875339	YES	germ-free_first_jackson
SRR9212704	SRR9213213	germ-free_first	jackson	0.894366	YES	germ-free_first_jackson
SRR9212704	SRR9213234	germ-free_first	jackson	0.892857	YES	germ-free_first_jackson
SRR9212704	SRR9213031	germ-free_first	jackson	0.905063	YES	germ-free_first_jackson
SRR9212730	SRR9213284	germ-free_first	jackson	0.835962	YES	germ-free_first_jackson
SRR9212730	SRR9213279	germ-free_first	jackson	0.802281	YES	germ-free_first_jackson
SRR9212730	SRR9212951	germ-free_first	jackson	0.849057	YES	germ-free_first_jackson
SRR9212730	SRR9213213	germ-free_first	jackson	0.839161	YES	germ-free_first_jackson
SRR9212730	SRR9213234	germ-free_first	jackson	0.852071	YES	germ-free_first_jackson
SRR9212730	SRR9213031	germ-free_first	jackson	0.874214	YES	germ-free_first_jackson
SRR9212728	SRR9213284	germ-free_first	jackson	0.881579	YES	germ-free_first_jackson
SRR9212728	SRR9213279	germ-free_first	jackson	0.848	YES	germ-free_first_jackson
SRR9212728	SRR9212951	germ-free_first	jackson	0.899441	YES	germ-free_first_jackson
SRR9212728	SRR9213213	germ-free_first	jackson	0.81685	YES	germ-free_first_jackson
SRR9212728	SRR9213234	germ-free_first	jackson	0.833846	YES	germ-free_first_jackson
SRR9212728	SRR9213031	germ-free_first	jackson	0.836066	YES	germ-free_first_jackson
SRR9213109	SRR9213284	germ-free_first	jackson	0.899329	YES	germ-free_first_jackson
SRR9213109	SRR9213279	germ-free_first	jackson	0.885246	YES	germ-free_first_jackson
SRR9213109	SRR9212951	germ-free_first	jackson	0.914773	YES	germ-free_first_jackson
SRR9213109	SRR9213213	germ-free_first	jackson	0.850187	YES	germ-free_first_jackson
SRR9213109	SRR9213234	germ-free_first	jackson	0.855799	YES	germ-free_first_jackson
SRR9213109	SRR9213031	germ-free_first	jackson	0.866221	YES	germ-free_first_jackson
SRR9213103	SRR9213284	germ-free_first	jackson	0.913043	YES	germ-free_first_jackson
SRR9213103	SRR9213279	germ-free_first	jackson	0.902041	YES	germ-free_first_jackson
SRR9213103	SRR9212951	germ-free_first	jackson	0.926346	YES	germ-free_first_jackson
SRR9213103	SRR9213213	germ-free_first	jackson	0.858209	YES	germ-free_first_jackson
SRR9213103	SRR9213234	germ-free_first	jackson	0.85625	YES	germ-free_first_jackson
SRR9213103	SRR9213031	germ-free_first	jackson	0.873333	YES	germ-free_first_jackson
SRR9212699	SRR9213284	germ-free_first	jackson	0.783641	YES	germ-free_first_jackson
SRR9212699	SRR9213279	germ-free_first	jackson	0.778462	YES	germ-free_first_jackson
SRR9212699	SRR9212951	germ-free_first	jackson	0.810624	YES	germ-free_first_jackson
SRR9212699	SRR9213213	germ-free_first	jackson	0.844828	YES	germ-free_first_jackson
SRR9212699	SRR9213234	germ-free_first	jackson	0.78	YES	germ-free_first_jackson
SRR9212699	SRR9213031	germ-free_first	jackson	0.805263	YES	germ-free_first_jackson
SRR9212705	SRR9213284	germ-free_first	jackson	0.741935	YES	germ-free_first_jackson
SRR9212705	SRR9213279	germ-free_first	jackson	0.776156	YES	germ-free_first_jackson
SRR9212705	SRR9212951	germ-free_first	jackson	0.757225	YES	germ-free_first_jackson
SRR9212705	SRR9213213	germ-free_first	jackson	0.774194	YES	germ-free_first_jackson
SRR9212705	SRR9213234	germ-free_first	jackson	0.761317	YES	germ-free_first_jackson
SRR9212705	SRR9213031	germ-free_first	jackson	0.781116	YES	germ-free_first_jackson
SRR9212733	SRR9213284	germ-free_first	jackson	0.792	YES	germ-free_first_jackson
SRR9212733	SRR9213279	germ-free_first	jackson	0.794393	YES	germ-free_first_jackson
SRR9212733	SRR9212951	germ-free_first	jackson	0.804196	YES	germ-free_first_jackson
SRR9212733	SRR9213213	germ-free_first	jackson	0.819767	YES	germ-free_first_jackson
SRR9212733	SRR9213234	germ-free_first	jackson	0.792929	YES	germ-free_first_jackson
SRR9212733	SRR9213031	germ-free_first	jackson	0.829787	YES	germ-free_first_jackson
SRR9212723	SRR9213284	germ-free_first	jackson	0.772819	YES	germ-free_first_jackson
SRR9212723	SRR9213279	germ-free_first	jackson	0.785877	YES	germ-free_first_jackson
SRR9212723	SRR9212951	germ-free_first	jackson	0.780622	YES	germ-free_first_jackson
SRR9212723	SRR9213213	germ-free_first	jackson	0.709957	YES	germ-free_first_jackson
SRR9212723	SRR9213234	germ-free_first	jackson	0.680934	YES	germ-free_first_jackson
SRR9212723	SRR9213031	germ-free_first	jackson	0.712551	YES	germ-free_first_jackson
SRR9213106	SRR9213284	germ-free_first	jackson	0.812785	YES	germ-free_first_jackson
SRR9213106	SRR9213279	germ-free_first	jackson	0.817708	YES	germ-free_first_jackson
SRR9213106	SRR9212951	germ-free_first	jackson	0.825203	YES	germ-free_first_jackson
SRR9213106	SRR9213213	germ-free_first	jackson	0.7543	YES	germ-free_first_jackson
SRR9213106	SRR9213234	germ-free_first	jackson	0.703704	YES	germ-free_first_jackson
SRR9213106	SRR9213031	germ-free_first	jackson	0.699317	YES	germ-free_first_jackson
SRR9212750	SRR9213284	germ-free_first	jackson	0.816794	YES	germ-free_first_jackson
SRR9212750	SRR9213279	germ-free_first	jackson	0.834808	YES	germ-free_first_jackson
SRR9212750	SRR9212951	germ-free_first	jackson	0.812081	YES	germ-free_first_jackson
SRR9212750	SRR9213213	germ-free_first	jackson	0.729282	YES	germ-free_first_jackson
SRR9212750	SRR9213234	germ-free_first	jackson	0.7343	YES	germ-free_first_jackson
SRR9212750	SRR9213031	germ-free_first	jackson	0.725888	YES	germ-free_first_jackson
SRR9212703	SRR9213284	germ-free_first	jackson	0.666667	NO	germ-free_first_jackson
SRR9212703	SRR9213279	germ-free_first	jackson	0.6	NO	germ-free_first_jackson
SRR9212703	SRR9212951	germ-free_first	jackson	0.75	NO	germ-free_first_jackson
SRR9212703	SRR9213213	germ-free_first	jackson	0.84	NO	germ-free_first_jackson
SRR9212703	SRR9213234	germ-free_first	jackson	0.846154	NO	germ-free_first_jackson
SRR9212703	SRR9213031	germ-free_first	jackson	0.833333	NO	germ-free_first_jackson
SRR9212731	SRR9213284	germ-free_first	jackson	0.846154	NO	germ-free_first_jackson
SRR9212731	SRR9213279	germ-free_first	jackson	0.904762	NO	germ-free_first_jackson
SRR9212731	SRR9212951	germ-free_first	jackson	0.928571	NO	germ-free_first_jackson
SRR9212731	SRR9213213	germ-free_first	jackson	0.904762	NO	germ-free_first_jackson
SRR9212731	SRR9213234	germ-free_first	jackson	0.818182	NO	germ-free_first_jackson
SRR9212731	SRR9213031	germ-free_first	jackson	0.8	NO	germ-free_first_jackson
SRR9212729	SRR9213284	germ-free_first	jackson	1	NO	germ-free_first_jackson
SRR9212729	SRR9213279	germ-free_first	jackson	1	NO	germ-free_first_jackson
SRR9212729	SRR9212951	germ-free_first	jackson	0.913043	NO	germ-free_first_jackson
SRR9212729	SRR9213213	germ-free_first	jackson	1	NO	germ-free_first_jackson
SRR9212729	SRR9213234	germ-free_first	jackson	0.882353	NO	germ-free_first_jackson
SRR9212729	SRR9213031	germ-free_first	jackson	1	NO	germ-free_first_jackson
SRR9213108	SRR9213284	germ-free_first	jackson	0.888889	NO	germ-free_first_jackson
SRR9213108	SRR9213279	germ-free_first	jackson	0.846154	NO	germ-free_first_jackson
SRR9213108	SRR9212951	germ-free_first	jackson	0.9	NO	germ-free_first_jackson
SRR9213108	SRR9213213	germ-free_first	jackson	0.692308	NO	germ-free_first_jackson
SRR9213108	SRR9213234	germ-free_first	jackson	0.714286	NO	germ-free_first_jackson
SRR9213108	SRR9213031	germ-free_first	jackson	0.666667	NO	germ-free_first_jackson
SRR9213102	SRR9213284	germ-free_first	jackson	1	NO	germ-free_first_jackson
SRR9213102	SRR9213279	germ-free_first	jackson	1	NO	germ-free_first_jackson
SRR9213102	SRR9212951	germ-free_first	jackson	1	NO	germ-free_first_jackson
SRR9213102	SRR9213213	germ-free_first	jackson	0.777778	NO	germ-free_first_jackson
SRR9213102	SRR9213234	germ-free_first	jackson	0.789474	NO	germ-free_first_jackson
SRR9213102	SRR9213031	germ-free_first	jackson	0.764706	NO	germ-free_first_jackson
SRR9212895	SRR9213284	germ-free_first	jackson	0.692308	NO	germ-free_first_jackson
SRR9212895	SRR9213279	germ-free_first	jackson	0.619048	NO	germ-free_first_jackson
SRR9212895	SRR9212951	germ-free_first	jackson	0.714286	NO	germ-free_first_jackson
SRR9212895	SRR9213213	germ-free_first	jackson	0.809524	NO	germ-free_first_jackson
SRR9212895	SRR9213234	germ-free_first	jackson	0.818182	NO	germ-free_first_jackson
SRR9212895	SRR9213031	germ-free_first	jackson	0.8	NO	germ-free_first_jackson
SRR9212704	SRR9213284	germ-free_first	jackson	0.714286	NO	germ-free_first_jackson
SRR9212704	SRR9213279	germ-free_first	jackson	0.652174	NO	germ-free_first_jackson
SRR9212704	SRR9212951	germ-free_first	jackson	0.733333	NO	germ-free_first_jackson
SRR9212704	SRR9213213	germ-free_first	jackson	0.826087	NO	germ-free_first_jackson
SRR9212704	SRR9213234	germ-free_first	jackson	0.833333	NO	germ-free_first_jackson
SRR9212704	SRR9213031	germ-free_first	jackson	0.818182	NO	germ-free_first_jackson
SRR9212730	SRR9213284	germ-free_first	jackson	0.724138	NO	germ-free_first_jackson
SRR9212730	SRR9213279	germ-free_first	jackson	0.666667	NO	germ-free_first_jackson
SRR9212730	SRR9212951	germ-free_first	jackson	0.741935	NO	germ-free_first_jackson
SRR9212730	SRR9213213	germ-free_first	jackson	0.833333	NO	germ-free_first_jackson
SRR9212730	SRR9213234	germ-free_first	jackson	0.84	NO	germ-free_first_jackson
SRR9212730	SRR9213031	germ-free_first	jackson	0.826087	NO	germ-free_first_jackson
SRR9212728	SRR9213284	germ-free_first	jackson	0.833333	NO	germ-free_first_jackson
SRR9212728	SRR9213279	germ-free_first	jackson	0.789474	NO	germ-free_first_jackson
SRR9212728	SRR9212951	germ-free_first	jackson	0.846154	NO	germ-free_first_jackson
SRR9212728	SRR9213213	germ-free_first	jackson	0.684211	NO	germ-free_first_jackson
SRR9212728	SRR9213234	germ-free_first	jackson	0.7	NO	germ-free_first_jackson
SRR9212728	SRR9213031	germ-free_first	jackson	0.666667	NO	germ-free_first_jackson
SRR9213109	SRR9213284	germ-free_first	jackson	1	NO	germ-free_first_jackson
SRR9213109	SRR9213279	germ-free_first	jackson	1	NO	germ-free_first_jackson
SRR9213109	SRR9212951	germ-free_first	jackson	1	NO	germ-free_first_jackson
SRR9213109	SRR9213213	germ-free_first	jackson	0.882353	NO	germ-free_first_jackson
SRR9213109	SRR9213234	germ-free_first	jackson	0.888889	NO	germ-free_first_jackson
SRR9213109	SRR9213031	germ-free_first	jackson	0.875	NO	germ-free_first_jackson
SRR9213103	SRR9213284	germ-free_first	jackson	1	NO	germ-free_first_jackson
SRR9213103	SRR9213279	germ-free_first	jackson	1	NO	germ-free_first_jackson
SRR9213103	SRR9212951	germ-free_first	jackson	1	NO	germ-free_first_jackson
SRR9213103	SRR9213213	germ-free_first	jackson	0.894737	NO	germ-free_first_jackson
SRR9213103	SRR9213234	germ-free_first	jackson	0.9	NO	germ-free_first_jackson
SRR9213103	SRR9213031	germ-free_first	jackson	0.888889	NO	germ-free_first_jackson
SRR9212699	SRR9213284	germ-free_first	jackson	0.724138	NO	germ-free_first_jackson
SRR9212699	SRR9213279	germ-free_first	jackson	0.666667	NO	germ-free_first_jackson
SRR9212699	SRR9212951	germ-free_first	jackson	0.806452	NO	germ-free_first_jackson
SRR9212699	SRR9213213	germ-free_first	jackson	0.833333	NO	germ-free_first_jackson
SRR9212699	SRR9213234	germ-free_first	jackson	0.84	NO	germ-free_first_jackson
SRR9212699	SRR9213031	germ-free_first	jackson	0.826087	NO	germ-free_first_jackson
SRR9212705	SRR9213284	germ-free_first	jackson	0.741935	NO	germ-free_first_jackson
SRR9212705	SRR9213279	germ-free_first	jackson	0.692308	NO	germ-free_first_jackson
SRR9212705	SRR9212951	germ-free_first	jackson	0.818182	NO	germ-free_first_jackson
SRR9212705	SRR9213213	germ-free_first	jackson	0.923077	NO	germ-free_first_jackson
SRR9212705	SRR9213234	germ-free_first	jackson	0.925926	NO	germ-free_first_jackson
SRR9212705	SRR9213031	germ-free_first	jackson	0.92	NO	germ-free_first_jackson
SRR9212733	SRR9213284	germ-free_first	jackson	0.878788	NO	germ-free_first_jackson
SRR9212733	SRR9213279	germ-free_first	jackson	0.857143	NO	germ-free_first_jackson
SRR9212733	SRR9212951	germ-free_first	jackson	0.885714	NO	germ-free_first_jackson
SRR9212733	SRR9213213	germ-free_first	jackson	0.928571	NO	germ-free_first_jackson
SRR9212733	SRR9213234	germ-free_first	jackson	0.931034	NO	germ-free_first_jackson
SRR9212733	SRR9213031	germ-free_first	jackson	0.925926	NO	germ-free_first_jackson
SRR9212723	SRR9213284	germ-free_first	jackson	0.888889	NO	germ-free_first_jackson
SRR9212723	SRR9213279	germ-free_first	jackson	0.870968	NO	germ-free_first_jackson
SRR9212723	SRR9212951	germ-free_first	jackson	0.894737	NO	germ-free_first_jackson
SRR9212723	SRR9213213	germ-free_first	jackson	0.677419	NO	germ-free_first_jackson
SRR9212723	SRR9213234	germ-free_first	jackson	0.6875	NO	germ-free_first_jackson
SRR9212723	SRR9213031	germ-free_first	jackson	0.666667	NO	germ-free_first_jackson
SRR9213106	SRR9213284	germ-free_first	jackson	1	NO	germ-free_first_jackson
SRR9213106	SRR9213279	germ-free_first	jackson	1	NO	germ-free_first_jackson
SRR9213106	SRR9212951	germ-free_first	jackson	1	NO	germ-free_first_jackson
SRR9213106	SRR9213213	germ-free_first	jackson	0.935484	NO	germ-free_first_jackson
SRR9213106	SRR9213234	germ-free_first	jackson	0.9375	NO	germ-free_first_jackson
SRR9213106	SRR9213031	germ-free_first	jackson	0.933333	NO	germ-free_first_jackson
SRR9212750	SRR9213284	germ-free_first	jackson	0.9375	NO	germ-free_first_jackson
SRR9212750	SRR9213279	germ-free_first	jackson	1	NO	germ-free_first_jackson
SRR9212750	SRR9212951	germ-free_first	jackson	1	NO	germ-free_first_jackson
SRR9212750	SRR9213213	germ-free_first	jackson	0.777778	NO	germ-free_first_jackson
SRR9212750	SRR9213234	germ-free_first	jackson	0.785714	NO	germ-free_first_jackson
SRR9212750	SRR9213031	germ-free_first	jackson	0.769231	NO	germ-free_first_jackson
SRR9213241	SRR9213284	germ-free_first	jackson	0.936255	Diagnostic_ASVs_removed	germ-free_first_jackson
SRR9213241	SRR9213279	germ-free_first	jackson	0.920792	Diagnostic_ASVs_removed	germ-free_first_jackson
SRR9213241	SRR9212951	germ-free_first	jackson	0.940594	Diagnostic_ASVs_removed	germ-free_first_jackson
SRR9213241	SRR9213213	germ-free_first	jackson	0.937778	Diagnostic_ASVs_removed	germ-free_first_jackson
SRR9213241	SRR9213234	germ-free_first	jackson	0.927536	Diagnostic_ASVs_removed	germ-free_first_jackson
SRR9213241	SRR9213031	germ-free_first	jackson	0.930233	Diagnostic_ASVs_removed	germ-free_first_jackson
SRR9212703	SRR9213284	germ-free_first	jackson	0.815951	Diagnostic_ASVs_removed	germ-free_first_jackson
SRR9212703	SRR9213279	germ-free_first	jackson	0.848375	Diagnostic_ASVs_removed	germ-free_first_jackson
SRR9212703	SRR9212951	germ-free_first	jackson	0.84127	Diagnostic_ASVs_removed	germ-free_first_jackson
SRR9212703	SRR9213213	germ-free_first	jackson	0.846667	Diagnostic_ASVs_removed	germ-free_first_jackson
SRR9212703	SRR9213234	germ-free_first	jackson	0.823362	Diagnostic_ASVs_removed	germ-free_first_jackson
SRR9212703	SRR9213031	germ-free_first	jackson	0.825826	Diagnostic_ASVs_removed	germ-free_first_jackson
SRR9212731	SRR9213284	germ-free_first	jackson	0.879747	Diagnostic_ASVs_removed	germ-free_first_jackson
SRR9212731	SRR9213279	germ-free_first	jackson	0.872659	Diagnostic_ASVs_removed	germ-free_first_jackson
SRR9212731	SRR9212951	germ-free_first	jackson	0.853261	Diagnostic_ASVs_removed	germ-free_first_jackson
SRR9212731	SRR9213213	germ-free_first	jackson	0.868966	Diagnostic_ASVs_removed	germ-free_first_jackson
SRR9212731	SRR9213234	germ-free_first	jackson	0.859238	Diagnostic_ASVs_removed	germ-free_first_jackson
SRR9212731	SRR9213031	germ-free_first	jackson	0.869969	Diagnostic_ASVs_removed	germ-free_first_jackson
SRR9212729	SRR9213284	germ-free_first	jackson	0.9	Diagnostic_ASVs_removed	germ-free_first_jackson
SRR9212729	SRR9213279	germ-free_first	jackson	0.888446	Diagnostic_ASVs_removed	germ-free_first_jackson
SRR9212729	SRR9212951	germ-free_first	jackson	0.846591	Diagnostic_ASVs_removed	germ-free_first_jackson
SRR9212729	SRR9213213	germ-free_first	jackson	0.861314	Diagnostic_ASVs_removed	germ-free_first_jackson
SRR9212729	SRR9213234	germ-free_first	jackson	0.858462	Diagnostic_ASVs_removed	germ-free_first_jackson
SRR9212729	SRR9213031	germ-free_first	jackson	0.889251	Diagnostic_ASVs_removed	germ-free_first_jackson
SRR9213108	SRR9213284	germ-free_first	jackson	0.870036	Diagnostic_ASVs_removed	germ-free_first_jackson
SRR9213108	SRR9213279	germ-free_first	jackson	0.842105	Diagnostic_ASVs_removed	germ-free_first_jackson
SRR9213108	SRR9212951	germ-free_first	jackson	0.87234	Diagnostic_ASVs_removed	germ-free_first_jackson
SRR9213108	SRR9213213	germ-free_first	jackson	0.816733	Diagnostic_ASVs_removed	germ-free_first_jackson
SRR9213108	SRR9213234	germ-free_first	jackson	0.807947	Diagnostic_ASVs_removed	germ-free_first_jackson
SRR9213108	SRR9213031	germ-free_first	jackson	0.823944	Diagnostic_ASVs_removed	germ-free_first_jackson
SRR9213102	SRR9213284	germ-free_first	jackson	0.849057	Diagnostic_ASVs_removed	germ-free_first_jackson
SRR9213102	SRR9213279	germ-free_first	jackson	0.866171	Diagnostic_ASVs_removed	germ-free_first_jackson
SRR9213102	SRR9212951	germ-free_first	jackson	0.864865	Diagnostic_ASVs_removed	germ-free_first_jackson
SRR9213102	SRR9213213	germ-free_first	jackson	0.828767	Diagnostic_ASVs_removed	germ-free_first_jackson
SRR9213102	SRR9213234	germ-free_first	jackson	0.819242	Diagnostic_ASVs_removed	germ-free_first_jackson
SRR9213102	SRR9213031	germ-free_first	jackson	0.827692	Diagnostic_ASVs_removed	germ-free_first_jackson
SRR9212895	SRR9213284	germ-free_first	jackson	0.806897	Diagnostic_ASVs_removed	germ-free_first_jackson
SRR9212895	SRR9213279	germ-free_first	jackson	0.792531	Diagnostic_ASVs_removed	germ-free_first_jackson
SRR9212895	SRR9212951	germ-free_first	jackson	0.847953	Diagnostic_ASVs_removed	germ-free_first_jackson
SRR9212895	SRR9213213	germ-free_first	jackson	0.833333	Diagnostic_ASVs_removed	germ-free_first_jackson
SRR9212895	SRR9213234	germ-free_first	jackson	0.853968	Diagnostic_ASVs_removed	germ-free_first_jackson
SRR9212895	SRR9213031	germ-free_first	jackson	0.858586	Diagnostic_ASVs_removed	germ-free_first_jackson
SRR9212704	SRR9213284	germ-free_first	jackson	0.874564	Diagnostic_ASVs_removed	germ-free_first_jackson
SRR9212704	SRR9213279	germ-free_first	jackson	0.848739	Diagnostic_ASVs_removed	germ-free_first_jackson
SRR9212704	SRR9212951	germ-free_first	jackson	0.887906	Diagnostic_ASVs_removed	germ-free_first_jackson
SRR9212704	SRR9213213	germ-free_first	jackson	0.900383	Diagnostic_ASVs_removed	germ-free_first_jackson
SRR9212704	SRR9213234	germ-free_first	jackson	0.897436	Diagnostic_ASVs_removed	germ-free_first_jackson
SRR9212704	SRR9213031	germ-free_first	jackson	0.911565	Diagnostic_ASVs_removed	germ-free_first_jackson
SRR9212730	SRR9213284	germ-free_first	jackson	0.847222	Diagnostic_ASVs_removed	germ-free_first_jackson
SRR9212730	SRR9213279	germ-free_first	jackson	0.8159	Diagnostic_ASVs_removed	germ-free_first_jackson
SRR9212730	SRR9212951	germ-free_first	jackson	0.858824	Diagnostic_ASVs_removed	germ-free_first_jackson
SRR9212730	SRR9213213	germ-free_first	jackson	0.839695	Diagnostic_ASVs_removed	germ-free_first_jackson
SRR9212730	SRR9213234	germ-free_first	jackson	0.853035	Diagnostic_ASVs_removed	germ-free_first_jackson
SRR9212730	SRR9213031	germ-free_first	jackson	0.877966	Diagnostic_ASVs_removed	germ-free_first_jackson
SRR9212728	SRR9213284	germ-free_first	jackson	0.885714	Diagnostic_ASVs_removed	germ-free_first_jackson
SRR9212728	SRR9213279	germ-free_first	jackson	0.852814	Diagnostic_ASVs_removed	germ-free_first_jackson
SRR9212728	SRR9212951	germ-free_first	jackson	0.903614	Diagnostic_ASVs_removed	germ-free_first_jackson
SRR9212728	SRR9213213	germ-free_first	jackson	0.826772	Diagnostic_ASVs_removed	germ-free_first_jackson
SRR9212728	SRR9213234	germ-free_first	jackson	0.842623	Diagnostic_ASVs_removed	germ-free_first_jackson
SRR9212728	SRR9213031	germ-free_first	jackson	0.84669	Diagnostic_ASVs_removed	germ-free_first_jackson
SRR9213109	SRR9213284	germ-free_first	jackson	0.891304	Diagnostic_ASVs_removed	germ-free_first_jackson
SRR9213109	SRR9213279	germ-free_first	jackson	0.876652	Diagnostic_ASVs_removed	germ-free_first_jackson
SRR9213109	SRR9212951	germ-free_first	jackson	0.908537	Diagnostic_ASVs_removed	germ-free_first_jackson
SRR9213109	SRR9213213	germ-free_first	jackson	0.848	Diagnostic_ASVs_removed	germ-free_first_jackson
SRR9213109	SRR9213234	germ-free_first	jackson	0.853821	Diagnostic_ASVs_removed	germ-free_first_jackson
SRR9213109	SRR9213031	germ-free_first	jackson	0.865724	Diagnostic_ASVs_removed	germ-free_first_jackson
SRR9213103	SRR9213284	germ-free_first	jackson	0.905455	Diagnostic_ASVs_removed	germ-free_first_jackson
SRR9213103	SRR9213279	germ-free_first	jackson	0.893805	Diagnostic_ASVs_removed	germ-free_first_jackson
SRR9213103	SRR9212951	germ-free_first	jackson	0.920489	Diagnostic_ASVs_removed	germ-free_first_jackson
SRR9213103	SRR9213213	germ-free_first	jackson	0.855422	Diagnostic_ASVs_removed	germ-free_first_jackson
SRR9213103	SRR9213234	germ-free_first	jackson	0.853333	Diagnostic_ASVs_removed	germ-free_first_jackson
SRR9213103	SRR9213031	germ-free_first	jackson	0.87234	Diagnostic_ASVs_removed	germ-free_first_jackson
SRR9212699	SRR9213284	germ-free_first	jackson	0.788571	Diagnostic_ASVs_removed	germ-free_first_jackson
SRR9212699	SRR9213279	germ-free_first	jackson	0.787375	Diagnostic_ASVs_removed	germ-free_first_jackson
SRR9212699	SRR9212951	germ-free_first	jackson	0.810945	Diagnostic_ASVs_removed	germ-free_first_jackson
SRR9212699	SRR9213213	germ-free_first	jackson	0.845679	Diagnostic_ASVs_removed	germ-free_first_jackson
SRR9212699	SRR9213234	germ-free_first	jackson	0.776	Diagnostic_ASVs_removed	germ-free_first_jackson
SRR9212699	SRR9213031	germ-free_first	jackson	0.803922	Diagnostic_ASVs_removed	germ-free_first_jackson
SRR9212705	SRR9213284	germ-free_first	jackson	0.741935	Diagnostic_ASVs_removed	germ-free_first_jackson
SRR9212705	SRR9213279	germ-free_first	jackson	0.781818	Diagnostic_ASVs_removed	germ-free_first_jackson
SRR9212705	SRR9212951	germ-free_first	jackson	0.753086	Diagnostic_ASVs_removed	germ-free_first_jackson
SRR9212705	SRR9213213	germ-free_first	jackson	0.764706	Diagnostic_ASVs_removed	germ-free_first_jackson
SRR9212705	SRR9213234	germ-free_first	jackson	0.751634	Diagnostic_ASVs_removed	germ-free_first_jackson
SRR9212705	SRR9213031	germ-free_first	jackson	0.773243	Diagnostic_ASVs_removed	germ-free_first_jackson
SRR9212733	SRR9213284	germ-free_first	jackson	0.783626	Diagnostic_ASVs_removed	germ-free_first_jackson
SRR9212733	SRR9213279	germ-free_first	jackson	0.788396	Diagnostic_ASVs_removed	germ-free_first_jackson
SRR9212733	SRR9212951	germ-free_first	jackson	0.796954	Diagnostic_ASVs_removed	germ-free_first_jackson
SRR9212733	SRR9213213	germ-free_first	jackson	0.810127	Diagnostic_ASVs_removed	germ-free_first_jackson
SRR9212733	SRR9213234	germ-free_first	jackson	0.782016	Diagnostic_ASVs_removed	germ-free_first_jackson
SRR9212733	SRR9213031	germ-free_first	jackson	0.82235	Diagnostic_ASVs_removed	germ-free_first_jackson
SRR9212723	SRR9213284	germ-free_first	jackson	0.763676	Diagnostic_ASVs_removed	germ-free_first_jackson
SRR9212723	SRR9213279	germ-free_first	jackson	0.779412	Diagnostic_ASVs_removed	germ-free_first_jackson
SRR9212723	SRR9212951	germ-free_first	jackson	0.772102	Diagnostic_ASVs_removed	germ-free_first_jackson
SRR9212723	SRR9213213	germ-free_first	jackson	0.712297	Diagnostic_ASVs_removed	germ-free_first_jackson
SRR9212723	SRR9213234	germ-free_first	jackson	0.680498	Diagnostic_ASVs_removed	germ-free_first_jackson
SRR9212723	SRR9213031	germ-free_first	jackson	0.715517	Diagnostic_ASVs_removed	germ-free_first_jackson
SRR9213106	SRR9213284	germ-free_first	jackson	0.79602	Diagnostic_ASVs_removed	germ-free_first_jackson
SRR9213106	SRR9213279	germ-free_first	jackson	0.8017	Diagnostic_ASVs_removed	germ-free_first_jackson
SRR9213106	SRR9212951	germ-free_first	jackson	0.810573	Diagnostic_ASVs_removed	germ-free_first_jackson
SRR9213106	SRR9213213	germ-free_first	jackson	0.739362	Diagnostic_ASVs_removed	germ-free_first_jackson
SRR9213106	SRR9213234	germ-free_first	jackson	0.686183	Diagnostic_ASVs_removed	germ-free_first_jackson
SRR9213106	SRR9213031	germ-free_first	jackson	0.682152	Diagnostic_ASVs_removed	germ-free_first_jackson
SRR9212750	SRR9213284	germ-free_first	jackson	0.806094	Diagnostic_ASVs_removed	germ-free_first_jackson
SRR9212750	SRR9213279	germ-free_first	jackson	0.820513	Diagnostic_ASVs_removed	germ-free_first_jackson
SRR9212750	SRR9212951	germ-free_first	jackson	0.79661	Diagnostic_ASVs_removed	germ-free_first_jackson
SRR9212750	SRR9213213	germ-free_first	jackson	0.725373	Diagnostic_ASVs_removed	germ-free_first_jackson
SRR9212750	SRR9213234	germ-free_first	jackson	0.73057	Diagnostic_ASVs_removed	germ-free_first_jackson
SRR9212750	SRR9213031	germ-free_first	jackson	0.722826	Diagnostic_ASVs_removed	germ-free_first_jackson
SRR9213241	SRR9212808	germ-free_first	wildling	0.951482	YES	germ-free_first_wildling
SRR9213241	SRR9212813	germ-free_first	wildling	0.975359	YES	germ-free_first_wildling
SRR9213241	SRR9212874	germ-free_first	wildling	0.965217	YES	germ-free_first_wildling
SRR9213241	SRR9213296	germ-free_first	wildling	0.959732	YES	germ-free_first_wildling
SRR9213241	SRR9213297	germ-free_first	wildling	0.943396	YES	germ-free_first_wildling
SRR9213241	SRR9213092	germ-free_first	wildling	0.971774	YES	germ-free_first_wildling
SRR9212703	SRR9212808	germ-free_first	wildling	0.691974	YES	germ-free_first_wildling
SRR9212703	SRR9212813	germ-free_first	wildling	0.753899	YES	germ-free_first_wildling
SRR9212703	SRR9212874	germ-free_first	wildling	0.752727	YES	germ-free_first_wildling
SRR9212703	SRR9213296	germ-free_first	wildling	0.735568	YES	germ-free_first_wildling
SRR9212703	SRR9213297	germ-free_first	wildling	0.676471	YES	germ-free_first_wildling
SRR9212703	SRR9213092	germ-free_first	wildling	0.740614	YES	germ-free_first_wildling
SRR9212731	SRR9212808	germ-free_first	wildling	0.740492	YES	germ-free_first_wildling
SRR9212731	SRR9212813	germ-free_first	wildling	0.761989	YES	germ-free_first_wildling
SRR9212731	SRR9212874	germ-free_first	wildling	0.791045	YES	germ-free_first_wildling
SRR9212731	SRR9213296	germ-free_first	wildling	0.759082	YES	germ-free_first_wildling
SRR9212731	SRR9213297	germ-free_first	wildling	0.705584	YES	germ-free_first_wildling
SRR9212731	SRR9213092	germ-free_first	wildling	0.776224	YES	germ-free_first_wildling
SRR9212729	SRR9212808	germ-free_first	wildling	0.769953	YES	germ-free_first_wildling
SRR9212729	SRR9212813	germ-free_first	wildling	0.815498	YES	germ-free_first_wildling
SRR9212729	SRR9212874	germ-free_first	wildling	0.821359	YES	germ-free_first_wildling
SRR9212729	SRR9213296	germ-free_first	wildling	0.812749	YES	germ-free_first_wildling
SRR9212729	SRR9213297	germ-free_first	wildling	0.774799	YES	germ-free_first_wildling
SRR9212729	SRR9213092	germ-free_first	wildling	0.814882	YES	germ-free_first_wildling
SRR9213108	SRR9212808	germ-free_first	wildling	0.93	YES	germ-free_first_wildling
SRR9213108	SRR9212813	germ-free_first	wildling	0.949612	YES	germ-free_first_wildling
SRR9213108	SRR9212874	germ-free_first	wildling	0.94683	YES	germ-free_first_wildling
SRR9213108	SRR9213296	germ-free_first	wildling	0.92437	YES	germ-free_first_wildling
SRR9213108	SRR9213297	germ-free_first	wildling	0.919308	YES	germ-free_first_wildling
SRR9213108	SRR9213092	germ-free_first	wildling	0.927619	YES	germ-free_first_wildling
SRR9213102	SRR9212808	germ-free_first	wildling	0.762332	YES	germ-free_first_wildling
SRR9213102	SRR9212813	germ-free_first	wildling	0.814947	YES	germ-free_first_wildling
SRR9213102	SRR9212874	germ-free_first	wildling	0.783178	YES	germ-free_first_wildling
SRR9213102	SRR9213296	germ-free_first	wildling	0.747126	YES	germ-free_first_wildling
SRR9213102	SRR9213297	germ-free_first	wildling	0.720102	YES	germ-free_first_wildling
SRR9213102	SRR9213092	germ-free_first	wildling	0.78634	YES	germ-free_first_wildling
SRR9212895	SRR9212808	germ-free_first	wildling	0.83848	YES	germ-free_first_wildling
SRR9212895	SRR9212813	germ-free_first	wildling	0.891993	YES	germ-free_first_wildling
SRR9212895	SRR9212874	germ-free_first	wildling	0.878431	YES	germ-free_first_wildling
SRR9212895	SRR9213296	germ-free_first	wildling	0.879276	YES	germ-free_first_wildling
SRR9212895	SRR9213297	germ-free_first	wildling	0.820652	YES	germ-free_first_wildling
SRR9212895	SRR9213092	germ-free_first	wildling	0.886447	YES	germ-free_first_wildling
SRR9212704	SRR9212808	germ-free_first	wildling	0.819048	YES	germ-free_first_wildling
SRR9212704	SRR9212813	germ-free_first	wildling	0.865672	YES	germ-free_first_wildling
SRR9212704	SRR9212874	germ-free_first	wildling	0.846758	YES	germ-free_first_wildling
SRR9212704	SRR9213296	germ-free_first	wildling	0.842742	YES	germ-free_first_wildling
SRR9212704	SRR9213297	germ-free_first	wildling	0.782016	YES	germ-free_first_wildling
SRR9212704	SRR9213092	germ-free_first	wildling	0.86789	YES	germ-free_first_wildling
SRR9212730	SRR9212808	germ-free_first	wildling	0.796209	YES	germ-free_first_wildling
SRR9212730	SRR9212813	germ-free_first	wildling	0.862454	YES	germ-free_first_wildling
SRR9212730	SRR9212874	germ-free_first	wildling	0.83953	YES	germ-free_first_wildling
SRR9212730	SRR9213296	germ-free_first	wildling	0.823293	YES	germ-free_first_wildling
SRR9212730	SRR9213297	germ-free_first	wildling	0.794038	YES	germ-free_first_wildling
SRR9212730	SRR9213092	germ-free_first	wildling	0.846435	YES	germ-free_first_wildling
SRR9212728	SRR9212808	germ-free_first	wildling	0.848411	YES	germ-free_first_wildling
SRR9212728	SRR9212813	germ-free_first	wildling	0.900952	YES	germ-free_first_wildling
SRR9212728	SRR9212874	germ-free_first	wildling	0.879518	YES	germ-free_first_wildling
SRR9212728	SRR9213296	germ-free_first	wildling	0.880412	YES	germ-free_first_wildling
SRR9212728	SRR9213297	germ-free_first	wildling	0.837079	YES	germ-free_first_wildling
SRR9212728	SRR9213092	germ-free_first	wildling	0.902622	YES	germ-free_first_wildling
SRR9213109	SRR9212808	germ-free_first	wildling	0.861042	YES	germ-free_first_wildling
SRR9213109	SRR9212813	germ-free_first	wildling	0.911368	YES	germ-free_first_wildling
SRR9213109	SRR9212874	germ-free_first	wildling	0.894309	YES	germ-free_first_wildling
SRR9213109	SRR9213296	germ-free_first	wildling	0.891441	YES	germ-free_first_wildling
SRR9213109	SRR9213297	germ-free_first	wildling	0.851429	YES	germ-free_first_wildling
SRR9213109	SRR9213092	germ-free_first	wildling	0.909091	YES	germ-free_first_wildling
SRR9213103	SRR9212808	germ-free_first	wildling	0.841584	YES	germ-free_first_wildling
SRR9213103	SRR9212813	germ-free_first	wildling	0.9	YES	germ-free_first_wildling
SRR9213103	SRR9212874	germ-free_first	wildling	0.874239	YES	germ-free_first_wildling
SRR9213103	SRR9213296	germ-free_first	wildling	0.866667	YES	germ-free_first_wildling
SRR9213103	SRR9213297	germ-free_first	wildling	0.811966	YES	germ-free_first_wildling
SRR9213103	SRR9213092	germ-free_first	wildling	0.879017	YES	germ-free_first_wildling
SRR9212699	SRR9212808	germ-free_first	wildling	0.731405	YES	germ-free_first_wildling
SRR9212699	SRR9212813	germ-free_first	wildling	0.766667	YES	germ-free_first_wildling
SRR9212699	SRR9212874	germ-free_first	wildling	0.745201	YES	germ-free_first_wildling
SRR9212699	SRR9213296	germ-free_first	wildling	0.753571	YES	germ-free_first_wildling
SRR9212699	SRR9213297	germ-free_first	wildling	0.75406	YES	germ-free_first_wildling
SRR9212699	SRR9213092	germ-free_first	wildling	0.763547	YES	germ-free_first_wildling
SRR9212705	SRR9212808	germ-free_first	wildling	0.635088	YES	germ-free_first_wildling
SRR9212705	SRR9212813	germ-free_first	wildling	0.64723	YES	germ-free_first_wildling
SRR9212705	SRR9212874	germ-free_first	wildling	0.638847	YES	germ-free_first_wildling
SRR9212705	SRR9213296	germ-free_first	wildling	0.662539	YES	germ-free_first_wildling
SRR9212705	SRR9213297	germ-free_first	wildling	0.640232	YES	germ-free_first_wildling
SRR9212705	SRR9213092	germ-free_first	wildling	0.666187	YES	germ-free_first_wildling
SRR9212733	SRR9212808	germ-free_first	wildling	0.670833	YES	germ-free_first_wildling
SRR9212733	SRR9212813	germ-free_first	wildling	0.744966	YES	germ-free_first_wildling
SRR9212733	SRR9212874	germ-free_first	wildling	0.718805	YES	germ-free_first_wildling
SRR9212733	SRR9213296	germ-free_first	wildling	0.719424	YES	germ-free_first_wildling
SRR9212733	SRR9213297	germ-free_first	wildling	0.700234	YES	germ-free_first_wildling
SRR9212733	SRR9213092	germ-free_first	wildling	0.732231	YES	germ-free_first_wildling
SRR9212723	SRR9212808	germ-free_first	wildling	0.541806	YES	germ-free_first_wildling
SRR9212723	SRR9212813	germ-free_first	wildling	0.635854	YES	germ-free_first_wildling
SRR9212723	SRR9212874	germ-free_first	wildling	0.606987	YES	germ-free_first_wildling
SRR9212723	SRR9213296	germ-free_first	wildling	0.590504	YES	germ-free_first_wildling
SRR9212723	SRR9213297	germ-free_first	wildling	0.592661	YES	germ-free_first_wildling
SRR9212723	SRR9213092	germ-free_first	wildling	0.607192	YES	germ-free_first_wildling
SRR9213106	SRR9212808	germ-free_first	wildling	0.639042	YES	germ-free_first_wildling
SRR9213106	SRR9212813	germ-free_first	wildling	0.711684	YES	germ-free_first_wildling
SRR9213106	SRR9212874	germ-free_first	wildling	0.651899	YES	germ-free_first_wildling
SRR9213106	SRR9213296	germ-free_first	wildling	0.641357	YES	germ-free_first_wildling
SRR9213106	SRR9213297	germ-free_first	wildling	0.620408	YES	germ-free_first_wildling
SRR9213106	SRR9213092	germ-free_first	wildling	0.649701	YES	germ-free_first_wildling
SRR9212750	SRR9212808	germ-free_first	wildling	0.650602	YES	germ-free_first_wildling
SRR9212750	SRR9212813	germ-free_first	wildling	0.745928	YES	germ-free_first_wildling
SRR9212750	SRR9212874	germ-free_first	wildling	0.686542	YES	germ-free_first_wildling
SRR9212750	SRR9213296	germ-free_first	wildling	0.69338	YES	germ-free_first_wildling
SRR9212750	SRR9213297	germ-free_first	wildling	0.676404	YES	germ-free_first_wildling
SRR9212750	SRR9213092	germ-free_first	wildling	0.701445	YES	germ-free_first_wildling
SRR9212703	SRR9212808	germ-free_first	wildling	0.574468	NO	germ-free_first_wildling
SRR9212703	SRR9212813	germ-free_first	wildling	0.703704	NO	germ-free_first_wildling
SRR9212703	SRR9212874	germ-free_first	wildling	0.660377	NO	germ-free_first_wildling
SRR9212703	SRR9213296	germ-free_first	wildling	0.69697	NO	germ-free_first_wildling
SRR9212703	SRR9213297	germ-free_first	wildling	0.590909	NO	germ-free_first_wildling
SRR9212703	SRR9213092	germ-free_first	wildling	0.6875	NO	germ-free_first_wildling
SRR9212731	SRR9212808	germ-free_first	wildling	0.674419	NO	germ-free_first_wildling
SRR9212731	SRR9212813	germ-free_first	wildling	0.72	NO	germ-free_first_wildling
SRR9212731	SRR9212874	germ-free_first	wildling	0.714286	NO	germ-free_first_wildling
SRR9212731	SRR9213296	germ-free_first	wildling	0.741935	NO	germ-free_first_wildling
SRR9212731	SRR9213297	germ-free_first	wildling	0.65	NO	germ-free_first_wildling
SRR9212731	SRR9213092	germ-free_first	wildling	0.733333	NO	germ-free_first_wildling
SRR9212729	SRR9212808	germ-free_first	wildling	0.789474	NO	germ-free_first_wildling
SRR9212729	SRR9212813	germ-free_first	wildling	0.777778	NO	germ-free_first_wildling
SRR9212729	SRR9212874	germ-free_first	wildling	0.818182	NO	germ-free_first_wildling
SRR9212729	SRR9213296	germ-free_first	wildling	0.859649	NO	germ-free_first_wildling
SRR9212729	SRR9213297	germ-free_first	wildling	0.771429	NO	germ-free_first_wildling
SRR9212729	SRR9213092	germ-free_first	wildling	0.854545	NO	germ-free_first_wildling
SRR9213108	SRR9212808	germ-free_first	wildling	1	NO	germ-free_first_wildling
SRR9213108	SRR9212813	germ-free_first	wildling	0.952381	NO	germ-free_first_wildling
SRR9213108	SRR9212874	germ-free_first	wildling	1	NO	germ-free_first_wildling
SRR9213108	SRR9213296	germ-free_first	wildling	1	NO	germ-free_first_wildling
SRR9213108	SRR9213297	germ-free_first	wildling	0.9375	NO	germ-free_first_wildling
SRR9213108	SRR9213092	germ-free_first	wildling	0.961538	NO	germ-free_first_wildling
SRR9213102	SRR9212808	germ-free_first	wildling	0.8	NO	germ-free_first_wildling
SRR9213102	SRR9212813	germ-free_first	wildling	0.829787	NO	germ-free_first_wildling
SRR9213102	SRR9212874	germ-free_first	wildling	0.826087	NO	germ-free_first_wildling
SRR9213102	SRR9213296	germ-free_first	wildling	0.79661	NO	germ-free_first_wildling
SRR9213102	SRR9213297	germ-free_first	wildling	0.675676	NO	germ-free_first_wildling
SRR9213102	SRR9213092	germ-free_first	wildling	0.824561	NO	germ-free_first_wildling
SRR9212895	SRR9212808	germ-free_first	wildling	0.674419	NO	germ-free_first_wildling
SRR9212895	SRR9212813	germ-free_first	wildling	0.72	NO	germ-free_first_wildling
SRR9212895	SRR9212874	germ-free_first	wildling	0.755102	NO	germ-free_first_wildling
SRR9212895	SRR9213296	germ-free_first	wildling	0.774194	NO	germ-free_first_wildling
SRR9212895	SRR9213297	germ-free_first	wildling	0.7	NO	germ-free_first_wildling
SRR9212895	SRR9213092	germ-free_first	wildling	0.8	NO	germ-free_first_wildling
SRR9212704	SRR9212808	germ-free_first	wildling	0.688889	NO	germ-free_first_wildling
SRR9212704	SRR9212813	germ-free_first	wildling	0.730769	NO	germ-free_first_wildling
SRR9212704	SRR9212874	germ-free_first	wildling	0.686275	NO	germ-free_first_wildling
SRR9212704	SRR9213296	germ-free_first	wildling	0.71875	NO	germ-free_first_wildling
SRR9212704	SRR9213297	germ-free_first	wildling	0.571429	NO	germ-free_first_wildling
SRR9212704	SRR9213092	germ-free_first	wildling	0.741935	NO	germ-free_first_wildling
SRR9212730	SRR9212808	germ-free_first	wildling	0.565217	NO	germ-free_first_wildling
SRR9212730	SRR9212813	germ-free_first	wildling	0.660377	NO	germ-free_first_wildling
SRR9212730	SRR9212874	germ-free_first	wildling	0.615385	NO	germ-free_first_wildling
SRR9212730	SRR9213296	germ-free_first	wildling	0.692308	NO	germ-free_first_wildling
SRR9212730	SRR9213297	germ-free_first	wildling	0.627907	NO	germ-free_first_wildling
SRR9212730	SRR9213092	germ-free_first	wildling	0.714286	NO	germ-free_first_wildling
SRR9212728	SRR9212808	germ-free_first	wildling	0.707317	NO	germ-free_first_wildling
SRR9212728	SRR9212813	germ-free_first	wildling	0.75	NO	germ-free_first_wildling
SRR9212728	SRR9212874	germ-free_first	wildling	0.744681	NO	germ-free_first_wildling
SRR9212728	SRR9213296	germ-free_first	wildling	0.8	NO	germ-free_first_wildling
SRR9212728	SRR9213297	germ-free_first	wildling	0.684211	NO	germ-free_first_wildling
SRR9212728	SRR9213092	germ-free_first	wildling	0.793103	NO	germ-free_first_wildling
SRR9213109	SRR9212808	germ-free_first	wildling	0.692308	NO	germ-free_first_wildling
SRR9213109	SRR9212813	germ-free_first	wildling	0.782609	NO	germ-free_first_wildling
SRR9213109	SRR9212874	germ-free_first	wildling	0.733333	NO	germ-free_first_wildling
SRR9213109	SRR9213296	germ-free_first	wildling	0.793103	NO	germ-free_first_wildling
SRR9213109	SRR9213297	germ-free_first	wildling	0.666667	NO	germ-free_first_wildling
SRR9213109	SRR9213092	germ-free_first	wildling	0.821429	NO	germ-free_first_wildling
SRR9213103	SRR9212808	germ-free_first	wildling	0.609756	NO	germ-free_first_wildling
SRR9213103	SRR9212813	germ-free_first	wildling	0.708333	NO	germ-free_first_wildling
SRR9213103	SRR9212874	germ-free_first	wildling	0.702128	NO	germ-free_first_wildling
SRR9213103	SRR9213296	germ-free_first	wildling	0.733333	NO	germ-free_first_wildling
SRR9213103	SRR9213297	germ-free_first	wildling	0.578947	NO	germ-free_first_wildling
SRR9213103	SRR9213092	germ-free_first	wildling	0.724138	NO	germ-free_first_wildling
SRR9212699	SRR9212808	germ-free_first	wildling	0.608696	NO	germ-free_first_wildling
SRR9212699	SRR9212813	germ-free_first	wildling	0.735849	NO	germ-free_first_wildling
SRR9212699	SRR9212874	germ-free_first	wildling	0.692308	NO	germ-free_first_wildling
SRR9212699	SRR9213296	germ-free_first	wildling	0.723077	NO	germ-free_first_wildling
SRR9212699	SRR9213297	germ-free_first	wildling	0.674419	NO	germ-free_first_wildling
SRR9212699	SRR9213092	germ-free_first	wildling	0.746032	NO	germ-free_first_wildling
SRR9212705	SRR9212808	germ-free_first	wildling	0.583333	NO	germ-free_first_wildling
SRR9212705	SRR9212813	germ-free_first	wildling	0.672727	NO	germ-free_first_wildling
SRR9212705	SRR9212874	germ-free_first	wildling	0.592593	NO	germ-free_first_wildling
SRR9212705	SRR9213296	germ-free_first	wildling	0.641791	NO	germ-free_first_wildling
SRR9212705	SRR9213297	germ-free_first	wildling	0.6	NO	germ-free_first_wildling
SRR9212705	SRR9213092	germ-free_first	wildling	0.723077	NO	germ-free_first_wildling
SRR9212733	SRR9212808	germ-free_first	wildling	0.52	NO	germ-free_first_wildling
SRR9212733	SRR9212813	germ-free_first	wildling	0.578947	NO	germ-free_first_wildling
SRR9212733	SRR9212874	germ-free_first	wildling	0.464286	NO	germ-free_first_wildling
SRR9212733	SRR9213296	germ-free_first	wildling	0.536232	NO	germ-free_first_wildling
SRR9212733	SRR9213297	germ-free_first	wildling	0.531915	NO	germ-free_first_wildling
SRR9212733	SRR9213092	germ-free_first	wildling	0.58209	NO	germ-free_first_wildling
SRR9212723	SRR9212808	germ-free_first	wildling	0.433962	NO	germ-free_first_wildling
SRR9212723	SRR9212813	germ-free_first	wildling	0.633333	NO	germ-free_first_wildling
SRR9212723	SRR9212874	germ-free_first	wildling	0.559322	NO	germ-free_first_wildling
SRR9212723	SRR9213296	germ-free_first	wildling	0.583333	NO	germ-free_first_wildling
SRR9212723	SRR9213297	germ-free_first	wildling	0.52	NO	germ-free_first_wildling
SRR9212723	SRR9213092	germ-free_first	wildling	0.6	NO	germ-free_first_wildling
SRR9213106	SRR9212808	germ-free_first	wildling	0.509434	NO	germ-free_first_wildling
SRR9213106	SRR9212813	germ-free_first	wildling	0.666667	NO	germ-free_first_wildling
SRR9213106	SRR9212874	germ-free_first	wildling	0.559322	NO	germ-free_first_wildling
SRR9213106	SRR9213296	germ-free_first	wildling	0.444444	NO	germ-free_first_wildling
SRR9213106	SRR9213297	germ-free_first	wildling	0.36	NO	germ-free_first_wildling
SRR9213106	SRR9213092	germ-free_first	wildling	0.514286	NO	germ-free_first_wildling
SRR9212750	SRR9212808	germ-free_first	wildling	0.510204	NO	germ-free_first_wildling
SRR9212750	SRR9212813	germ-free_first	wildling	0.642857	NO	germ-free_first_wildling
SRR9212750	SRR9212874	germ-free_first	wildling	0.563636	NO	germ-free_first_wildling
SRR9212750	SRR9213296	germ-free_first	wildling	0.617647	NO	germ-free_first_wildling
SRR9212750	SRR9213297	germ-free_first	wildling	0.565217	NO	germ-free_first_wildling
SRR9212750	SRR9213092	germ-free_first	wildling	0.666667	NO	germ-free_first_wildling
SRR9213241	SRR9212808	germ-free_first	wildling	0.946903	Diagnostic_ASVs_removed	germ-free_first_wildling
SRR9213241	SRR9212813	germ-free_first	wildling	0.973214	Diagnostic_ASVs_removed	germ-free_first_wildling
SRR9213241	SRR9212874	germ-free_first	wildling	0.962085	Diagnostic_ASVs_removed	germ-free_first_wildling
SRR9213241	SRR9213296	germ-free_first	wildling	0.954545	Diagnostic_ASVs_removed	germ-free_first_wildling
SRR9213241	SRR9213297	germ-free_first	wildling	0.937716	Diagnostic_ASVs_removed	germ-free_first_wildling
SRR9213241	SRR9213092	germ-free_first	wildling	0.96868	Diagnostic_ASVs_removed	germ-free_first_wildling
SRR9212703	SRR9212808	germ-free_first	wildling	0.705314	Diagnostic_ASVs_removed	germ-free_first_wildling
SRR9212703	SRR9212813	germ-free_first	wildling	0.759082	Diagnostic_ASVs_removed	germ-free_first_wildling
SRR9212703	SRR9212874	germ-free_first	wildling	0.762575	Diagnostic_ASVs_removed	germ-free_first_wildling
SRR9212703	SRR9213296	germ-free_first	wildling	0.740977	Diagnostic_ASVs_removed	germ-free_first_wildling
SRR9212703	SRR9213297	germ-free_first	wildling	0.686813	Diagnostic_ASVs_removed	germ-free_first_wildling
SRR9212703	SRR9213092	germ-free_first	wildling	0.747126	Diagnostic_ASVs_removed	germ-free_first_wildling
SRR9212731	SRR9212808	germ-free_first	wildling	0.747525	Diagnostic_ASVs_removed	germ-free_first_wildling
SRR9212731	SRR9212813	germ-free_first	wildling	0.766082	Diagnostic_ASVs_removed	germ-free_first_wildling
SRR9212731	SRR9212874	germ-free_first	wildling	0.798768	Diagnostic_ASVs_removed	germ-free_first_wildling
SRR9212731	SRR9213296	germ-free_first	wildling	0.761388	Diagnostic_ASVs_removed	germ-free_first_wildling
SRR9212731	SRR9213297	germ-free_first	wildling	0.711864	Diagnostic_ASVs_removed	germ-free_first_wildling
SRR9212731	SRR9213092	germ-free_first	wildling	0.78125	Diagnostic_ASVs_removed	germ-free_first_wildling
SRR9212729	SRR9212808	germ-free_first	wildling	0.768041	Diagnostic_ASVs_removed	germ-free_first_wildling
SRR9212729	SRR9212813	germ-free_first	wildling	0.818913	Diagnostic_ASVs_removed	germ-free_first_wildling
SRR9212729	SRR9212874	germ-free_first	wildling	0.821656	Diagnostic_ASVs_removed	germ-free_first_wildling
SRR9212729	SRR9213296	germ-free_first	wildling	0.806742	Diagnostic_ASVs_removed	germ-free_first_wildling
SRR9212729	SRR9213297	germ-free_first	wildling	0.775148	Diagnostic_ASVs_removed	germ-free_first_wildling
SRR9212729	SRR9213092	germ-free_first	wildling	0.810484	Diagnostic_ASVs_removed	germ-free_first_wildling
SRR9213108	SRR9212808	germ-free_first	wildling	0.923288	Diagnostic_ASVs_removed	germ-free_first_wildling
SRR9213108	SRR9212813	germ-free_first	wildling	0.949367	Diagnostic_ASVs_removed	germ-free_first_wildling
SRR9213108	SRR9212874	germ-free_first	wildling	0.941964	Diagnostic_ASVs_removed	germ-free_first_wildling
SRR9213108	SRR9213296	germ-free_first	wildling	0.914692	Diagnostic_ASVs_removed	germ-free_first_wildling
SRR9213108	SRR9213297	germ-free_first	wildling	0.91746	Diagnostic_ASVs_removed	germ-free_first_wildling
SRR9213108	SRR9213092	germ-free_first	wildling	0.92389	Diagnostic_ASVs_removed	germ-free_first_wildling
SRR9213102	SRR9212808	germ-free_first	wildling	0.758621	Diagnostic_ASVs_removed	germ-free_first_wildling
SRR9213102	SRR9212813	germ-free_first	wildling	0.813592	Diagnostic_ASVs_removed	germ-free_first_wildling
SRR9213102	SRR9212874	germ-free_first	wildling	0.779141	Diagnostic_ASVs_removed	germ-free_first_wildling
SRR9213102	SRR9213296	germ-free_first	wildling	0.740821	Diagnostic_ASVs_removed	germ-free_first_wildling
SRR9213102	SRR9213297	germ-free_first	wildling	0.724719	Diagnostic_ASVs_removed	germ-free_first_wildling
SRR9213102	SRR9213092	germ-free_first	wildling	0.782101	Diagnostic_ASVs_removed	germ-free_first_wildling
SRR9212895	SRR9212808	germ-free_first	wildling	0.857143	Diagnostic_ASVs_removed	germ-free_first_wildling
SRR9212895	SRR9212813	germ-free_first	wildling	0.909651	Diagnostic_ASVs_removed	germ-free_first_wildling
SRR9212895	SRR9212874	germ-free_first	wildling	0.89154	Diagnostic_ASVs_removed	germ-free_first_wildling
SRR9212895	SRR9213296	germ-free_first	wildling	0.894253	Diagnostic_ASVs_removed	germ-free_first_wildling
SRR9212895	SRR9213297	germ-free_first	wildling	0.835366	Diagnostic_ASVs_removed	germ-free_first_wildling
SRR9212895	SRR9213092	germ-free_first	wildling	0.897119	Diagnostic_ASVs_removed	germ-free_first_wildling
SRR9212704	SRR9212808	germ-free_first	wildling	0.834667	Diagnostic_ASVs_removed	germ-free_first_wildling
SRR9212704	SRR9212813	germ-free_first	wildling	0.880165	Diagnostic_ASVs_removed	germ-free_first_wildling
SRR9212704	SRR9212874	germ-free_first	wildling	0.864629	Diagnostic_ASVs_removed	germ-free_first_wildling
SRR9212704	SRR9213296	germ-free_first	wildling	0.861111	Diagnostic_ASVs_removed	germ-free_first_wildling
SRR9212704	SRR9213297	germ-free_first	wildling	0.809231	Diagnostic_ASVs_removed	germ-free_first_wildling
SRR9212704	SRR9213092	germ-free_first	wildling	0.884058	Diagnostic_ASVs_removed	germ-free_first_wildling
SRR9212730	SRR9212808	germ-free_first	wildling	0.824468	Diagnostic_ASVs_removed	germ-free_first_wildling
SRR9212730	SRR9212813	germ-free_first	wildling	0.884536	Diagnostic_ASVs_removed	germ-free_first_wildling
SRR9212730	SRR9212874	germ-free_first	wildling	0.864924	Diagnostic_ASVs_removed	germ-free_first_wildling
SRR9212730	SRR9213296	germ-free_first	wildling	0.842956	Diagnostic_ASVs_removed	germ-free_first_wildling
SRR9212730	SRR9213297	germ-free_first	wildling	0.815951	Diagnostic_ASVs_removed	germ-free_first_wildling
SRR9212730	SRR9213092	germ-free_first	wildling	0.863636	Diagnostic_ASVs_removed	germ-free_first_wildling
SRR9212728	SRR9212808	germ-free_first	wildling	0.86413	Diagnostic_ASVs_removed	germ-free_first_wildling
SRR9212728	SRR9212813	germ-free_first	wildling	0.916143	Diagnostic_ASVs_removed	germ-free_first_wildling
SRR9212728	SRR9212874	germ-free_first	wildling	0.89357	Diagnostic_ASVs_removed	germ-free_first_wildling
SRR9212728	SRR9213296	germ-free_first	wildling	0.891765	Diagnostic_ASVs_removed	germ-free_first_wildling
SRR9212728	SRR9213297	germ-free_first	wildling	0.855346	Diagnostic_ASVs_removed	germ-free_first_wildling
SRR9212728	SRR9213092	germ-free_first	wildling	0.915966	Diagnostic_ASVs_removed	germ-free_first_wildling
SRR9213109	SRR9212808	germ-free_first	wildling	0.879121	Diagnostic_ASVs_removed	germ-free_first_wildling
SRR9213109	SRR9212813	germ-free_first	wildling	0.92389	Diagnostic_ASVs_removed	germ-free_first_wildling
SRR9213109	SRR9212874	germ-free_first	wildling	0.910515	Diagnostic_ASVs_removed	germ-free_first_wildling
SRR9213109	SRR9213296	germ-free_first	wildling	0.904988	Diagnostic_ASVs_removed	germ-free_first_wildling
SRR9213109	SRR9213297	germ-free_first	wildling	0.872611	Diagnostic_ASVs_removed	germ-free_first_wildling
SRR9213109	SRR9213092	germ-free_first	wildling	0.919492	Diagnostic_ASVs_removed	germ-free_first_wildling
SRR9213103	SRR9212808	germ-free_first	wildling	0.867769	Diagnostic_ASVs_removed	germ-free_first_wildling
SRR9213103	SRR9212813	germ-free_first	wildling	0.919492	Diagnostic_ASVs_removed	germ-free_first_wildling
SRR9213103	SRR9212874	germ-free_first	wildling	0.892377	Diagnostic_ASVs_removed	germ-free_first_wildling
SRR9213103	SRR9213296	germ-free_first	wildling	0.885714	Diagnostic_ASVs_removed	germ-free_first_wildling
SRR9213103	SRR9213297	germ-free_first	wildling	0.840256	Diagnostic_ASVs_removed	germ-free_first_wildling
SRR9213103	SRR9213092	germ-free_first	wildling	0.898089	Diagnostic_ASVs_removed	germ-free_first_wildling
SRR9212699	SRR9212808	germ-free_first	wildling	0.744292	Diagnostic_ASVs_removed	germ-free_first_wildling
SRR9212699	SRR9212813	germ-free_first	wildling	0.769653	Diagnostic_ASVs_removed	germ-free_first_wildling
[truncated: 3,685 more rows]
